# Supplementary material for: Dynamic transcriptome changes during osteogenic differentiation of bone marrow-derived mesenchymal stem cells isolated from chicken
Source: Front Cell Dev Biol. 2022 Sep 2;10:940248. doi: 10.3389/fcell.2022.940248 (PMC9478182; doi:10.3389/fcell.2022.940248)
Supplement: Supplementary file 1 [file Table2.XLSX]

## Sheet: sheet 1 GO_0 d VS -1 d up
Category	Term	Description	Count	%	PValue	Genes	List Total	Pop Hits	Pop Total	Fold Enrichment	Bonferroni	Benjamini	FDR
GOTERM_BP_DIRECT	GO:0071300	cellular response to retinoic acid	4	2.09424	0.00321928	ABCA1, BRINP1, ALDH1A2, BRINP3	119	23	8994	13.1443	0.816597	1	1
GOTERM_MF_DIRECT	GO:0005215	transporter activity	5	2.6178	0.00953877	ABCA1, RBP7, FABP3, FABP4, FABP5	114	63	8532	5.93985	0.86638	1	1
GOTERM_CC_DIRECT	GO:0005615	extracellular space	15	7.8534	0.021689	CHID1, SPON2, WNT10A, OVALX, IL18, DPT, INHBA, FRMD4B, PCSK6, FABP3, CILP, TFF2, SLIT2, OSTN, SOST	133	587	10057	1.93228	0.917895	1	1
GOTERM_MF_DIRECT	GO:0019911	structural constituent of myelin sheath	2	1.04712	0.0263146	MAL, MBP	114	2	8532	74.8421	0.996302	1	1
GOTERM_BP_DIRECT	GO:0006730	one-carbon metabolic process	3	1.57068	0.0277988	CA2, MAT1A, ALDH1L2	119	20	8994	11.337	1	1	1
GOTERM_BP_DIRECT	GO:0055098	response to low-density lipoprotein particle	2	1.04712	0.0388497	ABCA1, PPARG	119	3	8994	50.3866	1	1	1
GOTERM_MF_DIRECT	GO:0004930	G-protein coupled receptor activity	6	3.14136	0.0609765	GPR37, HTR7, LPAR6, GPRC5C, CRHR2, GPR157	114	160	8532	2.80658	0.999998	1	1
GOTERM_BP_DIRECT	GO:0006855	drug transmembrane transport	2	1.04712	0.0639143	SLC47A1, ABCG2	119	5	8994	30.2319	1	1	1
GOTERM_MF_DIRECT	GO:0015238	drug transmembrane transporter activity	2	1.04712	0.064505	SLC47A1, ABCG2	114	5	8532	29.9368	0.999999	1	1
GOTERM_BP_DIRECT	GO:0071625	vocalization behavior	2	1.04712	0.0762024	NLGN3, BRINP1	119	6	8994	25.1933	1	1	1
GOTERM_BP_DIRECT	GO:0071222	cellular response to lipopolysaccharide	3	1.57068	0.084468	ABCA1, SPON2, IL18	119	37	8994	6.12809	1	1	1
GOTERM_CC_DIRECT	GO:0045202	synapse	4	2.09424	0.0877691	NLGN3, DNAJC6, NRCAM, SNTB1	133	80	10057	3.78083	0.999972	1	1
GOTERM_MF_DIRECT	GO:0008509	anion transmembrane transporter activity	2	1.04712	0.0891365	ABCA1, SLC4A10	114	7	8532	21.3835	1	1	1

## Sheet: sheet 2 GO_0 d VS -1 d down
Category	Term	Description	Count	%	PValue	Genes	List Total	Pop Hits	Pop Total	Fold Enrichment	Bonferroni	Benjamini	FDR
GOTERM_MF_DIRECT	GO:0005524	ATP binding	60	18.9274	5.51907e-14	TOP2A, ERCC6L, KIF14, SMC5, KIF11, CHTF18, SMC4, AACS, ACTG2, KIF15, SMC2, CHEK1, NEK2, TK1, HELLS, LIG1, RFC2, KIF23, MASTL, CIT, RAD51B, ACLY, MELK, KIFC1, MCM3, MCM4, KIF2C, MVD, MCM5, DNA2, MCM6, MET, ACSBG2, MCM2, PIF1, BLM, TTK, MST1R, HSPA13, AURKA, HSP90B1, RAD54B, GK5, DGUOK, PAK1, ORC1, RAD54L, BUB1, RRM1, PLK1, CDC7, CENPE, WEE1, KIF18B, RAD51, KIF26A, UBE2T, CDK2, CDK1, TRIP13	194	935	8532	2.82221	1.5174e-11	1.51774e-11	1.48463e-11
GOTERM_MF_DIRECT	GO:0003677	DNA binding	29	9.14826	2.95567e-07	TOP2A, PRIM2, BLM, BRCA1, CENPA, RAD54B, TERT, EXO1, E2F1, NUSAP1, RAD54L, POLE, LBR, TMPO, HES4, CENPT, CDT1, RFC3, CENPW, LIG1, RFC2, HMGA2, HIC1, RAD52, MCM3, DNA2, MCM6, RAD18, MCM2	194	426	8532	2.9939	8.12775e-05	4.06404e-05	3.97537e-05
GOTERM_MF_DIRECT	GO:0043142	single-stranded DNA-dependent ATPase activity	6	1.89274	6.58476e-07	RFC3, RAD51, DSCC1, DNA2, CHTF18, RAD18	194	9	8532	29.3196	0.000181065	6.03603e-05	5.90433e-05
GOTERM_MF_DIRECT	GO:0003678	DNA helicase activity	5	1.57729	2.92634e-05	MCM3, MCM5, MCM6, DNA2, MCM2	194	9	8532	24.433	0.00801525	0.00201186	0.00196796
GOTERM_MF_DIRECT	GO:0003777	microtubule motor activity	7	2.2082	0.000217107	CENPE, KIFC1, KIF14, KIF2C, KIF23, KIF11, KIF15	194	39	8532	7.89374	0.0579632	0.0119409	0.0116804
GOTERM_MF_DIRECT	GO:0003697	single-stranded DNA binding	7	2.2082	0.000288182	RAD51B, BLM, RAD51, MCM4, MCM10, MCM6, BRCA2	194	41	8532	7.50867	0.0762017	0.0132083	0.0129202
GOTERM_MF_DIRECT	GO:0005515	protein binding	10	3.15457	0.000446875	CENPT, NRP1, CHAF1B, CENPW, CENPH, INCENP, NUF2, STMN1, ATP1B1, NDC80	194	101	8532	4.35439	0.115664	0.0175558	0.0171728
GOTERM_MF_DIRECT	GO:0003689	DNA clamp loader activity	4	1.26183	0.000586908	RFC3, RFC2, DSCC1, CHTF18	194	8	8532	21.9897	0.149089	0.020175	0.0197348
GOTERM_MF_DIRECT	GO:0003682	chromatin binding	14	4.4164	0.00097599	TOP2A, HELLS, FOS, RAD51, ORC1, EXO1, UBE2T, CDK1, MCM3, NCAPD2, MCM5, NCAPD3, POLE, TP63	194	211	8532	2.91806	0.235496	0.0298219	0.0291713
GOTERM_MF_DIRECT	GO:0008574	ATP-dependent microtubule motor activity, plus-end-directed	4	1.26183	0.00121623	KIF18B, KIF26A, KIF14, KIF11	194	10	8532	17.5918	0.284423	0.0334462	0.0327165
GOTERM_MF_DIRECT	GO:0003688	DNA replication origin binding	3	0.946372	0.0130303	MCM10, MCM5, MCM2	194	8	8532	16.4923	0.972864	0.325757	0.318649
GOTERM_MF_DIRECT	GO:0004003	ATP-dependent DNA helicase activity	3	0.946372	0.038749	BLM, MCM4, MCM6	194	14	8532	9.42415	0.999981	0.887998	0.868623
GOTERM_MF_DIRECT	GO:0042162	telomeric DNA binding	3	0.946372	0.049618	PIF1, TERT, TERF1	194	16	8532	8.24613	0.999999	1	0.981752
GOTERM_MF_DIRECT	GO:0008094	DNA-dependent ATPase activity	3	0.946372	0.0614383	RAD51B, TOP2A, RAD51	194	18	8532	7.3299	1	1	0.981752
GOTERM_MF_DIRECT	GO:0005506	iron ion binding	6	1.89274	0.0638253	CYP24A1, P4HA2, CYP51A1, MSMO1, PPEF1, FTL	194	95	8532	2.77765	1	1	0.981752
GOTERM_MF_DIRECT	GO:0004748	ribonucleoside-diphosphate reductase activity, thioredoxin disulfide as acceptor	2	0.630915	0.0663462	RRM1, RRM2	194	3	8532	29.3196	1	1	0.981752
GOTERM_MF_DIRECT	GO:0042393	histone binding	3	0.946372	0.0807224	CHAF1B, NCAPD2, NCAPD3	194	21	8532	6.28277	1	1	0.981752
GOTERM_MF_DIRECT	GO:0070182	DNA polymerase binding	2	0.630915	0.0874736	FANCI, RAD51	194	4	8532	21.9897	1	1	0.981752
GOTERM_MF_DIRECT	GO:0019237	centromeric DNA binding	2	0.630915	0.0874736	CENPA, CENPC	194	4	8532	21.9897	1	1	0.981752
GOTERM_MF_DIRECT	GO:0035312	5'-3' exodeoxyribonuclease activity	2	0.630915	0.0874736	DCLRE1B, EXO1	194	4	8532	21.9897	1	1	0.981752
GOTERM_CC_DIRECT	GO:0005654	nucleoplasm	61	19.2429	3.80237e-13	TOP2A, ERCC6L, PID1, DSCC1, BRCA1, CHTF18, FOXM1, BRCA2, SMC4, CDC20, CHAF1B, UCHL1, EXO1, CHEK1, FBXO5, KPNA2, POLE, TP63, WDHD1, LIG1, HMGCS1, RFC2, KIF23, FOS, MASTL, TERF1, HIC1, ACLY, DEPDC1, MCM3, MCM4, MCM5, MCM6, DTL, ITGB3BP, MCM2, MCPH1, SERPINB10, LIN9, TERT, RAD54L, CLSPN, BUB1, FANCI, BARD1, DUT, VDR, FANCL, CDC7, FANCG, ANLN, TPX2, CENPF, RAD51, CYP24A1, FABP7, CDK1, NCAPD2, CENPO, …	241	932	10057	2.73127	7.83318e-11	7.83289e-11	7.14846e-11
GOTERM_CC_DIRECT	GO:0000777	condensed chromosome kinetochore	10	3.15457	4.45132e-11	CENPT, CENPW, CENPH, INCENP, NUF2, CENPK, CENPA, ITGB3BP, NDC80, SPC25	241	17	10057	24.5472	9.16974e-09	4.58486e-09	4.18424e-09
GOTERM_CC_DIRECT	GO:0000776	kinetochore	12	3.78549	1.42811e-09	CENPT, CENPE, CENPF, CENPI, KIF2C, NEK2, CENPO, KNSTRN, CENPA, NDC80, CENPC, MAD2L1	241	40	10057	12.5191	2.94191e-07	9.80636e-08	8.9495e-08
GOTERM_CC_DIRECT	GO:0000775	chromosome, centromeric region	9	2.83912	7.13077e-08	INCENP, DSCC1, CENPL, CENPM, BIRC5, CENPN, CENPP, CENPQ, CENPC	241	25	10057	15.0229	1.46893e-05	3.33781e-06	3.04616e-06
GOTERM_CC_DIRECT	GO:0000784	nuclear chromosome, telomeric region	13	4.10095	8.10149e-08	DCLRE1B, PIF1, BRCA2, RAD51, ORC1, TERT, CDK1, MCM3, MCM4, MCM5, MCM6, DNA2, MCM2	241	70	10057	7.74991	1.66889e-05	3.33781e-06	3.04616e-06
GOTERM_CC_DIRECT	GO:0042555	MCM complex	6	1.89274	1.49993e-07	MMS22L, MCM3, MCM4, MCM5, MCM6, MCM2	241	7	10057	35.7688	3.08981e-05	5.14976e-06	4.69978e-06
GOTERM_CC_DIRECT	GO:0005634	nucleus	77	24.2902	1.26045e-06	TOP2A, CDCA7L, SMC5, ENO1, FOXM1, BRCA2, SMC4, SMC2, CHAF1B, SFR1, EXO1, CHEK1, NUF2, NUSAP1, NEK2, FBXO5, KPNA2, MYBL1, DLGAP5, TP63, HELLS, LIG1, FOS, MASTL, HIC1, MELK, INCENP, MCM3, BIRC5, SRFBP1, DNA2, MCM6, ZFPM1, DTL, ITGB3BP, MCM2, PIF1, LAMA5, BLM, CENPA, HSP90B1, RAD54B, CCNB3, E2F1, RAD54L, RGS20, IP6K3, HES4, CENPT, GINS1, CDT1, RRM2, CENPW, PRRX1, VDR, HMGA2, CDC7, DHCR24, RAD52, CEN…	241	1905	10057	1.68674	0.000259619	3.70932e-05	3.3852e-05
GOTERM_CC_DIRECT	GO:0030496	midbody	10	3.15457	1.27028e-05	CENPE, CENPF, INCENP, CDK1, KIF14, BIRC5, NEK2, KIF23, CEP55, HSP90B1	241	61	10057	6.84103	0.00261338	0.000327098	0.000298516
GOTERM_CC_DIRECT	GO:0005871	kinesin complex	8	2.52366	1.53482e-05	CENPE, KIF18B, KIF26A, KIF14, KIF2C, KIF23, KIF11, KIF15	241	35	10057	9.53835	0.00315675	0.000351302	0.000320606
GOTERM_CC_DIRECT	GO:0005657	replication fork	5	1.57729	0.00019087	RAD51B, PIF1, UHRF1, CHEK1, RAD18	241	13	10057	16.0501	0.0385599	0.00393192	0.00358836
GOTERM_CC_DIRECT	GO:0031390	Ctf18 RFC-like complex	4	1.26183	0.000254523	RFC3, CHTF8, DSCC1, CHTF18	241	6	10057	27.8202	0.0510871	0.00476651	0.00435002
GOTERM_CC_DIRECT	GO:0005874	microtubule	10	3.15457	0.000668999	TUBA3E, CENPE, TPX2, KIF18B, INCENP, KIFC1, STMN1, NUSAP1, KIF14, KIF23	241	101	10057	4.13171	0.128779	0.0114845	0.010481
GOTERM_CC_DIRECT	GO:0005876	spindle microtubule	5	1.57729	0.000743566	CDK1, NUSAP1, BIRC5, KIF11, AURKA	241	18	10057	11.5917	0.142069	0.0117827	0.0107531
GOTERM_CC_DIRECT	GO:0000778	condensed nuclear chromosome kinetochore	3	0.946372	0.00167467	BUB1B, CENPA, NDC80	241	3	10057	41.7303	0.291972	0.0215614	0.0196774
GOTERM_CC_DIRECT	GO:0031262	Ndc80 complex	3	0.946372	0.00167467	NUF2, NDC80, SPC25	241	3	10057	41.7303	0.291972	0.0215614	0.0196774
GOTERM_CC_DIRECT	GO:0000796	condensin complex	3	0.946372	0.00167467	SMC4, NCAPH, SMC2	241	3	10057	41.7303	0.291972	0.0215614	0.0196774
GOTERM_CC_DIRECT	GO:0005737	cytoplasm	67	21.1356	0.00201362	ERCC6L, PID1, CDCA7L, KIF11, CHTF18, FOXM1, SMC4, ACTG2, SMC2, CDC20, UCHL1, EXO1, STMN1, CHEK1, NUF2, ME1, NUSAP1, NEK2, FBXO5, TK1, KPNA2, DLGAP5, HMGCS1, IL1R2, MASTL, HIC1, HAUS1, ACLY, MELK, ASTL, INCENP, BIRC5, ZFPM1, DTL, ACSBG2, FTL, MCM2, SERPINB10, SLBP, BLM, FAM129A, GK5, TUBA3E, KIAA1524, PAK1, ORC1, CLSPN, BUB1, IP6K3, CDR2, FANCI, BARD1, GINS1, FDPS, DUT, CDC7, NDC80, CENPE, CENPF, …	241	1984	10057	1.40924	0.339807	0.0244003	0.0222682
GOTERM_CC_DIRECT	GO:0000779	condensed chromosome, centromeric region	3	0.946372	0.00329659	CENPE, NCAPD2, NCAPD3	241	4	10057	31.2977	0.493494	0.0377276	0.034431
GOTERM_CC_DIRECT	GO:0005813	centrosome	14	4.4164	0.00431377	DCLRE1B, ERCC6L, KIF23, MASTL, BRCA2, HAUS1, CENPF, CHEK1, CDK1, MCM3, NEK2, DTL, RAD18, CEP55	241	236	10057	2.47553	0.589574	0.0467704	0.0426836
GOTERM_CC_DIRECT	GO:0000785	chromatin	6	1.89274	0.00601921	RAD51, DSCC1, CHEK1, HMGA2, TP63, MCM2	241	49	10057	5.10983	0.711686	0.0619979	0.0565806
GOTERM_CC_DIRECT	GO:0016020	membrane	26	8.20189	0.00889025	GLT8D1, TTK, KIF11, ENO1, CHTF18, NCAPH, KIF15, STMN1, NUF2, LEPR, KPNA2, BUB1, GTSE1, CEP55, FANCI, NCAPH2, NDC80, CIT, CENPE, CDK1, MCM3, MCM4, KIF2C, MCM5, NCAPD2, NCAPD3	241	633	10057	1.71404	0.841116	0.0872091	0.0795889
GOTERM_CC_DIRECT	GO:0000781	chromosome, telomeric region	4	1.26183	0.0113328	DCLRE1B, BLM, CHEK1, SMC5	241	20	10057	8.34606	0.90443	0.106117	0.0968442
GOTERM_CC_DIRECT	GO:0000922	spindle pole	5	1.57729	0.0135211	TPX2, CENPF, NEK2, KIF11, MAD2L1	241	39	10057	5.35004	0.939454	0.121102	0.11052
GOTERM_CC_DIRECT	GO:0000228	nuclear chromosome	3	0.946372	0.0144421	TOP2A, RAD51, SMC2	241	8	10057	15.6489	0.950051	0.123961	0.11313
GOTERM_CC_DIRECT	GO:0043240	Fanconi anaemia nuclear complex	3	0.946372	0.0270643	FANCI, FANCL, FANCG	241	11	10057	11.381	0.99649	0.223009	0.203523
GOTERM_CC_DIRECT	GO:0005694	chromosome	4	1.26183	0.031061	TOP2A, BLM, SMC4, DTL	241	29	10057	5.7559	0.998497	0.246098	0.224595
GOTERM_CC_DIRECT	GO:0000794	condensed nuclear chromosome	3	0.946372	0.0372025	RAD51, CHEK1, NEK2	241	13	10057	9.63007	0.999594	0.283841	0.259039
GOTERM_CC_DIRECT	GO:0005819	spindle	4	1.26183	0.0466667	TPX2, INCENP, NUSAP1, FBXO5	241	34	10057	4.90945	0.999947	0.313391	0.286007
GOTERM_CC_DIRECT	GO:0031436	BRCA1-BARD1 complex	2	0.630915	0.0471608	BARD1, BRCA1	241	2	10057	41.7303	0.999952	0.313391	0.286007
GOTERM_CC_DIRECT	GO:0000942	condensed nuclear chromosome outer kinetochore	2	0.630915	0.0471608	BUB1, NDC80	241	2	10057	41.7303	0.999952	0.313391	0.286007
GOTERM_CC_DIRECT	GO:0000799	nuclear condensin complex	2	0.630915	0.0471608	NCAPD2, NCAPD3	241	2	10057	41.7303	0.999952	0.313391	0.286007
GOTERM_CC_DIRECT	GO:0072686	mitotic spindle	3	0.946372	0.0675339	CDK1, AURKA, MAD2L1	241	18	10057	6.95505	0.999999	0.423535	0.386527
GOTERM_CC_DIRECT	GO:0000811	GINS complex	2	0.630915	0.0699038	GINS1, GINS2	241	3	10057	27.8202	1	0.423535	0.386527
GOTERM_CC_DIRECT	GO:0005971	ribonucleoside-diphosphate reductase complex	2	0.630915	0.0699038	RRM1, RRM2	241	3	10057	27.8202	1	0.423535	0.386527
GOTERM_CC_DIRECT	GO:0005730	nucleolus	15	4.73186	0.0887474	TOP2A, BLM, PRRX1, CDCA7L, HN1, FANCG, ACAT2, SMC2, DAB2, RAD51, ORC1, TERT, NUSAP1, CENPP, DTL	241	394	10057	1.58872	1	0.499313	0.455684
GOTERM_CC_DIRECT	GO:0070531	BRCA1-A complex	2	0.630915	0.0921062	BARD1, BRCA1	241	4	10057	20.8651	1	0.499313	0.455684
GOTERM_CC_DIRECT	GO:0000800	lateral element	2	0.630915	0.0921062	BLM, RAD51	241	4	10057	20.8651	1	0.499313	0.455684
GOTERM_CC_DIRECT	GO:0043203	axon hillock	2	0.630915	0.0921062	TPX2, AURKA	241	4	10057	20.8651	1	0.499313	0.455684
GOTERM_BP_DIRECT	GO:0051301	cell division	16	5.04732	2.86008e-10	CENPT, CENPW, KIF14, SMC5, MASTL, NDC80, NCAPH, SMC2, CCNB3, KIF18B, CENPJ, NUF2, CDK1, BIRC5, NCAPD2, ITGB3BP	229	73	8994	8.60824	2.7657e-07	2.7657e-07	2.7228e-07
GOTERM_BP_DIRECT	GO:0000724	double-strand break repair via homologous recombination	13	4.10095	5.62126e-09	BLM, RFC2, SMC5, BRCA1, BRCA2, RAD54B, MMS22L, RAD51, SFR1, CHEK1, CDK1, RAD54L, MCPH1	229	53	8994	9.63352	5.43574e-06	2.71788e-06	2.67572e-06
GOTERM_BP_DIRECT	GO:0006695	cholesterol biosynthetic process	8	2.52366	9.25495e-09	FDPS, HMGCS1, INSIG1, DHCR24, MVD, DHCR7, HMGCR, HSD17B7	229	13	8994	24.1693	8.9495e-06	2.98318e-06	2.93691e-06
GOTERM_BP_DIRECT	GO:0006270	DNA replication initiation	7	2.2082	1.0273e-06	MCM3, MCM4, MCM10, MCM5, CDC7, MCM6, MCM2	229	15	8994	18.3284	0.000992908	0.000220475	0.000217055
GOTERM_BP_DIRECT	GO:0007076	mitotic chromosome condensation	6	1.89274	1.16232e-06	NUSAP1, NCAPD2, NCAPD3, SMC4, NCAPH, SMC2	229	9	8994	26.1834	0.00112334	0.000220475	0.000217055
GOTERM_BP_DIRECT	GO:0007067	mitotic nuclear division	11	3.47003	1.368e-06	CENPT, WEE1, CENPW, INCENP, NUF2, CDK1, NUSAP1, CENPN, SMC5, MASTL, ITGB3BP	229	57	8994	7.57941	0.00132198	0.000220475	0.000217055
GOTERM_BP_DIRECT	GO:0007059	chromosome segregation	9	2.83912	2.47334e-06	TOP2A, INCENP, CENPN, NEK2, KIF11, BRCA1, KNSTRN, NDC80, SPC25	229	36	8994	9.81878	0.00238886	0.000341674	0.000336374
GOTERM_BP_DIRECT	GO:0006260	DNA replication	10	3.15457	5.25858e-06	TOP2A, GINS1, PIF1, CHAF1B, RFC3, RRM1, BLM, DNA2, POLE, DTL	229	52	8994	7.55291	0.00507216	0.00062305	0.000613386
GOTERM_BP_DIRECT	GO:0006268	DNA unwinding involved in DNA replication	5	1.57729	5.79881e-06	TOP2A, RAD51, MCM4, MCM6, MCM2	229	6	8994	32.7293	0.00559178	0.00062305	0.000613386
GOTERM_BP_DIRECT	GO:0006281	DNA repair	12	3.78549	1.7352e-05	FANCI, PIF1, CHAF1B, BLM, RAD51, FANCL, EXO1, UBE2T, CHEK1, RAD54L, FANCG, RAD54B	229	91	8994	5.17914	0.0166395	0.00167794	0.00165191
GOTERM_BP_DIRECT	GO:0051382	kinetochore assembly	5	1.57729	4.58612e-05	CENPT, CENPW, CENPH, CENPA, CENPC	229	9	8994	21.8195	0.0433798	0.00403162	0.00396908
GOTERM_BP_DIRECT	GO:0007018	microtubule-based movement	8	2.52366	9.08258e-05	CENPE, KIF18B, KIFC1, KIF14, KIF2C, KIF23, KIF11, KIF15	229	43	8994	7.307	0.0840857	0.00731904	0.00720551
GOTERM_BP_DIRECT	GO:0010032	meiotic chromosome condensation	4	1.26183	0.000154849	NCAPD2, NCAPD3, SMC4, SMC2	229	5	8994	31.4201	0.139077	0.0115184	0.0113397
GOTERM_BP_DIRECT	GO:0000281	mitotic cytokinesis	5	1.57729	0.000329629	ANLN, STMN1, NUSAP1, KIF23, CEP55	229	14	8994	14.0268	0.272982	0.0227679	0.0224147
GOTERM_BP_DIRECT	GO:0006974	cellular response to DNA damage stimulus	8	2.52366	0.000835456	TOP2A, RAD51, FANCL, UBE2T, CHEK1, MASTL, DTL, FANCG	229	61	8994	5.15083	0.554351	0.0538591	0.0530236
GOTERM_BP_DIRECT	GO:0032508	DNA duplex unwinding	5	1.57729	0.00115522	PIF1, GINS2, BLM, MCM3, DNA2	229	19	8994	10.3356	0.672984	0.0698187	0.0687357
GOTERM_BP_DIRECT	GO:0000086	G2/M transition of mitotic cell cycle	5	1.57729	0.00171424	CHEK1, CDK1, BIRC5, FOXM1, MASTL	229	21	8994	9.35122	0.809689	0.0975101	0.0959975
GOTERM_BP_DIRECT	GO:0034508	centromere complex assembly	3	0.946372	0.0018875	CENPI, CENPN, CENPO	229	3	8994	39.2751	0.839094	0.1014	0.0998275
GOTERM_BP_DIRECT	GO:0000910	cytokinesis	5	1.57729	0.00243754	INCENP, PRC1, BIRC5, BRCA2, CIT	229	23	8994	8.53807	0.905578	0.124058	0.122134
GOTERM_BP_DIRECT	GO:0046602	regulation of mitotic centrosome separation	3	0.946372	0.00371187	CHEK1, NEK2, KIF11	229	4	8994	29.4563	0.972568	0.160171	0.157686
GOTERM_BP_DIRECT	GO:0051304	chromosome separation	3	0.946372	0.00371187	NCAPD2, TTK, NCAPD3	229	4	8994	29.4563	0.972568	0.160171	0.157686
GOTERM_BP_DIRECT	GO:0051276	chromosome organization	4	1.26183	0.00380965	NCAPH2, RAD54L, BRCA2, SMC4	229	13	8994	12.0846	0.975052	0.160171	0.157686
GOTERM_BP_DIRECT	GO:0000070	mitotic sister chromatid segregation	4	1.26183	0.00380965	KIF18B, NEK2, CENPA, MAD2L1	229	13	8994	12.0846	0.975052	0.160171	0.157686
GOTERM_BP_DIRECT	GO:0007052	mitotic spindle organization	4	1.26183	0.00475874	STMN1, NDC80, AURKA, SPC25	229	14	8994	11.2215	0.990075	0.191738	0.188763
GOTERM_BP_DIRECT	GO:1900264	positive regulation of DNA-directed DNA polymerase activity	3	0.946372	0.00608321	RFC3, DSCC1, CHTF18	229	5	8994	23.5651	0.997262	0.226249	0.222739
GOTERM_BP_DIRECT	GO:0016126	sterol biosynthetic process	3	0.946372	0.00608321	MSMO1, HMGCR, LBR	229	5	8994	23.5651	0.997262	0.226249	0.222739
GOTERM_BP_DIRECT	GO:0051310	metaphase plate congression	3	0.946372	0.00897287	CENPF, CENPQ, NDC80	229	6	8994	19.6376	0.999836	0.321362	0.316377
GOTERM_BP_DIRECT	GO:0006513	protein monoubiquitination	4	1.26183	0.00990087	FANCL, UBE2T, DTL, RAD18	229	18	8994	8.7278	0.999934	0.341934	0.33663
GOTERM_BP_DIRECT	GO:0045717	negative regulation of fatty acid biosynthetic process	3	0.946372	0.0123533	INSIG1, LEPR, BRCA1	229	7	8994	16.8322	0.999994	0.398187	0.39201
GOTERM_BP_DIRECT	GO:0010389	regulation of G2/M transition of mitotic cell cycle	3	0.946372	0.0123533	CCNB3, CENPF, KIF14	229	7	8994	16.8322	0.999994	0.398187	0.39201
GOTERM_BP_DIRECT	GO:0006978	DNA damage response, signal transduction by p53 class mediator resulting in transcription of p21 class mediator	3	0.946372	0.0161979	FOXM1, BRCA2, TP63	229	8	8994	14.7282	1	0.474647	0.467285
GOTERM_BP_DIRECT	GO:0000722	telomere maintenance via recombination	3	0.946372	0.0161979	RAD51, SMC5, BRCA2	229	8	8994	14.7282	1	0.474647	0.467285
GOTERM_BP_DIRECT	GO:0007094	mitotic spindle assembly checkpoint	3	0.946372	0.0161979	BUB1B, BUB1, MAD2L1	229	8	8994	14.7282	1	0.474647	0.467285
GOTERM_BP_DIRECT	GO:0090307	mitotic spindle assembly	4	1.26183	0.0173486	TPX2, BIRC5, NEK2, KIF11	229	22	8994	7.14093	1	0.493416	0.485762
GOTERM_BP_DIRECT	GO:0006312	mitotic recombination	3	0.946372	0.0204812	RAD51B, TOP2A, RAD51	229	9	8994	13.0917	1	0.565867	0.55709
GOTERM_BP_DIRECT	GO:0007049	cell cycle	5	1.57729	0.0212026	CCNB3, CHAF1B, E2F1, MCM3, LIN9	229	42	8994	4.67561	1	0.569526	0.560692
GOTERM_BP_DIRECT	GO:0007019	microtubule depolymerization	3	0.946372	0.0251788	KIF18B, STMN1, KIF2C	229	10	8994	11.7825	1	0.624305	0.614621
GOTERM_BP_DIRECT	GO:0031572	G2 DNA damage checkpoint	3	0.946372	0.0251788	CHEK1, CLSPN, DTL	229	10	8994	11.7825	1	0.624305	0.614621
GOTERM_BP_DIRECT	GO:0010165	response to X-ray	3	0.946372	0.0251788	BLM, BRCA2, TP63	229	10	8994	11.7825	1	0.624305	0.614621
GOTERM_BP_DIRECT	GO:0007095	mitotic G2 DNA damage checkpoint	3	0.946372	0.030267	FANCI, BLM, CDK1	229	11	8994	10.7114	1	0.713858	0.702785
GOTERM_BP_DIRECT	GO:0001556	oocyte maturation	3	0.946372	0.030267	TRIP13, FBXO5, BRCA2	229	11	8994	10.7114	1	0.713858	0.702785
GOTERM_BP_DIRECT	GO:0010212	response to ionizing radiation	4	1.26183	0.033041	RAD51B, RAD51, RAD54L, RAD54B	229	28	8994	5.61073	1	0.760731	0.74893
GOTERM_BP_DIRECT	GO:0032091	negative regulation of protein binding	4	1.26183	0.0429112	DAB2, CAV1, ZFPM1, AURKA	229	31	8994	5.06776	1	0.965003	0.950034
GOTERM_BP_DIRECT	GO:0007131	reciprocal meiotic recombination	3	0.946372	0.0476535	RAD51B, RAD51, TRIP13	229	14	8994	8.41609	1	0.968172	0.953153
GOTERM_BP_DIRECT	GO:0032467	positive regulation of cytokinesis	3	0.946372	0.0476535	KIF14, KIF23, CIT	229	14	8994	8.41609	1	0.968172	0.953153
GOTERM_BP_DIRECT	GO:1990426	mitotic recombination-dependent replication fork processing	2	0.630915	0.0500606	RAD51, BRCA2	229	2	8994	39.2751	1	0.968172	0.953153
GOTERM_BP_DIRECT	GO:0072757	cellular response to camptothecin	2	0.630915	0.0500606	BLM, RAD51	229	2	8994	39.2751	1	0.968172	0.953153
GOTERM_BP_DIRECT	GO:0051383	kinetochore organization	2	0.630915	0.0500606	SMC4, SMC2	229	2	8994	39.2751	1	0.968172	0.953153
GOTERM_BP_DIRECT	GO:0033280	response to vitamin D	2	0.630915	0.0500606	CYP24A1, VDR	229	2	8994	39.2751	1	0.968172	0.953153
GOTERM_BP_DIRECT	GO:0007057	spindle assembly involved in female meiosis I	2	0.630915	0.0500606	FBXO5, AURKA	229	2	8994	39.2751	1	0.968172	0.953153
GOTERM_BP_DIRECT	GO:0043066	negative regulation of apoptotic process	9	2.83912	0.0521311	BARD1, IL6, DAB2, CDK1, BIRC5, TP63, AURKA, MAD2L1, HSP90B1	229	161	8994	2.1955	1	0.988446	0.973113
GOTERM_BP_DIRECT	GO:0007569	cell aging	3	0.946372	0.0540866	PRELP, BRCA2, TP63	229	15	8994	7.85502	1	1	0.985507
GOTERM_BP_DIRECT	GO:0009888	tissue development	3	0.946372	0.0608058	POSTN, TNFRSF19, DHCR24	229	16	8994	7.36408	1	1	0.985507
GOTERM_BP_DIRECT	GO:0000723	telomere maintenance	3	0.946372	0.0677924	DCLRE1B, PIF1, TERF1	229	17	8994	6.9309	1	1	0.985507
GOTERM_BP_DIRECT	GO:0072711	cellular response to hydroxyurea	2	0.630915	0.0741471	BLM, RAD51	229	3	8994	26.1834	1	1	0.985507
GOTERM_BP_DIRECT	GO:0031627	telomeric loop formation	2	0.630915	0.0741471	DCLRE1B, TERF1	229	3	8994	26.1834	1	1	0.985507
GOTERM_BP_DIRECT	GO:0009263	deoxyribonucleotide biosynthetic process	2	0.630915	0.0741471	RRM1, RRM2	229	3	8994	26.1834	1	1	0.985507
GOTERM_BP_DIRECT	GO:0034080	CENP-A containing nucleosome assembly	2	0.630915	0.0741471	CENPP, ITGB3BP	229	3	8994	26.1834	1	1	0.985507
GOTERM_BP_DIRECT	GO:0000727	double-strand break repair via break-induced replication	2	0.630915	0.0741471	GINS2, CDC7	229	3	8994	26.1834	1	1	0.985507
GOTERM_BP_DIRECT	GO:0070200	establishment of protein localization to telomere	2	0.630915	0.0741471	TERT, BRCA2	229	3	8994	26.1834	1	1	0.985507
GOTERM_BP_DIRECT	GO:0000730	DNA recombinase assembly	2	0.630915	0.0741471	RAD52, RAD51	229	3	8994	26.1834	1	1	0.985507
GOTERM_BP_DIRECT	GO:0030177	positive regulation of Wnt signaling pathway	3	0.946372	0.0750289	DEPDC1B, TERT, WLS	229	18	8994	6.54585	1	1	0.985507
GOTERM_BP_DIRECT	GO:0032147	activation of protein kinase activity	3	0.946372	0.0750289	TPX2, KIF14, CLSPN	229	18	8994	6.54585	1	1	0.985507
GOTERM_BP_DIRECT	GO:0006310	DNA recombination	3	0.946372	0.0824981	PIF1, BLM, LIG1	229	19	8994	6.20133	1	1	0.985507
GOTERM_BP_DIRECT	GO:0085020	protein K6-linked ubiquitination	2	0.630915	0.0976255	BARD1, UBE2T	229	4	8994	19.6376	1	1	0.985507
GOTERM_BP_DIRECT	GO:0045132	meiotic chromosome segregation	2	0.630915	0.0976255	SMC4, SMC2	229	4	8994	19.6376	1	1	0.985507
GOTERM_BP_DIRECT	GO:0000076	DNA replication checkpoint	2	0.630915	0.0976255	CDT1, DNA2	229	4	8994	19.6376	1	1	0.985507
GOTERM_BP_DIRECT	GO:0006880	intracellular sequestering of iron ion	2	0.630915	0.0976255	FTL, HSP90B1	229	4	8994	19.6376	1	1	0.985507
GOTERM_BP_DIRECT	GO:1902857	positive regulation of nonmotile primary cilium assembly	2	0.630915	0.0976255	CEP135, CENPJ	229	4	8994	19.6376	1	1	0.985507
GOTERM_BP_DIRECT	GO:0051988	regulation of attachment of spindle microtubules to kinetochore	2	0.630915	0.0976255	NEK2, KNSTRN	229	4	8994	19.6376	1	1	0.985507
GOTERM_BP_DIRECT	GO:0046785	microtubule polymerization	2	0.630915	0.0976255	CENPJ, FBXO5	229	4	8994	19.6376	1	1	0.985507
GOTERM_BP_DIRECT	GO:0030155	regulation of cell adhesion	3	0.946372	0.0980701	LAMA5, LAMA4, KIF14	229	21	8994	5.61073	1	1	0.985507
GOTERM_BP_DIRECT	GO:0033138	positive regulation of peptidyl-serine phosphorylation	4	1.26183	0.0999096	PAK1, IL6, SFRP2, CAV1	229	44	8994	3.57046	1	1	0.985507

## Sheet: sheet 3 GO_1 d VS 0 d up
Category	Term	Description	Count	%	PValue	Genes	List Total	Pop Hits	Pop Total	Fold Enrichment	Bonferroni	Benjamini	FDR
GOTERM_MF_DIRECT	GO:0005524	ATP binding	86	13.9159	5.71848e-11	TOP2A, ERCC6L, ATP8A2, DGKB, MCM9, NRK, KIF14, SMC5, KIF11, CHTF18, SMC4, AACS, KIF15, SMC2, STK10, CHEK1, NEK2, TK1, HELLS, HSP90AA1, RFC1, LIG1, RFC2, DDX11, KIF24, VRK1, KIF23, CHD1L, MASTL, DCK, CIT, TGFBR2, RAD51B, ACTA1, ACLY, MELK, MSH2, KIFC1, DMC1, MCM3, MCM4, KIF2C, MVD, MCM5, DNA2, KIF20A, MCM6, MET, ACSBG2, MCM2, PIF1, NIM1K, BLM, HSPA4L, FIGNL2, TTK, MST1R, AURKA, RAD54B, DGUOK, ORC1…	383	935	8532	2.04899	2.67053e-08	2.67053e-08	2.60763e-08
GOTERM_MF_DIRECT	GO:0043142	single-stranded DNA-dependent ATPase activity	7	1.13269	5.80516e-07	POLQ, RFC3, RAD51, DSCC1, DNA2, CHTF18, RAD18	383	9	8532	17.3264	0.000271065	0.000135551	0.000132358
GOTERM_MF_DIRECT	GO:0003697	single-stranded DNA binding	12	1.94175	1.17856e-06	RAD51B, NEIL3, BLM, RAD51, MSH2, DDX11, DMC1, RPA1, MCM4, MCM10, MCM6, BRCA2	383	41	8532	6.52003	0.000550235	0.000183462	0.000179141
GOTERM_MF_DIRECT	GO:0000400	four-way junction DNA binding	6	0.970874	6.47486e-05	RAD51B, RAD51, MSH2, DMC1, HMGB2, HMGB1	383	11	8532	12.151	0.029786	0.0069392	0.00677575
GOTERM_MF_DIRECT	GO:0003677	DNA binding	38	6.14887	7.42955e-05	TOP2A, PRIM2, FEN1, BLM, PCNA, PARPBP, MCM9, LEF1, BRCA1, CENPA, RAD54B, EME1, EXO1, E2F1, NUSAP1, RAD54L, POLE, LBR, TMPO, CENPT, GEN1, CDT1, POLQ, EGR1, RFC3, CENPW, RFC1, LIG1, RFC2, SMAD9, RPA2, RAD52, POLA1, MCM3, DNA2, MCM6, RAD18, MCM2	383	426	8532	1.98713	0.0341022	0.0069392	0.00677575
GOTERM_MF_DIRECT	GO:0003688	DNA replication origin binding	5	0.809061	0.0002399	ORC5, ORC6, MCM10, MCM5, MCM2	383	8	8532	13.923	0.105998	0.0158765	0.0155025
GOTERM_MF_DIRECT	GO:0003689	DNA clamp loader activity	5	0.809061	0.0002399	RFC3, RFC1, RFC2, DSCC1, CHTF18	383	8	8532	13.923	0.105998	0.0158765	0.0155025
GOTERM_MF_DIRECT	GO:0003777	microtubule motor activity	9	1.45631	0.000271974	CENPE, KIFC1, KIF14, KIF24, KIF2C, KIF23, KIF11, KIF20A, KIF15	383	39	8532	5.14079	0.119292	0.0158765	0.0155025
GOTERM_MF_DIRECT	GO:0003678	DNA helicase activity	5	0.809061	0.000416598	MCM3, MCM5, MCM6, DNA2, MCM2	383	9	8532	12.376	0.176829	0.0216168	0.0211076
GOTERM_MF_DIRECT	GO:0005515	protein binding	14	2.26537	0.000537405	CENPT, NRP1, HSP90AA1, CENPW, NTN1, NDC80, TGFBR2, CHAF1B, CENPH, INCENP, NUF2, STMN1, AGRN, VCL	383	101	8532	3.08787	0.222005	0.0250968	0.0245057
GOTERM_MF_DIRECT	GO:0003682	chromatin binding	21	3.39806	0.00120595	TOP2A, HELLS, POLQ, DLX3, PCNA, ATAD2, LEF1, BARX2, TICRR, POLA1, AR, RAD51, ORC1, EXO1, UBE2T, CDK1, MCM3, NCAPD2, MCM5, NCAPD3, POLE	383	211	8532	2.21712	0.430798	0.0511982	0.0499922
GOTERM_MF_DIRECT	GO:0003690	double-stranded DNA binding	7	1.13269	0.00219939	RAD51B, NEIL3, RAD51, DDX11, DMC1, MND1, HMGB1	383	31	8532	5.03024	0.642366	0.0855928	0.0835767
GOTERM_MF_DIRECT	GO:0016887	ATPase activity	11	1.77994	0.00345485	CENPE, HSP90AA1, ACTC1, MSH2, ATAD2, KIF14, KIF24, KIF2C, KIF23, KIF20A, KIF15	383	82	8532	2.98835	0.801349	0.124109	0.121185
GOTERM_MF_DIRECT	GO:0003684	damaged DNA binding	7	1.13269	0.00416995	DCLRE1B, NEIL3, PCNA, MSH2, HMGB2, RPA1, HMGB1	383	35	8532	4.45535	0.85793	0.131194	0.128104
GOTERM_MF_DIRECT	GO:0008301	DNA binding, bending	4	0.647249	0.00421396	TOP2A, LEF1, HMGB2, HMGB1	383	8	8532	11.1384	0.860832	0.131194	0.128104
GOTERM_MF_DIRECT	GO:0008144	drug binding	6	0.970874	0.00625986	DHFR, TOP2A, GLRB, PDE4D, HMGB2, DCK	383	27	8532	4.95039	0.946739	0.18271	0.178406
GOTERM_MF_DIRECT	GO:0008574	ATP-dependent microtubule motor activity, plus-end-directed	4	0.647249	0.00844524	KIF18A, KIF18B, KIF14, KIF11	383	10	8532	8.9107	0.98095	0.231996	0.226531
GOTERM_MF_DIRECT	GO:0070182	DNA polymerase binding	3	0.485437	0.0112967	FANCI, RAD51, HMGB1	383	4	8532	16.7076	0.995036	0.263778	0.257565
GOTERM_MF_DIRECT	GO:0019237	centromeric DNA binding	3	0.485437	0.0112967	MSH2, CENPA, CENPC	383	4	8532	16.7076	0.995036	0.263778	0.257565
GOTERM_MF_DIRECT	GO:0000405	bubble DNA binding	3	0.485437	0.0112967	NEIL3, BLM, HMGB1	383	4	8532	16.7076	0.995036	0.263778	0.257565
GOTERM_MF_DIRECT	GO:0042393	histone binding	5	0.809061	0.0129205	CHAF1B, HAT1, ATAD2, NCAPD2, NCAPD3	383	21	8532	5.30399	0.997696	0.287327	0.280559
GOTERM_MF_DIRECT	GO:0004872	receptor activity	8	1.2945	0.0156644	CUBN, NLGN1, MED30, TNFRSF19, GFRA1, AGRN, CD200, GFRA4	383	59	8532	3.02058	0.999372	0.332513	0.324681
GOTERM_MF_DIRECT	GO:0036310	annealing helicase activity	3	0.485437	0.0182728	ZRANB3, BLM, RAD54L	383	5	8532	13.3661	0.999818	0.355559	0.347184
GOTERM_MF_DIRECT	GO:0005007	fibroblast growth factor-activated receptor activity	3	0.485437	0.0182728	FGFR4, FGFR3, FGFR2	383	5	8532	13.3661	0.999818	0.355559	0.347184
GOTERM_MF_DIRECT	GO:0004003	ATP-dependent DNA helicase activity	4	0.647249	0.0224289	BLM, DDX11, MCM4, MCM6	383	14	8532	6.36479	0.999975	0.418972	0.409103
GOTERM_MF_DIRECT	GO:0005506	iron ion binding	10	1.61812	0.0259866	EGLN3, CYP27C1, CYP11A1, P4HA2, CYP21A1, CYP51A1, SC5D, MSMO1, CYGB, FTL	383	95	8532	2.34492	0.999995	0.460158	0.449319
GOTERM_MF_DIRECT	GO:0000150	recombinase activity	3	0.485437	0.0266044	RAD51B, RAD51, DMC1	383	6	8532	11.1384	0.999997	0.460158	0.449319
GOTERM_MF_DIRECT	GO:0008094	DNA-dependent ATPase activity	4	0.647249	0.0440803	RAD51B, TOP2A, RAD51, DMC1	383	18	8532	4.95039	1	0.735196	0.717879
GOTERM_MF_DIRECT	GO:0004497	monooxygenase activity	4	0.647249	0.0506619	CYP27C1, CYP21A1, CYP51A1, FMO3	383	19	8532	4.68984	1	0.815831	0.796614
GOTERM_MF_DIRECT	GO:0004674	protein serine/threonine kinase activity	13	2.10356	0.0616513	NIM1K, PLK1, VRK1, CDC7, MASTL, CIT, STK10, MELK, STK17B, CHEK1, CDK1, TRPM6, ATR	383	163	8532	1.77667	1	0.959704	0.937099
GOTERM_MF_DIRECT	GO:0004842	ubiquitin-protein transferase activity	10	1.61812	0.078636	TRIM71, BARD1, FANCL, TRAF3, RFWD3, G2E3, BIRC5, BRCA1, DTL, RAD18	383	117	8532	1.904	1	1	0.978541
GOTERM_MF_DIRECT	GO:0042802	identical protein binding	6	0.970874	0.0818608	RAD51, TGFB3, ABAT, TK1, NDC80, ETNPPL	383	52	8532	2.5704	1	1	0.978541
GOTERM_MF_DIRECT	GO:0034713	type I transforming growth factor beta receptor binding	2	0.323625	0.0875457	TGFB3, TGFBR2	383	2	8532	22.2768	1	1	0.978541
GOTERM_MF_DIRECT	GO:0017108	5'-flap endonuclease activity	2	0.323625	0.0875457	FEN1, DNA2	383	2	8532	22.2768	1	1	0.978541
GOTERM_MF_DIRECT	GO:0044729	hemi-methylated DNA-binding	2	0.323625	0.0875457	EGR1, UHRF1	383	2	8532	22.2768	1	1	0.978541
GOTERM_MF_DIRECT	GO:0003887	DNA-directed DNA polymerase activity	3	0.485437	0.098134	POLQ, POLA1, POLE	383	12	8532	5.56919	1	1	0.978541
GOTERM_CC_DIRECT	GO:0005654	nucleoplasm	89	14.4013	5.83933e-11	TOP2A, FEN1, ERCC6L, PID1, DSCC1, BRCA1, CHTF18, FOXM1, HNMT, BRCA2, SMC4, LMNB1, CDC20, CHAF1B, EXO1, CHEK1, MYBL2, FBXO5, KPNA2, ZNF367, POLE, WDHD1, RFC1, LIG1, HMGCS1, RFC2, IL15, DDX11, VRK1, KIF23, HAUS6, CHD1L, MASTL, TERF1, ACLY, NEIL3, HAT1, DMC1, DEPDC1, MCM3, MCM4, RARB, MCM5, NSMF, MCM6, DTL, ITGB3BP, MCM2, RAI14, MCPH1, SERPINB10, KHDRBS1, NECAB1, PARPBP, PCNA, DOT1L, LIN9, RAD54L, C…	471	932	10057	2.03902	1.79851e-08	1.79851e-08	1.67005e-08
GOTERM_CC_DIRECT	GO:0000784	nuclear chromosome, telomeric region	18	2.91262	1.4386e-08	DCLRE1B, PIF1, FEN1, PCNA, RPA1, BRCA2, ORC5, RAD51, ORC1, MSH2, HAT1, CDK1, MCM3, MCM4, MCM5, MCM6, DNA2, MCM2	471	70	10057	5.49063	4.43086e-06	1.32039e-06	1.22608e-06
GOTERM_CC_DIRECT	GO:0000776	kinetochore	14	2.26537	1.62553e-08	CENPT, KNSTRN, CENPA, NDC80, CENPC, CENPE, KIF18A, CENPF, CENPI, KIF2C, NEK2, NUP43, CENPO, MAD2L1	471	40	10057	7.47335	5.00661e-06	1.32039e-06	1.22608e-06
GOTERM_CC_DIRECT	GO:0000777	condensed chromosome kinetochore	10	1.61812	1.7148e-08	CENPT, CENPW, CENPH, INCENP, NUF2, CENPK, CENPA, ITGB3BP, NDC80, SPC25	471	17	10057	12.5603	5.28156e-06	1.32039e-06	1.22608e-06
GOTERM_CC_DIRECT	GO:0000775	chromosome, centromeric region	10	1.61812	1.02992e-06	CENPU, INCENP, DSCC1, CENPL, CENPM, BIRC5, CENPN, CENPP, CENPQ, CENPC	471	25	10057	8.54098	0.000317166	6.34432e-05	5.89116e-05
GOTERM_CC_DIRECT	GO:0042555	MCM complex	6	0.970874	4.24034e-06	MMS22L, MCM3, MCM4, MCM5, MCM6, MCM2	471	7	10057	18.3021	0.00130517	0.000217671	0.000202123
GOTERM_CC_DIRECT	GO:0005634	nucleus	128	20.712	7.26536e-06	CCNF, SMC5, ENO1, SMC4, SMC2, EME1, CHEK1, NUSAP1, NEK2, FBXO5, KPNA2, LIG1, VRK1, AR, MELK, CCNE2, HAT1, DNA2, RHNO1, PIF1, KHDRBS1, BLM, ZNF395, PARPBP, DLX3, FIGNL2, CCNB3, EPB41L5, ECT2, IP6K3, CDT1, EGR1, RABGAP1L, SMAD3, ODF2, SMAD9, MAD2L1BP, CDC7, PARVA, DHCR24, KIF18A, NR4A3, KIF18B, P4HA2, UBE2T, ID2, RAD18, ATR, TOP2A, CDCA7L, MCM9, FHL2, HMGB2, HMGB1, BRCA2, FOXM1, CHAF1B, CHAF1A, SFR…	471	1905	10057	1.4347	0.00223524	0.000319676	0.000296842
GOTERM_CC_DIRECT	GO:0000781	chromosome, telomeric region	8	1.2945	2.12217e-05	DCLRE1B, BLM, RIF1, HAT1, CHEK1, DOT1L, DMC1, SMC5	471	20	10057	8.54098	0.00651503	0.00080169	0.000744426
GOTERM_CC_DIRECT	GO:0005871	kinesin complex	10	1.61812	2.3426e-05	CENPE, KIF18A, KIF18B, KIF14, KIF24, KIF2C, KIF23, KIF11, KIF20A, KIF15	471	35	10057	6.1007	0.00718933	0.00080169	0.000744426
GOTERM_CC_DIRECT	GO:0030496	midbody	12	1.94175	0.000103526	CENPE, CENPF, INCENP, DDX11, CDK1, KIF14, BIRC5, NEK2, KIF23, KIF20A, ECT2, CEP55	471	61	10057	4.20048	0.0313847	0.00318861	0.00296085
GOTERM_CC_DIRECT	GO:0043240	Fanconi anaemia nuclear complex	5	0.809061	0.00119508	FANCI, FANCL, FANCC, FANCB, FANCG	471	11	10057	9.70566	0.308093	0.0334622	0.031072
GOTERM_CC_DIRECT	GO:0005813	centrosome	23	3.72168	0.00155772	DCLRE1B, GEN1, ERCC6L, PCNA, PDE4D, HAUS6, KIF23, MASTL, BRCA2, PLEKHA7, HAUS1, SLC9A3R1, CENPF, HAUS8, ID2, CHEK1, CDK1, MCM3, NEK2, CCDC77, DTL, RAD18, CEP55	471	236	10057	2.08096	0.381311	0.0399816	0.0371258
GOTERM_CC_DIRECT	GO:0031390	Ctf18 RFC-like complex	4	0.647249	0.00182466	RFC3, CHTF8, DSCC1, CHTF18	471	6	10057	14.235	0.430223	0.0426401	0.0395944
GOTERM_CC_DIRECT	GO:0000922	spindle pole	8	1.2945	0.0019485	TPX2, CENPF, DDX11, NEDD9, NEK2, KIF11, SPDL1, MAD2L1	471	39	10057	4.37999	0.451585	0.0426401	0.0395944
GOTERM_CC_DIRECT	GO:0005737	cytoplasm	119	19.2557	0.00207663	ERCC6L, PID1, NRK, HNMT, SMC4, SMC2, CDC20, STK10, EME1, STMN1, CHEK1, NUSAP1, NEK2, FBXO5, KPNA2, VRK1, CHD1L, AR, ACLY, MELK, NSMF, FTL, NECAB1, SLBP, BLM, ZNF395, PSMD12, PARPBP, PCDH15, RASAL2, ORC5, EPB41L5, FBXO40, KIAA1524, SLC9A3R1, ORC1, CLSPN, ECT2, IP6K3, FANCI, BARD1, FDPS, EGR1, SMAD3, ODF2, SMAD9, MAD2L1BP, CDC7, PARVA, FANCC, NDC80, GFAP, POLA1, KIF18A, KIF18B, BAMBI, UBE2T, CDK1, …	471	1984	10057	1.28072	0.472848	0.0426401	0.0395944
GOTERM_CC_DIRECT	GO:0005657	replication fork	5	0.809061	0.00240303	RAD51B, PIF1, UHRF1, CHEK1, RAD18	471	13	10057	8.21248	0.523374	0.0462583	0.0429541
GOTERM_CC_DIRECT	GO:0005874	microtubule	13	2.10356	0.00255698	ODF2, KIF14, KIF23, TPX2, TUBA3E, CENPE, KIF18B, HOOK1, INCENP, KIFC1, STMN1, NUSAP1, KIF20A	471	101	10057	2.74833	0.545501	0.0463265	0.0430174
GOTERM_CC_DIRECT	GO:0005664	nuclear origin of replication recognition complex	4	0.647249	0.0030827	ORC5, ORC6, ORC1, MCM2	471	7	10057	12.2014	0.613622	0.0527485	0.0489807
GOTERM_CC_DIRECT	GO:0000228	nuclear chromosome	4	0.647249	0.00476212	TOP2A, RAD51, MSH2, SMC2	471	8	10057	10.6762	0.770129	0.0771965	0.0716824
GOTERM_CC_DIRECT	GO:0031262	Ndc80 complex	3	0.485437	0.00633591	NUF2, NDC80, SPC25	471	3	10057	21.3524	0.858813	0.0887027	0.0823668
GOTERM_CC_DIRECT	GO:0000796	condensin complex	3	0.485437	0.00633591	SMC4, NCAPH, SMC2	471	3	10057	21.3524	0.858813	0.0887027	0.0823668
GOTERM_CC_DIRECT	GO:0000778	condensed nuclear chromosome kinetochore	3	0.485437	0.00633591	BUB1B, CENPA, NDC80	471	3	10057	21.3524	0.858813	0.0887027	0.0823668
GOTERM_CC_DIRECT	GO:0005876	spindle microtubule	5	0.809061	0.00854245	CDK1, NUSAP1, BIRC5, KIF11, AURKA	471	18	10057	5.93123	0.928808	0.114395	0.106224
GOTERM_CC_DIRECT	GO:0005903	brush border	6	0.970874	0.0118101	EPS8, CUBN, PDZD3, MME, FLNB, VCL	471	30	10057	4.27049	0.974246	0.140085	0.130079
GOTERM_CC_DIRECT	GO:0000779	condensed chromosome, centromeric region	3	0.485437	0.0122802	CENPE, NCAPD2, NCAPD3	471	4	10057	16.0143	0.977757	0.140085	0.130079
GOTERM_CC_DIRECT	GO:0043596	nuclear replication fork	3	0.485437	0.0122802	ZRANB3, MMS22L, PCNA	471	4	10057	16.0143	0.977757	0.140085	0.130079
GOTERM_CC_DIRECT	GO:0070652	HAUS complex	3	0.485437	0.0122802	HAUS8, HAUS6, HAUS1	471	4	10057	16.0143	0.977757	0.140085	0.130079
GOTERM_CC_DIRECT	GO:0031012	extracellular matrix	10	1.61812	0.0173949	MMP7, MMP13, TGFB3, CHADL, MMP23B, AGRN, MMP10, COCH, FGFR2, TGFBR2	471	85	10057	2.51205	0.995505	0.191344	0.177676
GOTERM_CC_DIRECT	GO:0005663	DNA replication factor C complex	3	0.485437	0.0198369	RFC3, RFC1, RFC2	471	5	10057	12.8115	0.997911	0.20976	0.194777
GOTERM_CC_DIRECT	GO:0000794	condensed nuclear chromosome	4	0.647249	0.0204312	RAD51, CHEK1, DMC1, NEK2	471	13	10057	6.56998	0.998267	0.20976	0.194777
GOTERM_CC_DIRECT	GO:0000793	condensed chromosome	4	0.647249	0.0251193	TOP2A, RAD51, HMGB2, HMGB1	471	14	10057	6.1007	0.999605	0.249572	0.231746
GOTERM_CC_DIRECT	GO:0005814	centriole	7	1.13269	0.0281169	TOP2A, CEP135, ODF2, CENPJ, CCNF, KIF24, BIRC5	471	50	10057	2.98934	0.999847	0.270626	0.251295
GOTERM_CC_DIRECT	GO:0016020	membrane	41	6.6343	0.03089	PTPRT, KHDRBS1, DOCK4, RASL11B, TTK, KIF11, ENO1, CHTF18, NCAPH, KIF15, STK10, ORC6, STMN1, NUF2, LEPR, CCDC77, KPNA2, BUB1, GTSE1, CEP55, FANCI, NCAPH2, ELMOD2, NDC80, GFAP, CIT, TGFBR2, EML4, CENPE, ACTC1, MSH2, CDK1, MCM3, MCM4, KIF2C, MCM5, EVL, NCAPD2, NCAPD3, NAA15, MGLL	471	633	10057	1.38302	0.999936	0.288307	0.267714
GOTERM_CC_DIRECT	GO:0000790	nuclear chromatin	10	1.61812	0.0371638	SERPINB10, AR, CHAF1B, RAD51, CHAF1A, SMAD3, EME1, DDX11, HAT1, HMGB2	471	97	10057	2.20128	0.999991	0.33666	0.312613
GOTERM_CC_DIRECT	GO:0005578	proteinaceous extracellular matrix	12	1.94175	0.0407332	OLFML2B, WNT5A, OMD, WNT8A, MATN1, NDNF, TNFRSF11B, PRELP, GPC4, TGFBI, COCH, NTN3	471	130	10057	1.97099	0.999997	0.358452	0.332848
GOTERM_CC_DIRECT	GO:0005694	chromosome	5	0.809061	0.0443398	TOP2A, BLM, SMC4, DTL, RHNO1	471	29	10057	3.68146	0.999999	0.379352	0.352255
GOTERM_CC_DIRECT	GO:0005905	clathrin-coated pit	4	0.647249	0.0563283	CUBN, DAB2, CXCR7, LRP2	471	19	10057	4.49525	1	0.468895	0.435403
GOTERM_CC_DIRECT	GO:0043234	protein complex	10	1.61812	0.0685383	CRB2, RAD52, AR, FEN1, INCENP, CLSTN3, ID2, HAT1, HMGB2, VCL	471	109	10057	1.95894	1	0.555521	0.515841
GOTERM_CC_DIRECT	GO:0031526	brush border membrane	4	0.647249	0.0722335	SLC9A3R1, CD36, LRP2, TRPM6	471	21	10057	4.06713	1	0.556792	0.517021
GOTERM_CC_DIRECT	GO:0005819	spindle	5	0.809061	0.0723106	TPX2, INCENP, NUSAP1, KIF20A, FBXO5	471	34	10057	3.14006	1	0.556792	0.517021
GOTERM_CC_DIRECT	GO:0000785	chromatin	6	0.970874	0.0773111	POLA1, RAD51, PARPBP, DSCC1, CHEK1, MCM2	471	49	10057	2.61458	1	0.580776	0.539292
GOTERM_CC_DIRECT	GO:0005886	plasma membrane	60	9.70874	0.0862768	NRP1, FEN1, ERCC6L, ATP8A2, TFRC, RIF1, DGKB, KIF14, IHH, BRCA1, STK10, MRPL42, VSTM4, POLE, PANX3, WLS, PAQR8, HSP90AA1, MME, HMGCS1, TNFRSF19, GFRA1, CHD1L, GFRA4, TGFBR2, CNKSR2, AR, ACLY, RAP2A, VCL, FAM129A, PCDH15, ADCY3, CXCR7, MST1R, TULP1, KIAA1524, NT5E, P2RY6, ORC1, FLNB, NCAM1, GABRD, MCOLN3, SMAD3, SYT1, GABRA5, ARHGEF39, CYP51A1, FANCG, SYT6, BAMBI, TRPV4, KLF9, CRYL1, FAT3, RGS11, …	471	1060	10057	1.20863	1	0.585762	0.543922
GOTERM_CC_DIRECT	GO:0009986	cell surface	17	2.75081	0.0865398	HSP90AA1, NLGN1, CLSTN3, SDC3, WNT5A, LPAR1, CXCR7, HMGB1, MST1R, NT5E, PLAU, LIPG, ITGA8, MXRA8, BSN, MET, FGFR2	471	236	10057	1.5381	1	0.585762	0.543922
GOTERM_CC_DIRECT	GO:0005929	cilium	6	0.970874	0.0884424	CFAP221, ODF2, CAV1, TULP4, ADCY3, TULP1	471	51	10057	2.51205	1	0.585762	0.543922
GOTERM_CC_DIRECT	GO:0000942	condensed nuclear chromosome outer kinetochore	2	0.323625	0.0912876	BUB1, NDC80	471	2	10057	21.3524	1	0.585762	0.543922
GOTERM_CC_DIRECT	GO:0031436	BRCA1-BARD1 complex	2	0.323625	0.0912876	BARD1, BRCA1	471	2	10057	21.3524	1	0.585762	0.543922
GOTERM_CC_DIRECT	GO:0097149	centralspindlin complex	2	0.323625	0.0912876	KIF23, ECT2	471	2	10057	21.3524	1	0.585762	0.543922
GOTERM_CC_DIRECT	GO:0000799	nuclear condensin complex	2	0.323625	0.0912876	NCAPD2, NCAPD3	471	2	10057	21.3524	1	0.585762	0.543922
GOTERM_BP_DIRECT	GO:0006270	DNA replication initiation	11	1.77994	1.79012e-10	ORC5, POLA1, ORC6, CCNE2, MCM3, MCM4, MCM10, MCM5, CDC7, MCM6, MCM2	443	15	8994	14.8885	3.14524e-07	2.57146e-07	2.54658e-07
GOTERM_BP_DIRECT	GO:0006281	DNA repair	23	3.72168	2.9271e-10	ZRANB3, FANCI, PIF1, BLM, PCNA, PARPBP, RFC1, FANCL, DOT1L, RPA1, RPA2, FANCC, FANCG, RAD54B, CHAF1B, CHAF1A, RAD51, EME1, EXO1, UBE2T, CHEK1, RAD54L, ATR	443	91	8994	5.1314	5.14292e-07	2.57146e-07	2.54658e-07
GOTERM_BP_DIRECT	GO:0006260	DNA replication	17	2.75081	1.78677e-09	TOP2A, GINS1, PIF1, RRM1, RFC3, BLM, RFC1, RMI1, MCM9, RPA1, RPA2, TICRR, CHAF1B, CHAF1A, DNA2, POLE, DTL	443	52	8994	6.63735	3.13934e-06	1.04645e-06	1.03632e-06
GOTERM_BP_DIRECT	GO:0000724	double-strand break repair via homologous recombination	16	2.589	2.07647e-08	GEN1, BLM, RFC2, MCM9, RPA1, SMC5, BRCA1, BRCA2, RAD54B, MMS22L, RAD51, SFR1, CHEK1, CDK1, RAD54L, MCPH1	443	53	8994	6.12905	3.64829e-05	9.12089e-06	9.03264e-06
GOTERM_BP_DIRECT	GO:0051301	cell division	18	2.91262	5.79133e-08	CENPT, CENPW, KIF14, SMC5, MASTL, NDC80, NCAPH, SMC2, CCNB3, CCNA2, KIF18B, CENPJ, NUF2, CDK1, BIRC5, NCAPD2, SPDL1, ITGB3BP	443	73	8994	5.00609	0.000101749	2.03507e-05	2.01538e-05
GOTERM_BP_DIRECT	GO:0006695	cholesterol biosynthetic process	8	1.2945	8.75973e-07	FDPS, HMGCS1, INSIG1, DHCR24, MVD, DHCR7, HMGCR, HSD17B7	443	13	8994	12.4938	0.0015379	0.000256514	0.000254032
GOTERM_BP_DIRECT	GO:0007076	mitotic chromosome condensation	6	0.970874	2.99655e-05	NUSAP1, NCAPD2, NCAPD3, SMC4, NCAPH, SMC2	443	9	8994	13.535	0.0512882	0.00723327	0.00716328
GOTERM_BP_DIRECT	GO:0007018	microtubule-based movement	11	1.77994	3.29346e-05	CENPE, KIF18A, KIF18B, KIFC1, KIF14, KIF24, KIF2C, KIF23, KIF11, KIF20A, KIF15	443	43	8994	5.19366	0.0562246	0.00723327	0.00716328
GOTERM_BP_DIRECT	GO:0010718	positive regulation of epithelial to mesenchymal transition	8	1.2945	4.20767e-05	CRB2, EPB41L5, DAB2, SMAD3, TGFB3, BAMBI, LEF1, TGFBR2	443	21	8994	7.73428	0.0712636	0.00821431	0.00813483
GOTERM_BP_DIRECT	GO:0006268	DNA unwinding involved in DNA replication	5	0.809061	7.97707e-05	TOP2A, RAD51, MCM4, MCM6, MCM2	443	6	8994	16.9187	0.130783	0.0135027	0.0133721
GOTERM_BP_DIRECT	GO:0007067	mitotic nuclear division	12	1.94175	8.45361e-05	CENPT, CCNA2, WEE1, CENPW, INCENP, NUF2, CDK1, NUSAP1, CENPN, SMC5, MASTL, ITGB3BP	443	57	8994	4.27421	0.138031	0.0135027	0.0133721
GOTERM_BP_DIRECT	GO:0007059	chromosome segregation	9	1.45631	0.000286026	TOP2A, INCENP, CENPN, NEK2, KIF11, BRCA1, KNSTRN, NDC80, SPC25	443	36	8994	5.07562	0.395056	0.041879	0.0414738
GOTERM_BP_DIRECT	GO:0007131	reciprocal meiotic recombination	6	0.970874	0.000387739	RAD51B, RAD51, MSH2, DMC1, MND1, TRIP13	443	14	8994	8.70106	0.494086	0.0486612	0.0481904
GOTERM_BP_DIRECT	GO:0000281	mitotic cytokinesis	6	0.970874	0.000387739	ANLN, STMN1, NUSAP1, KIF23, KIF20A, CEP55	443	14	8994	8.70106	0.494086	0.0486612	0.0481904
GOTERM_BP_DIRECT	GO:0006284	base-excision repair	7	1.13269	0.000518038	POLQ, FEN1, NEIL3, LIG1, RPA1, HMGB1, DNA2	443	22	8994	6.45988	0.597649	0.0606796	0.0600925
GOTERM_BP_DIRECT	GO:0051382	kinetochore assembly	5	0.809061	0.000595087	CENPT, CENPW, CENPH, CENPA, CENPC	443	9	8994	11.2792	0.648617	0.065348	0.0647157
GOTERM_BP_DIRECT	GO:0000910	cytokinesis	7	1.13269	0.000672138	INCENP, PRC1, BIRC5, KIF20A, ECT2, BRCA2, CIT	443	23	8994	6.17902	0.693134	0.0684159	0.067754
GOTERM_BP_DIRECT	GO:0006974	cellular response to DNA damage stimulus	11	1.77994	0.000700903	TOP2A, POLQ, RAD51, FANCL, UBE2T, MCM9, CHEK1, CHD1L, MASTL, DTL, FANCG	443	61	8994	3.6611	0.708268	0.0684159	0.067754
GOTERM_BP_DIRECT	GO:0007019	microtubule depolymerization	5	0.809061	0.00095347	KIF18A, KIF18B, STMN1, KIF24, KIF2C	443	10	8994	10.1512	0.812887	0.0881708	0.0873177
GOTERM_BP_DIRECT	GO:0010032	meiotic chromosome condensation	4	0.647249	0.00109455	NCAPD2, NCAPD3, SMC4, SMC2	443	5	8994	16.242	0.854004	0.0961562	0.0952258
GOTERM_BP_DIRECT	GO:0032147	activation of protein kinase activity	6	0.970874	0.00140932	TPX2, KIF14, CLSPN, HMGB1, ECT2, TGFBR2	443	18	8994	6.76749	0.916082	0.117913	0.116772
GOTERM_BP_DIRECT	GO:0010212	response to ionizing radiation	7	1.13269	0.00203592	RAD51B, RAD51, RFWD3, DMC1, RAD54L, TICRR, RAD54B	443	28	8994	5.07562	0.972146	0.162596	0.161023
GOTERM_BP_DIRECT	GO:0000070	mitotic sister chromatid segregation	5	0.809061	0.00288538	KIF18A, KIF18B, NEK2, CENPA, MAD2L1	443	13	8994	7.80865	0.993761	0.216901	0.214802
GOTERM_BP_DIRECT	GO:0000086	G2/M transition of mitotic cell cycle	6	0.970874	0.00296279	KHDRBS1, CHEK1, CDK1, BIRC5, FOXM1, MASTL	443	21	8994	5.80071	0.994557	0.216901	0.214802
GOTERM_BP_DIRECT	GO:0010389	regulation of G2/M transition of mitotic cell cycle	4	0.647249	0.00355715	CCNB3, CCNA2, CENPF, KIF14	443	7	8994	11.6014	0.998091	0.249996	0.247578
GOTERM_BP_DIRECT	GO:0034508	centromere complex assembly	3	0.485437	0.00699393	CENPI, CENPN, CENPO	443	3	8994	20.3025	0.999996	0.438869	0.434623
GOTERM_BP_DIRECT	GO:0000730	DNA recombinase assembly	3	0.485437	0.00699393	RAD52, RAD51, DMC1	443	3	8994	20.3025	0.999996	0.438869	0.434623
GOTERM_BP_DIRECT	GO:0016202	regulation of striated muscle tissue development	3	0.485437	0.00699393	CENPF, SMAD3, LEF1	443	3	8994	20.3025	0.999996	0.438869	0.434623
GOTERM_BP_DIRECT	GO:0006312	mitotic recombination	4	0.647249	0.00793009	RAD51B, TOP2A, RAD51, DMC1	443	9	8994	9.02333	0.999999	0.480454	0.475805
GOTERM_BP_DIRECT	GO:0008284	positive regulation of cell proliferation	16	2.589	0.00914701	HSP90AA1, IL15, CDCA7L, KIF14, CDC7, FOXM1, NTN1, RAD51B, AR, BAMBI, HAS2, RARB, MVD, FGFR4, FGFR3, FGFR2	443	155	8994	2.09574	1	0.53571	0.530526
GOTERM_BP_DIRECT	GO:0032570	response to progesterone	4	0.647249	0.0109201	HSP90AA1, TGFB3, CAV1, TGFBR2	443	10	8994	8.12099	1	0.618921	0.612933
GOTERM_BP_DIRECT	GO:0006310	DNA recombination	5	0.809061	0.0123802	PIF1, BLM, LIG1, HMGB2, RPA2	443	19	8994	5.34276	1	0.642655	0.636437
GOTERM_BP_DIRECT	GO:0032508	DNA duplex unwinding	5	0.809061	0.0123802	PIF1, GINS2, BLM, MCM3, DNA2	443	19	8994	5.34276	1	0.642655	0.636437
GOTERM_BP_DIRECT	GO:0051304	chromosome separation	3	0.485437	0.0135334	NCAPD2, TTK, NCAPD3	443	4	8994	15.2269	1	0.642655	0.636437
GOTERM_BP_DIRECT	GO:0046602	regulation of mitotic centrosome separation	3	0.485437	0.0135334	CHEK1, NEK2, KIF11	443	4	8994	15.2269	1	0.642655	0.636437
GOTERM_BP_DIRECT	GO:0006910	phagocytosis, recognition	3	0.485437	0.0135334	COLEC12, CD36, TULP1	443	4	8994	15.2269	1	0.642655	0.636437
GOTERM_BP_DIRECT	GO:0051988	regulation of attachment of spindle microtubules to kinetochore	3	0.485437	0.0135334	NEK2, ECT2, KNSTRN	443	4	8994	15.2269	1	0.642655	0.636437
GOTERM_BP_DIRECT	GO:0001556	oocyte maturation	4	0.647249	0.0144749	DMC1, TRIP13, FBXO5, BRCA2	443	11	8994	7.38272	1	0.669274	0.662798
GOTERM_BP_DIRECT	GO:0045184	establishment of protein localization	5	0.809061	0.0148875	NLGN1, RAP2A, ITGA8, KIF14, CEP55	443	20	8994	5.07562	1	0.670703	0.664213
GOTERM_BP_DIRECT	GO:0007049	cell cycle	7	1.13269	0.0158946	CCNB3, STK10, CHAF1B, CHAF1A, E2F1, MCM3, LIN9	443	42	8994	3.38375	1	0.69817	0.691414
GOTERM_BP_DIRECT	GO:0090307	mitotic spindle assembly	5	0.809061	0.020807	TPX2, BIRC5, MYBL2, NEK2, KIF11	443	22	8994	4.6142	1	0.852185	0.843939
GOTERM_BP_DIRECT	GO:0007141	male meiosis I	3	0.485437	0.021826	DMC1, TRIP13, BRCA2	443	5	8994	12.1815	1	0.852185	0.843939
GOTERM_BP_DIRECT	GO:0031497	chromatin assembly	3	0.485437	0.021826	CHAF1B, CHAF1A, HMGB1	443	5	8994	12.1815	1	0.852185	0.843939
GOTERM_BP_DIRECT	GO:0016126	sterol biosynthetic process	3	0.485437	0.021826	MSMO1, HMGCR, LBR	443	5	8994	12.1815	1	0.852185	0.843939
GOTERM_BP_DIRECT	GO:1900264	positive regulation of DNA-directed DNA polymerase activity	3	0.485437	0.021826	RFC3, DSCC1, CHTF18	443	5	8994	12.1815	1	0.852185	0.843939
GOTERM_BP_DIRECT	GO:0051276	chromosome organization	4	0.647249	0.023324	NCAPH2, RAD54L, BRCA2, SMC4	443	13	8994	6.24692	1	0.87192	0.863484
GOTERM_BP_DIRECT	GO:0007093	mitotic cell cycle checkpoint	4	0.647249	0.023324	ZWILCH, CHEK1, MAD2L1BP, TTK	443	13	8994	6.24692	1	0.87192	0.863484
GOTERM_BP_DIRECT	GO:0031297	replication fork processing	4	0.647249	0.0286257	ZRANB3, MMS22L, BLM, EME1	443	14	8994	5.80071	1	0.994097	0.984479
GOTERM_BP_DIRECT	GO:0007052	mitotic spindle organization	4	0.647249	0.0286257	STMN1, NDC80, AURKA, SPC25	443	14	8994	5.80071	1	0.994097	0.984479
GOTERM_BP_DIRECT	GO:0032467	positive regulation of cytokinesis	4	0.647249	0.0286257	KIF14, KIF23, ECT2, CIT	443	14	8994	5.80071	1	0.994097	0.984479
GOTERM_BP_DIRECT	GO:0030198	extracellular matrix organization	8	1.2945	0.0291733	OLFML2B, ITGA8, NDNF, TNFRSF11B, NCAM1, TGFBI, AGRN, GFAP	443	61	8994	2.66262	1	0.994097	0.984479
GOTERM_BP_DIRECT	GO:2000505	regulation of energy homeostasis	3	0.485437	0.0316844	NR4A3, LEPR, CD36	443	6	8994	10.1512	1	0.994097	0.984479
GOTERM_BP_DIRECT	GO:0090267	positive regulation of mitotic cell cycle spindle assembly checkpoint	3	0.485437	0.0316844	GEN1, NDC80, MAD2L1	443	6	8994	10.1512	1	0.994097	0.984479
GOTERM_BP_DIRECT	GO:0034501	protein localization to kinetochore	3	0.485437	0.0316844	CDK1, BUB1B, SPDL1	443	6	8994	10.1512	1	0.994097	0.984479
GOTERM_BP_DIRECT	GO:0051310	metaphase plate congression	3	0.485437	0.0316844	CENPF, CENPQ, NDC80	443	6	8994	10.1512	1	0.994097	0.984479
GOTERM_BP_DIRECT	GO:0042148	strand invasion	3	0.485437	0.0316844	RAD51B, RAD51, DMC1	443	6	8994	10.1512	1	0.994097	0.984479
GOTERM_BP_DIRECT	GO:0030334	regulation of cell migration	6	0.970874	0.0333994	PLXND1, LAMA4, KIF14, NEXN, NTN1, VCL	443	37	8994	3.29229	1	1	0.990888
GOTERM_BP_DIRECT	GO:0098792	xenophagy	7	1.13269	0.0347378	SERPINB10, NUP93, CHAF1B, FANCL, GABRA5, RFWD3, CXCR7	443	50	8994	2.84235	1	1	0.990888
GOTERM_BP_DIRECT	GO:0008203	cholesterol metabolic process	5	0.809061	0.0364726	NSDHL, LIPC, CYP11A1, INSIG1, LEPR	443	26	8994	3.90432	1	1	0.990888
GOTERM_BP_DIRECT	GO:0045717	negative regulation of fatty acid biosynthetic process	3	0.485437	0.0429353	INSIG1, LEPR, BRCA1	443	7	8994	8.70106	1	1	0.990888
GOTERM_BP_DIRECT	GO:0006301	postreplication repair	3	0.485437	0.0429353	MSH2, BRCA1, RAD18	443	7	8994	8.70106	1	1	0.990888
GOTERM_BP_DIRECT	GO:0000723	telomere maintenance	4	0.647249	0.0479824	DCLRE1B, PIF1, RPA1, TERF1	443	17	8994	4.77705	1	1	0.990888
GOTERM_BP_DIRECT	GO:0007080	mitotic metaphase plate congression	4	0.647249	0.0479824	KIF18A, KIF14, KIF2C, SPDL1	443	17	8994	4.77705	1	1	0.990888
GOTERM_BP_DIRECT	GO:0002230	positive regulation of defense response to virus by host	7	1.13269	0.0480151	SERPINB10, NUP93, CHAF1B, FANCL, GABRA5, RFWD3, CXCR7	443	54	8994	2.6318	1	1	0.990888
GOTERM_BP_DIRECT	GO:0000722	telomere maintenance via recombination	3	0.485437	0.0554186	RAD51, SMC5, BRCA2	443	8	8994	7.61343	1	1	0.990888
GOTERM_BP_DIRECT	GO:0007094	mitotic spindle assembly checkpoint	3	0.485437	0.0554186	BUB1B, BUB1, MAD2L1	443	8	8994	7.61343	1	1	0.990888
GOTERM_BP_DIRECT	GO:0016446	somatic hypermutation of immunoglobulin genes	3	0.485437	0.0554186	POLQ, MSH2, EXO1	443	8	8994	7.61343	1	1	0.990888
GOTERM_BP_DIRECT	GO:0035108	limb morphogenesis	3	0.485437	0.0554186	ID2, LEF1, RARB	443	8	8994	7.61343	1	1	0.990888
GOTERM_BP_DIRECT	GO:2000045	regulation of G1/S transition of mitotic cell cycle	3	0.485437	0.0554186	PID1, ID2, KIF14	443	8	8994	7.61343	1	1	0.990888
GOTERM_BP_DIRECT	GO:0035988	chondrocyte proliferation	3	0.485437	0.0554186	ID2, SDC3, IHH	443	8	8994	7.61343	1	1	0.990888
GOTERM_BP_DIRECT	GO:0072520	seminiferous tubule development	3	0.485437	0.0554186	AR, KIF18A, LHCGR	443	8	8994	7.61343	1	1	0.990888
GOTERM_BP_DIRECT	GO:0006289	nucleotide-excision repair	4	0.647249	0.0555467	NEIL3, RPA1, FANCC, BRCA2	443	18	8994	4.51166	1	1	0.990888
GOTERM_BP_DIRECT	GO:0071479	cellular response to ionizing radiation	4	0.647249	0.0555467	BLM, RAD51, ECT2, RHNO1	443	18	8994	4.51166	1	1	0.990888
GOTERM_BP_DIRECT	GO:0006513	protein monoubiquitination	4	0.647249	0.0555467	FANCL, UBE2T, DTL, RAD18	443	18	8994	4.51166	1	1	0.990888
GOTERM_BP_DIRECT	GO:0048701	embryonic cranial skeleton morphogenesis	4	0.647249	0.0555467	SMAD3, PRRX1, FGFR2, TGFBR2	443	18	8994	4.51166	1	1	0.990888
GOTERM_BP_DIRECT	GO:0042472	inner ear morphogenesis	5	0.809061	0.0574156	ATP8A2, PRRX1, INSIG1, ITGA8, NTN1	443	30	8994	3.38375	1	1	0.990888
GOTERM_BP_DIRECT	GO:0006302	double-strand break repair	5	0.809061	0.0574156	POLQ, MSH2, EME1, MND1, TRIP13	443	30	8994	3.38375	1	1	0.990888
GOTERM_BP_DIRECT	GO:0007492	endoderm development	3	0.485437	0.0689868	EPB41L5, SMAD3, WNT8A	443	9	8994	6.76749	1	1	0.990888
GOTERM_BP_DIRECT	GO:0010569	regulation of double-strand break repair via homologous recombination	3	0.485437	0.0689868	RAD51, CHEK1, FIGNL2	443	9	8994	6.76749	1	1	0.990888
GOTERM_BP_DIRECT	GO:0000077	DNA damage checkpoint	4	0.647249	0.0722439	CHEK1, DOT1L, RHNO1, ATR	443	20	8994	4.0605	1	1	0.990888
GOTERM_BP_DIRECT	GO:0006633	fatty acid biosynthetic process	4	0.647249	0.0813357	ACLY, LIPC, SC5D, MSMO1	443	21	8994	3.86714	1	1	0.990888
GOTERM_BP_DIRECT	GO:0031572	G2 DNA damage checkpoint	3	0.485437	0.0835035	CHEK1, CLSPN, DTL	443	10	8994	6.09074	1	1	0.990888
GOTERM_BP_DIRECT	GO:0010165	response to X-ray	3	0.485437	0.0835035	BLM, MSH2, BRCA2	443	10	8994	6.09074	1	1	0.990888
GOTERM_BP_DIRECT	GO:0007158	neuron cell-cell adhesion	3	0.485437	0.0835035	NLGN1, AGRN, ASTN1	443	10	8994	6.09074	1	1	0.990888
GOTERM_BP_DIRECT	GO:0006261	DNA-dependent DNA replication	3	0.485437	0.0835035	POLQ, RFC3, RFC2	443	10	8994	6.09074	1	1	0.990888
GOTERM_BP_DIRECT	GO:0050908	detection of light stimulus involved in visual perception	3	0.485437	0.0835035	CACNB4, ATP8A2, TULP1	443	10	8994	6.09074	1	1	0.990888
GOTERM_BP_DIRECT	GO:0000079	regulation of cyclin-dependent protein serine/threonine kinase activity	3	0.485437	0.0835035	CCNB3, CCNA2, BLM	443	10	8994	6.09074	1	1	0.990888
GOTERM_BP_DIRECT	GO:0045216	cell-cell junction organization	3	0.485437	0.0835035	SMAD3, TGFB3, TGFBR2	443	10	8994	6.09074	1	1	0.990888
GOTERM_BP_DIRECT	GO:0051216	cartilage development	5	0.809061	0.0835468	PRRX1, ID2, IHH, NOG2, SMAD9	443	34	8994	2.98566	1	1	0.990888
GOTERM_BP_DIRECT	GO:0043410	positive regulation of MAPK cascade	5	0.809061	0.0835468	AR, PELI2, TNFRSF11B, TNFRSF11A, FGFR2	443	34	8994	2.98566	1	1	0.990888
GOTERM_BP_DIRECT	GO:0060325	face morphogenesis	4	0.647249	0.0908928	CRISPLD1, TGFB3, LEF1, TGFBR2	443	22	8994	3.69136	1	1	0.990888
GOTERM_BP_DIRECT	GO:0007416	synapse assembly	4	0.647249	0.0908928	NLGN1, PLXND1, CLSTN3, BSN	443	22	8994	3.69136	1	1	0.990888
GOTERM_BP_DIRECT	GO:0043524	negative regulation of neuron apoptotic process	7	1.13269	0.0933189	NRP1, NR4A3, MSH2, GABRA5, KIF14, BIRC5, NDNF	443	64	8994	2.22058	1	1	0.990888
GOTERM_BP_DIRECT	GO:0070483	detection of hypoxia	2	0.323625	0.0958778	TGFB3, TGFBR2	443	2	8994	20.3025	1	1	0.990888
GOTERM_BP_DIRECT	GO:1990426	mitotic recombination-dependent replication fork processing	2	0.323625	0.0958778	RAD51, BRCA2	443	2	8994	20.3025	1	1	0.990888
GOTERM_BP_DIRECT	GO:0071895	odontoblast differentiation	2	0.323625	0.0958778	DLX3, LEF1	443	2	8994	20.3025	1	1	0.990888
GOTERM_BP_DIRECT	GO:0007057	spindle assembly involved in female meiosis I	2	0.323625	0.0958778	FBXO5, AURKA	443	2	8994	20.3025	1	1	0.990888
GOTERM_BP_DIRECT	GO:0006272	leading strand elongation	2	0.323625	0.0958778	POLA1, PCNA	443	2	8994	20.3025	1	1	0.990888
GOTERM_BP_DIRECT	GO:0031577	spindle checkpoint	2	0.323625	0.0958778	BIRC5, SPDL1	443	2	8994	20.3025	1	1	0.990888
GOTERM_BP_DIRECT	GO:1900625	positive regulation of monocyte aggregation	2	0.323625	0.0958778	NR4A3, HAS2	443	2	8994	20.3025	1	1	0.990888
GOTERM_BP_DIRECT	GO:0043137	DNA replication, removal of RNA primer	2	0.323625	0.0958778	FEN1, DNA2	443	2	8994	20.3025	1	1	0.990888
GOTERM_BP_DIRECT	GO:0051383	kinetochore organization	2	0.323625	0.0958778	SMC4, SMC2	443	2	8994	20.3025	1	1	0.990888
GOTERM_BP_DIRECT	GO:0060355	positive regulation of cell adhesion molecule production	2	0.323625	0.0958778	COLEC12, CAV1	443	2	8994	20.3025	1	1	0.990888
GOTERM_BP_DIRECT	GO:0072757	cellular response to camptothecin	2	0.323625	0.0958778	BLM, RAD51	443	2	8994	20.3025	1	1	0.990888
GOTERM_BP_DIRECT	GO:0007095	mitotic G2 DNA damage checkpoint	3	0.485437	0.0988432	FANCI, BLM, CDK1	443	11	8994	5.53704	1	1	0.990888

## Sheet: sheet 4 GO_1 d VS 0 d down
Category	Term	Description	Count	%	PValue	Genes	List Total	Pop Hits	Pop Total	Fold Enrichment	Bonferroni	Benjamini	FDR
GOTERM_MF_DIRECT	GO:0008083	growth factor activity	7	1.53173	0.00193104	BTC, KITLG, MDK, PDGFC, INHBA, FGF2, HBEGF	265	43	8532	5.24125	0.517467	0.728001	0.728001
GOTERM_MF_DIRECT	GO:0008509	anion transmembrane transporter activity	3	0.656455	0.0180731	ABCA1, SLC4A10, SLC4A1	265	7	8532	13.7984	0.998968	1	1
GOTERM_MF_DIRECT	GO:0005215	transporter activity	6	1.31291	0.0448069	ABCA1, RBP7, FABP4, SLCO4A1, SLC11A2, CLVS2	265	63	8532	3.06631	1	1	1
GOTERM_MF_DIRECT	GO:0003774	motor activity	4	0.875274	0.04958	MYO5C, MYO1H, CCDC102A, MYH7	265	27	8532	4.76981	1	1	1
GOTERM_MF_DIRECT	GO:0008201	heparin binding	6	1.31291	0.0588108	MDK, OVALX, SLIT2, PCSK6, FGF2, HBEGF	265	68	8532	2.84084	1	1	1
GOTERM_MF_DIRECT	GO:0019911	structural constituent of myelin sheath	2	0.437637	0.0609308	MAL, MBP	265	2	8532	32.1962	1	1	1
GOTERM_MF_DIRECT	GO:0008009	chemokine activity	3	0.656455	0.0768614	CXCL12, CCL4, CCLL4	265	15	8532	6.43925	1	1	1
GOTERM_MF_DIRECT	GO:0004620	phospholipase activity	2	0.437637	0.0899946	DDHD2, ABHD6	265	3	8532	21.4642	1	1	1
GOTERM_MF_DIRECT	GO:0004977	melanocortin receptor activity	2	0.437637	0.0899946	HTR7, MC5R	265	3	8532	21.4642	1	1	1
GOTERM_CC_DIRECT	GO:0005887	integral component of plasma membrane	34	7.43982	0.000297926	EPHB6, NLGN3, PMEL, PTGFR, SCARB1, STEAP3, TNFRSF6B, SLC4A1, SLC5A1, SLC7A11, SLC2A6, BEST4, HTR7, SLC22A16, BOC, NRCAM, SLC38A4, ABCA1, NTRK2, SEMA6A, GCGR, ABCA4, KCNJ15, SLC4A10, ADRA2C, SLC22A23, SLC7A5, TSPAN13, SLC6A9, LPAR6, SLCO4A1, GPR149, FAS, HBEGF	317	555	10057	1.94355	0.0567295	0.0583934	0.0583934
GOTERM_CC_DIRECT	GO:0045177	apical part of cell	6	1.31291	0.0141724	CLDN5, PARD6B, PARD6A, CA2, SLC11A2, BYSL	317	46	10057	4.13812	0.939047	0.82724	0.82724
GOTERM_CC_DIRECT	GO:0005737	cytoplasm	79	17.2867	0.0164776	GLTP, ANKRD13B, CPNE7, CITED4, STMN3, RBPJ, OASL, UCHL1, CSRP1, GRB14, IMPA2, CA2, CASP3, ANKRD1, PLS3, ROPN1L, CA8, PSPH, SH3GLB2, MYLIP, EIF5B, CAMK1D, HARBI1, STRBP, FSHB, DAPK2, SLC11A2, SARS, FRMD4B, ADRA2C, NT5C3A, CLDN5, ARHGEF9, ALDH1A2, IRF1, IRF7, TERF2IP, ACSBG1, SIK1, KCTD17, PADI1, PVALB, CARD11, PTGFR, CHRNA8, GLRX, ADCY2, PTGS2, IQGAP2, SRR, PDZD2, BRINP1, SOCS1, GRK5, MICAL1, HSD1…	317	1984	10057	1.26327	0.961477	0.82724	0.82724
GOTERM_CC_DIRECT	GO:0009986	cell surface	15	3.28228	0.0168825	EPHB6, NLGN3, SCARB1, RAMP3, ITGB2, SLC1A4, SLC7A11, IQGAP2, PCSK6, F3, MDK, PDGFC, ITGB8, FAS, HBEGF	317	236	10057	2.01645	0.964464	0.82724	0.82724
GOTERM_CC_DIRECT	GO:0005615	extracellular space	26	5.68928	0.0743549	ACHE, SPON2, OVALX, PCSK6, FGF2, FBLN5, FSTL3, BMPER, ALOX5, PDGFC, CCL4, SLIT2, CCLL4, WNT1, AMH, INHBA, FRMD4B, F3, BTC, KITLG, SFRP2, DLG3, MTHFD2, TFF2, OSTN, HBEGF	317	587	10057	1.40522	1	1	1
GOTERM_CC_DIRECT	GO:0005623	cell	9	1.96937	0.0838353	NELL2, CSRP1, CA2, TMOD4, CASP3, OVALX, ANKRD1, RXRG, PADI1	317	144	10057	1.98285	1	1	1
GOTERM_BP_DIRECT	GO:0051607	defense response to virus	8	1.75055	0.00145591	SPON2, RSAD2, IRF1, NLRC5, IFIT5, IRF7, UNC13D, OASL	291	53	8994	4.66524	0.810041	1	1
GOTERM_BP_DIRECT	GO:0010628	positive regulation of gene expression	11	2.407	0.0082785	BTC, PTGFR, NTRK2, ALDH1A2, RNF207, FSHB, ANKRD1, SPRY2, ITGB8, HOXD3, AMH	291	128	8994	2.65609	0.999923	1	1
GOTERM_BP_DIRECT	GO:0007229	integrin-mediated signaling pathway	6	1.31291	0.0130742	TEC, ITGA3, ITGB2, ADAM12, ADAM33, ITGB8	291	44	8994	4.21462	1	1	1
GOTERM_BP_DIRECT	GO:0006954	inflammatory response	10	2.18818	0.0186293	PTGFR, CXCL12, TNFRSF6B, BCL6, CCL4, FAS, S1PR3, TLR2A, CCLL4, PTGS2	291	124	8994	2.49252	1	1	1
GOTERM_BP_DIRECT	GO:0070098	chemokine-mediated signaling pathway	4	0.875274	0.0189053	CXCL12, CCL4, TFF2, CCLL4	291	18	8994	6.86827	1	1	1
GOTERM_BP_DIRECT	GO:0042127	regulation of cell proliferation	9	1.96937	0.0199027	TEC, TNFRSF6B, BCL6, MAFG, MATK, SPRY2, FAS, PTGS2, SAT1	291	105	8994	2.64919	1	1	1
GOTERM_BP_DIRECT	GO:0043410	positive regulation of MAPK cascade	5	1.09409	0.0229446	BTC, NTRK2, GPR37, TNFRSF6B, FAS	291	34	8994	4.54518	1	1	1
GOTERM_BP_DIRECT	GO:0006730	one-carbon metabolic process	4	0.875274	0.0251933	CA2, MTHFD2, CA8, MAT1A	291	20	8994	6.18144	1	1	1
GOTERM_BP_DIRECT	GO:0043065	positive regulation of apoptotic process	8	1.75055	0.0302398	CAMK1D, SFRP2, BCL6, BCL2A1, ALDH1A2, ANKRD1, FAS, SLIT2	291	93	8994	2.65869	1	1	1
GOTERM_BP_DIRECT	GO:0006814	sodium ion transport	3	0.656455	0.0470273	ATP1B4, SLC5A1, ATP1B1	291	11	8994	8.42924	1	1	1
GOTERM_BP_DIRECT	GO:0001755	neural crest cell migration	5	1.09409	0.0488447	KITLG, SEMA6A, FGF19, COTL1, NRTN	291	43	8994	3.59386	1	1	1
GOTERM_BP_DIRECT	GO:0070374	positive regulation of ERK1 and ERK2 cascade	7	1.53173	0.053524	BMPER, FGF19, CCL4, PDGFC, SPRY2, CCLL4, FGF2	291	84	8994	2.5756	1	1	1
GOTERM_BP_DIRECT	GO:0043087	regulation of GTPase activity	4	0.875274	0.0548633	NTRK2, BCL6, STMN3, IQGAP2	291	27	8994	4.57885	1	1	1
GOTERM_BP_DIRECT	GO:0006915	apoptotic process	7	1.53173	0.0614904	SFRP2, BIK, IRF1, SIAH1, GAS2, WNT1, CIDEC	291	87	8994	2.48679	1	1	1
GOTERM_BP_DIRECT	GO:0008284	positive regulation of cell proliferation	10	2.18818	0.0630727	BTC, PTGFR, NTRK2, SFRP2, HPSE2, GRK5, ALDH1A2, FGF19, PDGFC, HBEGF	291	155	8994	1.99401	1	1	1
GOTERM_BP_DIRECT	GO:0045604	regulation of epidermal cell differentiation	2	0.437637	0.0634512	MAFG, MAFF	291	2	8994	30.9072	1	1	1
GOTERM_BP_DIRECT	GO:0043066	negative regulation of apoptotic process	10	2.18818	0.0761116	BTC, PTGFR, CAMK1D, BCL6, BCL2A1, GRK5, CASP3, ANKRD1, SPRY2, ASNS	291	161	8994	1.9197	1	1	1
GOTERM_BP_DIRECT	GO:0032496	response to lipopolysaccharide	5	1.09409	0.0907285	PTGFR, SRR, TNFRSF6B, GCH1, FAS	291	53	8994	2.91578	1	1	1
GOTERM_BP_DIRECT	GO:0097191	extrinsic apoptotic signaling pathway	3	0.656455	0.0924084	G0S2, FAS, INHBA	291	16	8994	5.7951	1	1	1
GOTERM_BP_DIRECT	GO:0007586	digestion	3	0.656455	0.0924084	AKR1D1, TFF2, CCK	291	16	8994	5.7951	1	1	1
GOTERM_BP_DIRECT	GO:0002548	monocyte chemotaxis	3	0.656455	0.0924084	PTPRO, CCL4, CCLL4	291	16	8994	5.7951	1	1	1
GOTERM_BP_DIRECT	GO:0055098	response to low-density lipoprotein particle	2	0.437637	0.0936558	ABCA1, PPARG	291	3	8994	20.6048	1	1	1
GOTERM_BP_DIRECT	GO:0006564	L-serine biosynthetic process	2	0.437637	0.0936558	PSAT1, PSPH	291	3	8994	20.6048	1	1	1
GOTERM_BP_DIRECT	GO:0070873	regulation of glycogen metabolic process	2	0.437637	0.0936558	GCGR, PHLDA2	291	3	8994	20.6048	1	1	1
GOTERM_BP_DIRECT	GO:0030154	cell differentiation	9	1.96937	0.0965624	TEC, SFRP2, MDK, STRBP, MATK, CSPG5, FGF2, ETS2, FLI1	291	145	8994	1.91838	1	1	1

## Sheet: sheet 5 GO_11 d VS 1 d up
Category	Term	Description	Count	%	PValue	Genes	List Total	Pop Hits	Pop Total	Fold Enrichment	Bonferroni	Benjamini	FDR
GOTERM_MF_DIRECT	GO:0004222	metalloendopeptidase activity	12	2.22635	0.000116793	ADAM19, ADAMTS15, SGPL1, MMP7, MMP13, MME, MMP27, MMP2, ADAMTS18, MMP23B, ADAM12, MMP10	341	72	8532	4.17009	0.0490948	0.050338	0.050338
GOTERM_MF_DIRECT	GO:0005201	extracellular matrix structural constituent	8	1.48423	0.000461012	FBN3, COL4A2, COL4A1, ELN, MGP, MATN1, MEPE, HAPLN1	341	36	8532	5.56012	0.180239	0.0993482	0.0993482
GOTERM_MF_DIRECT	GO:0017154	semaphorin receptor activity	3	0.556586	0.0146172	PLXND1, PLXNA2, PLXNA1	341	5	8532	15.0123	0.998247	1	1
GOTERM_MF_DIRECT	GO:0008889	glycerophosphodiester phosphodiesterase activity	3	0.556586	0.0213524	GDPD2, ENPP6, GDPD5	341	6	8532	12.5103	0.999909	1	1
GOTERM_MF_DIRECT	GO:0005509	calcium ion binding	26	4.82375	0.021607	FBN3, CLSTN3, IHH, FBLN2, NCALD, FBLN5, NKD1, RASGRP3, PRRG3, MMP27, BGLAP, REPS2, SVEP1, EDIL3, PSPH, DUOX2, F10, SUSD1, MMP10, DLK2, MMP13, MGP, CDHR2, MATN1, PLCH1, GAS6	341	409	8532	1.59055	0.999918	1	1
GOTERM_MF_DIRECT	GO:0008083	growth factor activity	6	1.11317	0.0271512	BMP4, KITLG, BMP2, PDGFC, NGF, FGF1	341	43	8532	3.49124	0.999993	1	1
GOTERM_MF_DIRECT	GO:0005539	glycosaminoglycan binding	3	0.556586	0.0378106	VIT, TGFBR2, ENG	341	8	8532	9.3827	1	1	1
GOTERM_MF_DIRECT	GO:0005102	receptor binding	6	1.11317	0.0380781	BLK, NRG4, BTK, MATK, MTSS1, CD200	341	47	8532	3.19411	1	1	1
GOTERM_MF_DIRECT	GO:0004029	aldehyde dehydrogenase (NAD) activity	3	0.556586	0.0686704	ALDH1A3, ALDH6A1, ALDH1A1	341	11	8532	6.82378	1	1	1
GOTERM_MF_DIRECT	GO:0015245	fatty acid transporter activity	2	0.371058	0.0781164	SLC27A1, EXFABP	341	2	8532	25.0205	1	1	1
GOTERM_MF_DIRECT	GO:0050839	cell adhesion molecule binding	3	0.556586	0.0802938	TENM3, NRCAM, CD200	341	12	8532	6.25513	1	1	1
GOTERM_MF_DIRECT	GO:0004867	serine-type endopeptidase inhibitor activity	5	0.927644	0.0907271	ITIH5, COL28A1, ITIH2, OVALX, WFDC1	341	43	8532	2.90936	1	1	1
GOTERM_MF_DIRECT	GO:0015297	antiporter activity	3	0.556586	0.0924709	SLC7A5, SLC47A1, SLC7A1	341	13	8532	5.77397	1	1	1
GOTERM_CC_DIRECT	GO:0005578	proteinaceous extracellular matrix	21	3.8961	1.06265e-07	VIT, FBN3, SPON2, WNT5B, ELN, LECT1, MEPE, NDNF, FGF1, COCH, HAPLN1, WNT6, ADAMTS15, VTN, SGPL1, CRISPLD2, COL6A2, ADAMTS18, COL6A1, MATN1, HPSE	388	130	10057	4.18709	2.32717e-05	1.28474e-05	1.2554e-05
GOTERM_CC_DIRECT	GO:0031012	extracellular matrix	17	3.15399	1.17327e-07	FBN3, MMP7, AHSG, MMP2, DPT, MEPE, FBLN2, MMP10, COCH, TGFBR2, TF, MMP13, MMP27, MMP23B, MGP, COL8A1, IGFBP7	388	85	10057	5.18402	2.56944e-05	1.28474e-05	1.2554e-05
GOTERM_CC_DIRECT	GO:0005887	integral component of plasma membrane	45	8.34879	3.4899e-06	NLGN3, STEAP3, TENM3, CD82, SLC43A2, PLXND1, PTGER3, SLC7A11, SLC7A1, GRM4, HTR7, ALCAM, SLC22A16, PLXNA2, PLXNA1, NRCAM, TSPAN2, SLC13A5, SLC16A2, EPHB1, IFITM5, CDON, EPHA5, ABCA1, KCNJ5, UTS2R, SLC13A4, KCNJ8, GCGR, SEMA6D, SLC2A12, HTR1A, LAPTM5, SLC4A10, SLC16A10, SSTR2, ADRA2C, SLC7A5, SLCO2A1, GPR149, PLA2R1, KCNK2, FGFR3, STEAP2, CD200	388	555	10057	2.10163	0.000763997	0.000254763	0.000248946
GOTERM_CC_DIRECT	GO:0043235	receptor complex	10	1.85529	0.00203699	GPR37, MUSK, ERBB4, LEPR, LOXL4, LIFR, PLA2R1, ACVR2B, TGFBR2, ENG	388	74	10057	3.50272	0.360172	0.111525	0.108979
GOTERM_CC_DIRECT	GO:0005615	extracellular space	37	6.86456	0.00359277	SPON2, OVALX, IHH, DPT, WFDC1, PDGFA, EXFABP, FGF1, FBLN5, CPN1, PRTG, ADAMTS15, WNT6, BMPER, FGF9, STC2, PDGFC, IGFBP7, CD36, EDN2, WNT5B, MMP2, ADIPOQ, IL18, MEPE, PODN, SORL1, BMP4, TF, BMP2, FABP3, KITLG, PPFIBP2, NRG4, COL6A2, VWA1, GAS6	388	587	10057	1.63381	0.545352	0.121234	0.118466
GOTERM_CC_DIRECT	GO:0070062	extracellular exosome	76	14.1002	0.00367489	PYGB, GABRB2, SPON2, BTG2, CD82, CLSTN3, LOXL4, HNMT, ANTXR1, PKD1, ALCAM, FGF9, ENPP6, EPHB1, EDIL3, TGM2, ST6GAL1, MMP7, MME, WNT5B, AHSG, ADIPOQ, IL18, ANO6, LIFR, MID2, TOM1L1, ALDH1A3, COL4A2, CRISPLD2, COL6A2, ALDH1A1, KCNMA1, CDHR2, COL6A1, COL8A1, VWA1, ALDOB, GAS6, PLA2R1, GNAZ, ITIH2, PPM1L, AKR1D1, SLC1A1, DPT, IQGAP2, FBLN2, COCH, NCALD, FBLN5, PTGS1, VTN, C7, MVB12B, PDGFC, PLCG2, PL…	388	1448	10057	1.36045	0.553486	0.121234	0.118466
GOTERM_CC_DIRECT	GO:0002116	semaphorin receptor complex	3	0.556586	0.00431813	PLXND1, PLXNA2, PLXNA1	388	3	10057	25.9201	0.612376	0.121234	0.118466
GOTERM_CC_DIRECT	GO:0009986	cell surface	19	3.52505	0.00442864	GRIA1, NLGN3, PRNP, WNT5B, CLSTN3, SDC3, ADIPOQ, PDGFA, ANO6, SLC7A11, IQGAP2, ANTXR1, PKD1, WNT6, ADAMTS15, LRFN5, PDGFC, ITGA8, PLA2R1	388	236	10057	2.08679	0.621684	0.121234	0.118466
GOTERM_CC_DIRECT	GO:0005886	plasma membrane	58	10.7607	0.00543909	GABRB2, SLC27A1, ATP8A2, DIRAS1, FHL1, IHH, TRH, ALCAM, RGS1, PALM, NRCAM, CA9, SLC16A9, ENPP6, RGS6, EPHA5, ZHX2, GPR37, MUSK, ENTPD3, MME, MMP2, RHBDF2, ANO6, TGFBR2, SLC9A5, SLCO2A1, ADAM12, BTK, GAS1, ABCG2, TMPRSS7, EPB41, NPR2, CHRNA7, GDPD2, ADCY2, LPAR4, TULP1, CD1C, TMEM204, MVB12B, PDGFC, PLCG2, S1PR3, NCAM1, MFAP3L, PRNP, FZD2, PLCL1, LHFPL5, LSAMP, NET1, KITLG, NEDD4, KLF9, ALPL, FGFR3	388	1060	10057	1.41827	0.697118	0.132351	0.12933
GOTERM_CC_DIRECT	GO:0030425	dendrite	10	1.85529	0.0155895	CHRNB2, EPHA5, GNAZ, BRINP2, ALCAM, MME, PSD2, CHRNA7, HTR1A, EPHB1	388	101	10057	2.56635	0.967967	0.34141	0.333615
GOTERM_CC_DIRECT	GO:0045121	membrane raft	8	1.48423	0.0282877	ABCA1, PRNP, MYO1C, BTK, CD36, HPSE, EPHB1, TGFBR2	388	77	10057	2.693	0.998135	0.563183	0.550325
GOTERM_CC_DIRECT	GO:0030424	axon	9	1.66976	0.0348048	CHRNB2, EPHA5, ALCAM, MME, CHRNA7, PALM, NRCAM, GDPD5, EPHB1	388	98	10057	2.38042	0.999573	0.635188	0.620686
GOTERM_CC_DIRECT	GO:0030027	lamellipodium	8	1.48423	0.0380741	KITLG, ALS2, PLXND1, ABI3, PTPRM, GDPD2, IQGAP2, WASF3	388	82	10057	2.52879	0.999797	0.641402	0.626758
GOTERM_CC_DIRECT	GO:0009897	external side of plasma membrane	8	1.48423	0.0448973	ABCA1, SEMA7A, ALCAM, CHRNA7, CD36, ASTN1, TGFBR2, ENG	388	85	10057	2.43954	0.999957	0.675822	0.660393
GOTERM_CC_DIRECT	GO:0005622	intracellular	24	4.45269	0.0472859	EDN2, PPM1L, GRTP1, DOCK8, DIRAS1, PLCL1, TBC1D8, IL18, IHH, ANO6, NDNF, RHOF, GTPBP2, MID2, NCALD, PIK3R6, RASGRP3, DOK2, SPSB1, FGF9, RASGEF1A, NRG4, DCX, HPSE	388	413	10057	1.50625	0.999975	0.675822	0.660393
GOTERM_CC_DIRECT	GO:0045211	postsynaptic membrane	7	1.2987	0.0519827	CHRNB2, GRIA1, GRIN3A, MUSK, CLSTN3, CHRNA7, CHRNA6	388	70	10057	2.59201	0.999992	0.675822	0.660393
GOTERM_CC_DIRECT	GO:0043025	neuronal cell body	8	1.48423	0.0524611	GRIA1, BRINP2, GRIN3A, ALCAM, PSD2, SLC4A10, GDPD5, CYGB	388	88	10057	2.35637	0.999993	0.675822	0.660393
GOTERM_CC_DIRECT	GO:0016021	integral component of membrane	105	19.4805	0.0601819	GALNT11, SLC27A1, ATP8A2, CLSTN3, MLC1, BLEC1, ANTXR1, LAMP5, HTR7, EVA1C, SIRPA, NRCAM, SLC16A9, SLC16A2, PRIMA1, EPHA5, ENTPD1, MUSK, ENTPD3, UNC5A, LIFR, SHISA2, FNDC5, ADAM19, SLC9A5, SOAT1, ADAM12, SLCO2A1, SIDT1, TSNARE1, ASTN2, RNF122, ASTN1, ABCG2, SLC45A4, BEAN1, NPR2, CHRNA7, SDC3, SLC1A1, LPAR4, CD1C, WNT6, GPM6B, MFAP3L, ST14, FZD2, ANKRD22, LRFN5, GJB1, SERINC2, FGFR3, GABRB2, SLC44A…	388	2357	10057	1.15469	0.999999	0.732214	0.715496
GOTERM_CC_DIRECT	GO:0005576	extracellular region	17	3.15399	0.0659385	ST6GAL1, F10, ADIPOQ, TRH, TULP1, NGF, FGF1, CHRDL1, CXCL14, BMP4, PRRG3, ESM1, BMP2, BMPER, BGLAP, LIPH, CCDC3	388	275	10057	1.60233	1	0.738098	0.721247
GOTERM_CC_DIRECT	GO:0016323	basolateral plasma membrane	6	1.11317	0.0674062	ERBB4, PALM, SLC40A1, SLC4A10, MLC1, PKD1	388	57	10057	2.72843	1	0.738098	0.721247
GOTERM_CC_DIRECT	GO:0005604	basement membrane	5	0.927644	0.0768218	COL28A1, MMP2, VWA1, COL8A1, NTN1	388	42	10057	3.08573	1	0.801142	0.782851
GOTERM_CC_DIRECT	GO:0008076	voltage-gated potassium channel complex	5	0.927644	0.0936775	CNTNAP1, KCNMA1, KCNA5, ABCC9, KCNK2	388	45	10057	2.88001	1	0.931597	0.910327
GOTERM_CC_DIRECT	GO:0043005	neuron projection	8	1.48423	0.0978389	GRIN3A, TENM3, PALM, GPR149, DCX, HNMT, SSTR2, CYGB	388	102	10057	2.03295	1	0.931597	0.910327
GOTERM_BP_DIRECT	GO:0002062	chondrocyte differentiation	7	1.2987	0.000246841	BMP4, SNX19, FGF9, WNT5B, SOX9, EXFABP, RUNX3	351	24	8994	7.47365	0.327977	0.344595	0.344167
GOTERM_BP_DIRECT	GO:0010811	positive regulation of cell-substrate adhesion	6	1.11317	0.000488574	VIT, VTN, COL8A1, NDNF, EDIL3, FBLN2	351	18	8994	8.54131	0.544699	0.344595	0.344167
GOTERM_BP_DIRECT	GO:0007528	neuromuscular junction development	6	1.11317	0.000642102	CACNB4, ALS2, MUSK, COL4A1, NEDD4, CACNA2D2	351	19	8994	8.09177	0.64446	0.344595	0.344167
GOTERM_BP_DIRECT	GO:0001843	neural tube closure	8	1.48423	0.00105853	BMP4, CECR2, ST14, MTHFD1L, LMO4, SHROOM3, PRICKLE1, CC2D2A	351	42	8994	4.88075	0.818253	0.405496	0.404992
GOTERM_BP_DIRECT	GO:0030335	positive regulation of cell migration	12	2.22635	0.00142965	SEMA7A, WNT5B, SEMA6D, INSR, FAM110C, PDGFC, LEF1, PDGFA, NEDD9, PIK3R1, FGF1, TGFBR2	351	98	8994	3.13762	0.90008	0.405496	0.404992
GOTERM_BP_DIRECT	GO:0001503	ossification	7	1.2987	0.00151116	BMP4, BMP2, RASSF2, AHSG, MGP, SOX9, RUNX3	351	33	8994	5.43538	0.912386	0.405496	0.404992
GOTERM_BP_DIRECT	GO:0030198	extracellular matrix organization	9	1.66976	0.00235653	VIT, VTN, CRISPLD2, ITGA8, VWA1, NDNF, NCAM1, SOX9, HPSE	351	61	8994	3.78058	0.977596	0.505943	0.505315
GOTERM_BP_DIRECT	GO:0030334	regulation of cell migration	7	1.2987	0.00278304	PLXND1, ABI3, LMO4, PLXNA2, PLXNA1, NEXN, NTN1	351	37	8994	4.84777	0.988745	0.505943	0.505315
GOTERM_BP_DIRECT	GO:0035987	endodermal cell differentiation	5	0.927644	0.00282825	VTN, COL4A2, MMP2, COL6A1, COL8A1	351	16	8994	8.00748	0.989537	0.505943	0.505315
GOTERM_BP_DIRECT	GO:0031954	positive regulation of protein autophosphorylation	4	0.742115	0.00411976	TOM1L1, RASSF2, PDGFC, PDGFA	351	9	8994	11.3884	0.998701	0.646009	0.645206
GOTERM_BP_DIRECT	GO:0048841	regulation of axon extension involved in axon guidance	3	0.556586	0.00441372	PLXND1, PLXNA2, PLXNA1	351	3	8994	25.6239	0.999193	0.646009	0.645206
GOTERM_BP_DIRECT	GO:0048747	muscle fiber development	4	0.742115	0.00763642	CACNB4, LEF1, CACNA2D2, EXFABP	351	11	8994	9.31779	0.999996	0.991189	0.989957
GOTERM_BP_DIRECT	GO:0014910	regulation of smooth muscle cell migration	3	0.556586	0.00860043	PDGFA, PLXNA1, SORL1	351	4	8994	19.2179	0.999999	0.991189	0.989957
GOTERM_BP_DIRECT	GO:0051216	cartilage development	6	1.11317	0.00952683	BMP4, BMP2, MGP, LECT1, IHH, HOXD3	351	34	8994	4.52187	1	0.991189	0.989957
GOTERM_BP_DIRECT	GO:0031290	retinal ganglion cell axon guidance	4	0.742115	0.00989176	ALCAM, PTPRM, NRCAM, EPHB1	351	12	8994	8.54131	1	0.991189	0.989957
GOTERM_BP_DIRECT	GO:0045666	positive regulation of neuron differentiation	6	1.11317	0.0107689	BMP4, BRINP2, HOXD3, GDPD5, ADRA2C, CDON	351	35	8994	4.39267	1	0.991189	0.989957
GOTERM_BP_DIRECT	GO:0021915	neural tube development	5	0.927644	0.0111031	TRIM71, CECR2, PLXNA2, PKD1, DACT1	351	23	8994	5.57042	1	0.991189	0.989957
GOTERM_BP_DIRECT	GO:0001569	patterning of blood vessels	5	0.927644	0.0111031	PLXND1, COL4A1, LEF1, TGFBR2, ENG	351	23	8994	5.57042	1	0.991189	0.989957
GOTERM_BP_DIRECT	GO:0007155	cell adhesion	12	2.22635	0.0116973	KITLG, ALCAM, COL6A2, COL6A1, LSAMP, ITGA8, COL8A1, SORBS2, IGFBP7, NCAM1, CNTN4, HAPLN1	351	129	8994	2.38362	1	0.991189	0.989957
GOTERM_BP_DIRECT	GO:0070208	protein heterotrimerization	3	0.556586	0.0139666	COL6A2, COL6A1, ADIPOQ	351	5	8994	15.3744	1	1	0.999378
GOTERM_BP_DIRECT	GO:0045732	positive regulation of protein catabolic process	5	0.927644	0.0149243	MYLIP, NEDD4, SOX9, SORL1, NKD1	351	25	8994	5.12479	1	1	0.999378
GOTERM_BP_DIRECT	GO:0003151	outflow tract morphogenesis	5	0.927644	0.0149243	BMP4, FZD2, PLXND1, NEDD4, TGFBR2	351	25	8994	5.12479	1	1	0.999378
GOTERM_BP_DIRECT	GO:0032092	positive regulation of protein binding	6	1.11317	0.015148	BMP4, VTN, PLXND1, EPB41, PKD1, DACT1	351	38	8994	4.04588	1	1	0.999378
GOTERM_BP_DIRECT	GO:0048709	oligodendrocyte differentiation	4	0.742115	0.0154497	NLGN3, VTN, TSPAN2, SOX9	351	14	8994	7.32112	1	1	0.999378
GOTERM_BP_DIRECT	GO:0070374	positive regulation of ERK1 and ERK2 cascade	9	1.66976	0.0161664	BMP4, SEMA7A, BMPER, ERBB4, PDGFC, PDGFA, CD36, GAS6, FGFR3	351	84	8994	2.74542	1	1	0.999378
GOTERM_BP_DIRECT	GO:0008284	positive regulation of cell proliferation	13	2.41187	0.0176794	EDN2, INSR, CHRNA7, PDGFA, LIFR, EXFABP, GLI1, FGF1, NTN1, ESM1, FGF9, PDGFC, FGFR3	351	155	8994	2.1491	1	1	0.999378
GOTERM_BP_DIRECT	GO:1902287	semaphorin-plexin signaling pathway involved in axon guidance	3	0.556586	0.0204147	PLXND1, PLXNA2, PLXNA1	351	6	8994	12.812	1	1	0.999378
GOTERM_BP_DIRECT	GO:0019227	neuronal action potential propagation	3	0.556586	0.0204147	CNTNAP1, CACNB4, NRCAM	351	6	8994	12.812	1	1	0.999378
GOTERM_BP_DIRECT	GO:0021785	branchiomotor neuron axon guidance	3	0.556586	0.0204147	PLXND1, PLXNA2, PLXNA1	351	6	8994	12.812	1	1	0.999378
GOTERM_BP_DIRECT	GO:0007169	transmembrane receptor protein tyrosine kinase signaling pathway	7	1.2987	0.0245578	BLK, DOK2, ERBB4, INSR, BTK, MATK, NGF	351	58	8994	3.09254	1	1	0.999378
GOTERM_BP_DIRECT	GO:0051897	positive regulation of protein kinase B signaling	6	1.11317	0.024831	F10, INSR, FAM110C, PDGFA, HPSE, GAS6	351	43	8994	3.57543	1	1	0.999378
GOTERM_BP_DIRECT	GO:0001755	neural crest cell migration	6	1.11317	0.024831	SEMA7A, KITLG, ERBB4, SEMA6D, LEF1, SOX9	351	43	8994	3.57543	1	1	0.999378
GOTERM_BP_DIRECT	GO:0045740	positive regulation of DNA replication	4	0.742115	0.0264837	KITLG, INSR, PDGFC, PDGFA	351	17	8994	6.02916	1	1	0.999378
GOTERM_BP_DIRECT	GO:0007224	smoothened signaling pathway	6	1.11317	0.0271518	BMP4, GLI1, CC2D2A, PTPDC1, CDON, TGFBR2	351	44	8994	3.49417	1	1	0.999378
GOTERM_BP_DIRECT	GO:0042472	inner ear morphogenesis	5	0.927644	0.0277874	ALDH1A3, ATP8A2, FGF9, ITGA8, NTN1	351	30	8994	4.27066	1	1	0.999378
GOTERM_BP_DIRECT	GO:0060907	positive regulation of macrophage cytokine production	3	0.556586	0.0278527	SPON2, SEMA7A, CD36	351	7	8994	10.9817	1	1	0.999378
GOTERM_BP_DIRECT	GO:0060317	cardiac epithelial to mesenchymal transition	4	0.742115	0.0308862	BMP2, FBLN2, TGFBR2, ENG	351	18	8994	5.69421	1	1	0.999378
GOTERM_BP_DIRECT	GO:0038083	peptidyl-tyrosine autophosphorylation	5	0.927644	0.0343294	BLK, ERBB4, INSR, BTK, MATK	351	32	8994	4.00374	1	1	0.999378
GOTERM_BP_DIRECT	GO:0006979	response to oxidative stress	6	1.11317	0.0439434	PRNP, ALS2, GPX3, STC2, DUOX2, PTGS1	351	50	8994	3.07487	1	1	0.999378
GOTERM_BP_DIRECT	GO:0030501	positive regulation of bone mineralization	4	0.742115	0.0462276	BMP4, ANO6, ACVR2B, GPM6B	351	21	8994	4.88075	1	1	0.999378
GOTERM_BP_DIRECT	GO:0007596	blood coagulation	5	0.927644	0.0498774	F10, PDGFC, PDGFA, ANO6, GAS6	351	36	8994	3.55888	1	1	0.999378
GOTERM_BP_DIRECT	GO:0060325	face morphogenesis	4	0.742115	0.0520335	CRISPLD2, MMP2, LEF1, TGFBR2	351	22	8994	4.6589	1	1	0.999378
GOTERM_BP_DIRECT	GO:0007158	neuron cell-cell adhesion	3	0.556586	0.0552691	NLGN3, NRCAM, ASTN1	351	10	8994	7.68718	1	1	0.999378
GOTERM_BP_DIRECT	GO:0050908	detection of light stimulus involved in visual perception	3	0.556586	0.0552691	CACNB4, ATP8A2, TULP1	351	10	8994	7.68718	1	1	0.999378
GOTERM_BP_DIRECT	GO:0048593	camera-type eye morphogenesis	3	0.556586	0.0552691	TENM3, COL8A1, EPHB1	351	10	8994	7.68718	1	1	0.999378
GOTERM_BP_DIRECT	GO:0043277	apoptotic cell clearance	3	0.556586	0.0552691	CD36, GAS6, TGM2	351	10	8994	7.68718	1	1	0.999378
GOTERM_BP_DIRECT	GO:0030154	cell differentiation	11	2.04082	0.0562531	BLK, MUSK, SDC3, EYA4, MGP, LECT1, ITGA8, BTK, MATK, EXFABP, GLI1	351	145	8994	1.94388	1	1	0.999378
GOTERM_BP_DIRECT	GO:0010628	positive regulation of gene expression	10	1.85529	0.0616414	PRNP, FGF9, MST1, LEPR, IHH, HOXD3, NGF, GAS6, GLI1, TGFBR2	351	128	8994	2.00187	1	1	0.999378
GOTERM_BP_DIRECT	GO:0006811	ion transport	3	0.556586	0.0658541	GABRB2, TF, SLCO2A1	351	11	8994	6.98834	1	1	0.999378
GOTERM_BP_DIRECT	GO:0006953	acute-phase response	3	0.556586	0.0658541	TF, AHSG, EXFABP	351	11	8994	6.98834	1	1	0.999378
GOTERM_BP_DIRECT	GO:0001525	angiogenesis	8	1.48423	0.0667281	ESM1, FGF9, IL18, LEPR, COL8A1, NRCAM, FGF1, EPHB1	351	92	8994	2.22817	1	1	0.999378
GOTERM_BP_DIRECT	GO:0007267	cell-cell signaling	5	0.927644	0.0686903	FGF9, IHH, NGF, ADRA2C, CXCL14	351	40	8994	3.20299	1	1	0.999378
GOTERM_BP_DIRECT	GO:0043065	positive regulation of apoptotic process	8	1.48423	0.0698779	BMP4, NET1, ALDH1A3, RASSF2, ERBB4, KCNMA1, BMF, TGM2	351	93	8994	2.20421	1	1	0.999378
GOTERM_BP_DIRECT	GO:0006210	thymine catabolic process	2	0.371058	0.0763195	ALDH6A1, DPYD	351	2	8994	25.6239	1	1	0.999378
GOTERM_BP_DIRECT	GO:0070168	negative regulation of biomineral tissue development	2	0.371058	0.0763195	AHSG, GAS6	351	2	8994	25.6239	1	1	0.999378
GOTERM_BP_DIRECT	GO:0048739	cardiac muscle fiber development	2	0.371058	0.0763195	NEXN, MYH11	351	2	8994	25.6239	1	1	0.999378
GOTERM_BP_DIRECT	GO:0043406	positive regulation of MAP kinase activity	4	0.742115	0.0784997	KITLG, PDGFC, PDGFA, PIK3R6	351	26	8994	3.94214	1	1	0.999378
GOTERM_BP_DIRECT	GO:0008203	cholesterol metabolic process	4	0.742115	0.0784997	ABCA1, SOAT1, LEPR, SORL1	351	26	8994	3.94214	1	1	0.999378
GOTERM_BP_DIRECT	GO:0007165	signal transduction	14	2.5974	0.0831466	CHRNB2, TENM3, UNC5A, BCL11A, CHRNA7, CHRNA6, TRH, ARHGAP6, ARHGAP22, TOM1L1, RASSF2, IMPA2, CAP2, ENG	351	218	8994	1.64557	1	1	0.999378
GOTERM_BP_DIRECT	GO:0014068	positive regulation of phosphatidylinositol 3-kinase signaling	5	0.927644	0.0848711	ERBB4, NEDD4, PDGFC, PDGFA, SOX9	351	43	8994	2.97953	1	1	0.999378
GOTERM_BP_DIRECT	GO:0007507	heart development	8	1.48423	0.0869372	ADAM19, KCNJ8, ERBB4, EXFABP, ACVR2B, CC2D2A, PKD1, TGFBR2	351	98	8994	2.09175	1	1	0.999378
GOTERM_BP_DIRECT	GO:0035249	synaptic transmission, glutamatergic	3	0.556586	0.0887834	CACNB4, ALS2, CLSTN3	351	13	8994	5.91321	1	1	0.999378
GOTERM_BP_DIRECT	GO:0045662	negative regulation of myoblast differentiation	3	0.556586	0.0887834	BMP4, SOX9, CXCL14	351	13	8994	5.91321	1	1	0.999378
GOTERM_BP_DIRECT	GO:0071230	cellular response to amino acid stimulus	4	0.742115	0.0935352	COL4A1, MMP2, COL6A1, PDGFC	351	28	8994	3.66056	1	1	0.999378
GOTERM_BP_DIRECT	GO:0035914	skeletal muscle cell differentiation	4	0.742115	0.0935352	BTG2, HLF, FOS, ASB2	351	28	8994	3.66056	1	1	0.999378

## Sheet: sheet 6 GO_11 d VS 1 d down
Category	Term	Description	Count	%	PValue	Genes	List Total	Pop Hits	Pop Total	Fold Enrichment	Bonferroni	Benjamini	FDR
GOTERM_MF_DIRECT	GO:0005524	ATP binding	62	12.6273	5.31587e-07	TOP2A, ERCC6L, DGKB, KIF14, KIF11, SMC4, AACS, OASL, KIF15, SMC2, KIF5C, NEK2, TK1, HELLS, LIG1, VRK1, KIF23, CHD1L, MASTL, PASK, DCK, CIT, ACLY, MELK, KIFC1, MYH1E, CMPK2, KIF2C, MCM5, SIK1, DNA2, KIF20A, MET, ACSBG2, CAMK1G, PIF1, NIM1K, BLM, ABCB1, TTK, MST1R, AURKA, RAD54B, DGUOK, PAK1, ORC1, BUB1, POLQ, NTRK2, RRM1, PLK1, CDC7, MOV10, CENPE, WEE1, KIF18A, KIF18B, RAD51, UBE2T, CDK2, CDK1, TR…	296	935	8532	1.91135	0.000203577	0.000203598	0.000202535
GOTERM_MF_DIRECT	GO:0003677	DNA binding	31	6.31365	0.000153337	TOP2A, PRIM2, FEN1, BLM, PARPBP, BRCA1, CENPA, OASL, HIST1H46, RAD54B, HIST1H110, EXO1, H2AFJ, MYB, E2F1, ANKRD1, NUSAP1, HIST1H111R, SOX8, CENPT, POLQ, CENPW, LIG1, HIST1H46L2, HMGA2, HIST1H2B5, HIST1H2B8, HIST1H2B7, DNA2, HIST1H103, RAD18	296	426	8532	2.09754	0.0570409	0.0226254	0.0225072
GOTERM_MF_DIRECT	GO:0005515	protein binding	13	2.64766	0.000177222	CENPT, NRP1, CENPW, NDC80, CHAF1B, TTR, CENPH, INCENP, MYB, NUF2, STMN1, PGR, HBEGF	296	101	8532	3.71006	0.0656294	0.0226254	0.0225072
GOTERM_MF_DIRECT	GO:0008574	ATP-dependent microtubule motor activity, plus-end-directed	5	1.01833	0.000249354	KIF18A, KIF18B, KIF5C, KIF14, KIF11	296	10	8532	14.4122	0.091095	0.0238757	0.023751
GOTERM_MF_DIRECT	GO:0003777	microtubule motor activity	8	1.62933	0.000326574	CENPE, KIFC1, KIF14, KIF2C, KIF23, KIF11, KIF20A, KIF15	296	39	8532	5.91268	0.11759	0.0250156	0.0248849
GOTERM_MF_DIRECT	GO:0043142	single-stranded DNA-dependent ATPase activity	4	0.814664	0.00294322	POLQ, RAD51, DNA2, RAD18	296	9	8532	12.8108	0.676616	0.187875	0.186894
GOTERM_MF_DIRECT	GO:0008201	heparin binding	8	1.62933	0.00878122	NRP1, POSTN, PCOLCE2, GPNMB, LPL, NAV2, HBEGF, FGF10	296	68	8532	3.3911	0.965886	0.480458	0.477949
GOTERM_MF_DIRECT	GO:0008144	drug binding	5	1.01833	0.013116	DHFR, TOP2A, HMGB2, HTR1B, DCK	296	27	8532	5.33784	0.993633	0.582607	0.579565
GOTERM_MF_DIRECT	GO:0046982	protein heterodimerization activity	8	1.62933	0.0136905	CENPT, CENPW, TTR, H2AFJ, HIST1H2B5, HIST1H2B8, HIST1H2B7, CENPA	296	74	8532	3.11614	0.994906	0.582607	0.579565
GOTERM_MF_DIRECT	GO:0042056	chemoattractant activity	4	0.814664	0.0194162	LGALS3, FGF7, HMGB2, FGF10	296	17	8532	6.78219	0.999452	0.743642	0.739759
GOTERM_MF_DIRECT	GO:0008301	DNA binding, bending	3	0.610998	0.0290636	TOP2A, HMGB2, CRIP1	296	8	8532	10.8091	0.999988	1	0.997382
GOTERM_MF_DIRECT	GO:0015631	tubulin binding	3	0.610998	0.053332	STMN1, STMN3, BIRC5	296	11	8532	7.86118	1	1	0.997382
GOTERM_MF_DIRECT	GO:0008289	lipid binding	5	1.01833	0.0560633	STARD4, FABP5, FABP7, PLTP, APOLD1	296	42	8532	3.43147	1	1	0.997382
GOTERM_MF_DIRECT	GO:0017108	5'-flap endonuclease activity	2	0.407332	0.0679599	FEN1, DNA2	296	2	8532	28.8243	1	1	0.997382
GOTERM_MF_DIRECT	GO:0061513	glucose 6-phosphate:inorganic phosphate antiporter activity	2	0.407332	0.0679599	SLC37A2, SLC37A1	296	2	8532	28.8243	1	1	0.997382
GOTERM_MF_DIRECT	GO:0004947	bradykinin receptor activity	2	0.407332	0.0679599	BDKRB2, BDKRB1	296	2	8532	28.8243	1	1	0.997382
GOTERM_MF_DIRECT	GO:0004465	lipoprotein lipase activity	2	0.407332	0.0679599	LIPG, LPL	296	2	8532	28.8243	1	1	0.997382
GOTERM_CC_DIRECT	GO:0000777	condensed chromosome kinetochore	10	2.03666	2.78297e-09	CENPT, CENPW, CENPH, INCENP, NUF2, CENPK, CENPA, ITGB3BP, NDC80, SPC25	383	17	10057	15.4462	7.29139e-07	7.29139e-07	6.90178e-07
GOTERM_CC_DIRECT	GO:0005634	nucleus	114	23.2179	2.03488e-07	TES, CCNF, NUDT1, RORB, SMC4, SMC2, LGALS3, SALL4, TEKT1, MYB, NUSAP1, NEK2, SOX8, FBXO5, KPNA2, MNX1, LIG1, VRK1, PASK, CDC25A, PYGO1, MELK, CCNE2, CMPK2, SRFBP1, SIK1, PGR, DNA2, ZFPM1, HIST1H103, RHNO1, PIF1, BLM, PARPBP, CCNB3, MUSTN1, HIST1H3H, ECT2, HMGA2, MAD2L1BP, CDC7, DHCR24, SMAD6, KIF18A, KIF18B, UBE2T, ID2, ID1, ID4, RAD18, FGF10, TOP2A, CELF2, HMGB2, MEOX2, BRCA2, FOXM1, HHEX, CHAF1…	383	1905	10057	1.57137	5.33125e-05	2.6657e-05	2.52326e-05
GOTERM_CC_DIRECT	GO:0000776	kinetochore	11	2.24033	1.69759e-06	CENPT, CENPE, KIF18A, CENPF, CENPI, KIF2C, NEK2, KNSTRN, CENPA, NDC80, MAD2L1	383	40	10057	7.22108	0.000444671	0.000148256	0.000140334
GOTERM_CC_DIRECT	GO:0005871	kinesin complex	10	2.03666	4.39714e-06	CENPE, KIF18A, KIF18B, KIF5C, KIF14, KIF2C, KIF23, KIF11, KIF20A, KIF15	383	35	10057	7.50242	0.00115139	0.000288013	0.000272623
GOTERM_CC_DIRECT	GO:0005874	microtubule	15	3.05499	2.59323e-05	KIF14, KIF23, TUBB4B, TUBA1C, TPX2, TUBA3E, CENPE, KIF18B, KIF5C, INCENP, KIFC1, STMN1, NUSAP1, MAP7, KIF20A	383	101	10057	3.89978	0.00677132	0.00135885	0.00128624
GOTERM_CC_DIRECT	GO:0030496	midbody	11	2.24033	8.85913e-05	CENPE, CENPF, INCENP, CDK1, KIF14, BIRC5, NEK2, KIF23, KIF20A, ECT2, CEP55	383	61	10057	4.73514	0.0229446	0.00386849	0.00366177
GOTERM_CC_DIRECT	GO:0005737	cytoplasm	106	21.5886	0.000116549	ERCC6L, TES, STMN3, SMC4, SMC2, CDC20, KIF5C, STMN1, NUSAP1, NEK2, SOX8, FBXO5, KPNA2, VRK1, DLEC1, CHD1L, PASK, CDC25A, CLDN5, ACLY, MELK, SIK1, NSMF, ZFPM1, PVALB, SLBP, BLM, PARPBP, ARHGAP15, KIAA1524, SOCS1, FLRT2, ORC1, CLSPN, ECT2, BARD1, FDPS, MAD2L1BP, HTR1B, CDC7, FANCC, NDC80, KIF18A, KIF18B, UBE2T, ID1, ID4, CDK1, MOXD1, CELF2, HMGB2, KIF11, MEOX2, FOXM1, OASL, PANX2, TUBA1C, UCHL1, EX…	383	1984	10057	1.40292	0.0300761	0.00436227	0.00412917
GOTERM_CC_DIRECT	GO:0000775	chromosome, centromeric region	7	1.42566	0.000276647	CENPU, INCENP, CENPL, CENPM, BIRC5, CENPP, CENPQ	383	25	10057	7.35238	0.0699265	0.0090602	0.00857607
GOTERM_CC_DIRECT	GO:0005615	extracellular space	39	7.94297	0.000851564	SERPINB10, NRP1, LAMA5, SEMA3A, LRRC17, HMGB2, LPL, TNFRSF11B, CPZ, CTSS, CST3, LGALS3, TTR, FLRT2, C6ORF58, FRZB, LIPG, CCL4, PLTP, B2M, POSTN, ANGPT1, TNFSF15, FST, RARRES1, OMD, ERAP1, LY86, MOV10, IL6, IL8L1, SFRP2, CILP, TFF2, PLBD1, OSTN, EZR, HBEGF, FGF10	383	587	10057	1.7446	0.200049	0.02479	0.0234653
GOTERM_CC_DIRECT	GO:0005654	nucleoplasm	55	11.2016	0.00105097	TOP2A, FEN1, ERCC6L, HSPB7, BRCA1, FOXM1, BRCA2, SMC4, LMNB1, CDC20, CHAF1B, UCHL1, EXO1, H2AFJ, SALL4, FBXO5, KPNA2, WDHD1, LIG1, HIST1H46L2, VRK1, KIF23, CHD1L, NAV2, MASTL, TERF1, ACLY, DEPDC1, CMPK2, MCM5, NSMF, ITGB3BP, MCPH1, SERPINB10, PARPBP, HIST1H46, CLSPN, BUB1, BARD1, DUT, GCH1, CDC7, FANCG, ANLN, CAPN14, TPX2, CENPF, RAD51, RFWD3, ID2, FABP7, CDK1, NCAPD2, CENPQ, RAD18	383	932	10057	1.54959	0.240807	0.0253906	0.0240339
GOTERM_CC_DIRECT	GO:0000786	nucleosome	8	1.62933	0.00106602	HIST1H110, HIST1H46L2, H2AFJ, HIST1H111R, HIST1H3H, CENPA, HIST1H103, HIST1H46	383	43	10057	4.8853	0.243797	0.0253906	0.0240339
GOTERM_CC_DIRECT	GO:0000784	nuclear chromosome, telomeric region	10	2.03666	0.00125275	PIF1, FEN1, RAD51, ORC1, HIST1H46L2, CDK1, MCM5, DNA2, BRCA2, HIST1H46	383	70	10057	3.75121	0.279944	0.0273518	0.0258902
GOTERM_CC_DIRECT	GO:0005876	spindle microtubule	5	1.01833	0.0041053	CDK1, NUSAP1, BIRC5, KIF11, AURKA	383	18	10057	7.29402	0.659657	0.0689152	0.0652327
GOTERM_CC_DIRECT	GO:0000796	condensin complex	3	0.610998	0.00420856	SMC4, NCAPH, SMC2	383	3	10057	26.2585	0.668779	0.0689152	0.0652327
GOTERM_CC_DIRECT	GO:0031262	Ndc80 complex	3	0.610998	0.00420856	NUF2, NDC80, SPC25	383	3	10057	26.2585	0.668779	0.0689152	0.0652327
GOTERM_CC_DIRECT	GO:0000778	condensed nuclear chromosome kinetochore	3	0.610998	0.00420856	BUB1B, CENPA, NDC80	383	3	10057	26.2585	0.668779	0.0689152	0.0652327
GOTERM_CC_DIRECT	GO:0000779	condensed chromosome, centromeric region	3	0.610998	0.00820573	CENPE, NCAPD2, NCAPD3	383	4	10057	19.6939	0.884533	0.121843	0.115333
GOTERM_CC_DIRECT	GO:0043234	protein complex	11	2.24033	0.00837091	CRB2, FEN1, PAK1, TES, TTR, GCH1, INCENP, NRXN1, ID2, SALL4, HMGB2	383	109	10057	2.64994	0.889464	0.121843	0.115333
GOTERM_CC_DIRECT	GO:0000922	spindle pole	6	1.222	0.0153283	TPX2, CENPF, NEK2, KIF11, SPDL1, MAD2L1	383	39	10057	4.03977	0.982527	0.21137	0.200075
GOTERM_CC_DIRECT	GO:0005576	extracellular region	18	3.66599	0.0330357	COLEC10, C1S, IGFBP4, SEMA3A, NOG2, LPL, CCK, NTS, APOLD1, CST3, FGF7, SFRP2, FRZB, CCL4, PGR, TLL1, B2M, FGF10	383	275	10057	1.71874	0.999849	0.431894	0.408816
GOTERM_CC_DIRECT	GO:0000228	nuclear chromosome	3	0.610998	0.0346175	TOP2A, RAD51, SMC2	383	8	10057	9.84693	0.999902	0.431894	0.408816
GOTERM_CC_DIRECT	GO:0005819	spindle	5	1.01833	0.0387037	TPX2, INCENP, NUSAP1, KIF20A, FBXO5	383	34	10057	3.86154	0.999968	0.460926	0.436296
GOTERM_CC_DIRECT	GO:0043240	Fanconi anaemia nuclear complex	3	0.610998	0.0630971	FANCC, FANCB, FANCG	383	11	10057	7.16141	1	0.697368	0.660104
GOTERM_CC_DIRECT	GO:0000788	nuclear nucleosome	3	0.610998	0.0738642	HIST1H2B5, HIST1H2B8, HIST1H2B7	383	12	10057	6.56462	1	0.697368	0.660104
GOTERM_CC_DIRECT	GO:0031436	BRCA1-BARD1 complex	2	0.407332	0.0745279	BARD1, BRCA1	383	2	10057	26.2585	1	0.697368	0.660104
GOTERM_CC_DIRECT	GO:0097149	centralspindlin complex	2	0.407332	0.0745279	KIF23, ECT2	383	2	10057	26.2585	1	0.697368	0.660104
GOTERM_CC_DIRECT	GO:0000942	condensed nuclear chromosome outer kinetochore	2	0.407332	0.0745279	BUB1, NDC80	383	2	10057	26.2585	1	0.697368	0.660104
GOTERM_CC_DIRECT	GO:0000799	nuclear condensin complex	2	0.407332	0.0745279	NCAPD2, NCAPD3	383	2	10057	26.2585	1	0.697368	0.660104
GOTERM_CC_DIRECT	GO:0016363	nuclear matrix	5	1.01833	0.0792604	CENPF, BLM, UHRF1, PGR, LMNB1	383	43	10057	3.05331	1	0.716076	0.677813
GOTERM_CC_DIRECT	GO:0005657	replication fork	3	0.610998	0.0851659	PIF1, UHRF1, RAD18	383	13	10057	6.05965	1	0.743782	0.704038
GOTERM_CC_DIRECT	GO:0043005	neuron projection	8	1.62933	0.0928991	TPH2, GAP43, KIF5C, STMN1, SLC6A13, STMN3, UNC5C, OPRM1	383	102	10057	2.05949	1	0.769693	0.728564
GOTERM_CC_DIRECT	GO:0005694	chromosome	4	0.814664	0.0960488	TOP2A, BLM, SMC4, RHNO1	383	29	10057	3.62186	1	0.769693	0.728564
GOTERM_CC_DIRECT	GO:0000793	condensed chromosome	3	0.610998	0.0969461	TOP2A, RAD51, HMGB2	383	14	10057	5.62682	1	0.769693	0.728564
GOTERM_BP_DIRECT	GO:0051301	cell division	16	3.25866	1.31927e-07	CENPT, CENPW, KIF14, MASTL, NDC80, NCAPH, SMC2, CCNB3, CCNA2, KIF18B, NUF2, CDK1, BIRC5, NCAPD2, SPDL1, ITGB3BP	359	73	8994	5.49105	0.000189561	0.000189579	0.000188392
GOTERM_BP_DIRECT	GO:0007018	microtubule-based movement	11	2.24033	5.2139e-06	CENPE, KIF18A, KIF18B, KIF5C, KIFC1, KIF14, KIF2C, KIF23, KIF11, KIF20A, KIF15	359	43	8994	6.40889	0.00746439	0.00374618	0.00372272
GOTERM_BP_DIRECT	GO:0007076	mitotic chromosome condensation	6	1.222	1.073e-05	NUSAP1, NCAPD2, NCAPD3, SMC4, NCAPH, SMC2	359	9	8994	16.7019	0.0153008	0.00513966	0.00510747
GOTERM_BP_DIRECT	GO:0006695	cholesterol biosynthetic process	6	1.222	9.60049e-05	FDPS, INSIG1, DHCR24, DHCR7, HMGCR, HSD17B7	359	13	8994	11.5629	0.128871	0.0344898	0.0342738
GOTERM_BP_DIRECT	GO:0000281	mitotic cytokinesis	6	1.222	0.000144489	ANLN, STMN1, NUSAP1, KIF23, KIF20A, CEP55	359	14	8994	10.737	0.187505	0.0415261	0.041266
GOTERM_BP_DIRECT	GO:0000910	cytokinesis	7	1.42566	0.000216448	INCENP, PRC1, BIRC5, KIF20A, ECT2, BRCA2, CIT	359	23	8994	7.6248	0.267337	0.0518394	0.0515147
GOTERM_BP_DIRECT	GO:0007067	mitotic nuclear division	10	2.03666	0.000375582	CENPT, CCNA2, WEE1, CENPW, INCENP, NUF2, CDK1, NUSAP1, MASTL, ITGB3BP	359	57	8994	4.39525	0.417143	0.0732559	0.0727971
GOTERM_BP_DIRECT	GO:0007019	microtubule depolymerization	5	1.01833	0.000428342	KIF18A, KIF18B, STMN1, STMN3, KIF2C	359	10	8994	12.5265	0.459716	0.0732559	0.0727971
GOTERM_BP_DIRECT	GO:0007059	chromosome segregation	8	1.62933	0.000458805	TOP2A, INCENP, NEK2, KIF11, BRCA1, KNSTRN, NDC80, SPC25	359	36	8994	5.56732	0.482866	0.0732559	0.0727971
GOTERM_BP_DIRECT	GO:0006334	nucleosome assembly	9	1.83299	0.000544401	CHAF1B, HIST1H110, HIST1H2B5, HIST1H111R, HIST1H2B8, HIST1H3H, HIST1H2B7, CENPA, HIST1H103	359	48	8994	4.69742	0.542746	0.0769604	0.0764784
GOTERM_BP_DIRECT	GO:0010032	meiotic chromosome condensation	4	0.814664	0.000589119	NCAPD2, NCAPD3, SMC4, SMC2	359	5	8994	20.0423	0.571221	0.0769604	0.0764784
GOTERM_BP_DIRECT	GO:0000724	double-strand break repair via homologous recombination	9	1.83299	0.00107547	MMS22L, BLM, RAD51, SFR1, CDK1, BRCA1, BRCA2, RAD54B, MCPH1	359	53	8994	4.25427	0.786961	0.128788	0.127981
GOTERM_BP_DIRECT	GO:0000070	mitotic sister chromatid segregation	5	1.01833	0.00132604	KIF18A, KIF18B, NEK2, CENPA, MAD2L1	359	13	8994	9.63574	0.851444	0.146579	0.145661
GOTERM_BP_DIRECT	GO:0010389	regulation of G2/M transition of mitotic cell cycle	4	0.814664	0.00194219	CCNB3, CCNA2, CENPF, KIF14	359	7	8994	14.316	0.938802	0.199352	0.198103
GOTERM_BP_DIRECT	GO:0006281	DNA repair	11	2.24033	0.00320845	PIF1, CHAF1B, BLM, RAD51, PARPBP, EXO1, UBE2T, NUDT1, FANCC, FANCG, RAD54B	359	91	8994	3.02838	0.990127	0.30737	0.305445
GOTERM_BP_DIRECT	GO:0051382	kinetochore assembly	4	0.814664	0.00439165	CENPT, CENPW, CENPH, CENPA	359	9	8994	11.1346	0.998208	0.394425	0.391955
GOTERM_BP_DIRECT	GO:0051607	defense response to virus	8	1.62933	0.00474729	IL6, RSAD2, IRF1, MX1, IFIT5, F2RL1, TLR3, OASL	359	53	8994	3.78157	0.998928	0.401286	0.398772
GOTERM_BP_DIRECT	GO:0051988	regulation of attachment of spindle microtubules to kinetochore	3	0.610998	0.00898774	NEK2, ECT2, KNSTRN	359	4	8994	18.7897	0.999998	0.679757	0.6755
GOTERM_BP_DIRECT	GO:0051304	chromosome separation	3	0.610998	0.00898774	NCAPD2, TTK, NCAPD3	359	4	8994	18.7897	0.999998	0.679757	0.6755
GOTERM_BP_DIRECT	GO:0051549	positive regulation of keratinocyte migration	3	0.610998	0.0145868	FGF7, HBEGF, FGF10	359	5	8994	15.0318	1	0.953128	0.947159
GOTERM_BP_DIRECT	GO:0050918	positive chemotaxis	3	0.610998	0.0145868	NRP1, ANGPT1, MET	359	5	8994	15.0318	1	0.953128	0.947159
GOTERM_BP_DIRECT	GO:0007052	mitotic spindle organization	4	0.814664	0.0164147	STMN1, NDC80, AURKA, SPC25	359	14	8994	7.15798	1	0.953128	0.947159
GOTERM_BP_DIRECT	GO:0032467	positive regulation of cytokinesis	4	0.814664	0.0164147	KIF14, KIF23, ECT2, CIT	359	14	8994	7.15798	1	0.953128	0.947159
GOTERM_BP_DIRECT	GO:0002931	response to ischemia	4	0.814664	0.0164147	PANX2, UCHL1, CAV1, PPIF	359	14	8994	7.15798	1	0.953128	0.947159
GOTERM_BP_DIRECT	GO:0006260	DNA replication	7	1.42566	0.0165819	TOP2A, GINS1, PIF1, CHAF1B, RRM1, BLM, DNA2	359	52	8994	3.37251	1	0.953128	0.947159
GOTERM_BP_DIRECT	GO:0032496	response to lipopolysaccharide	7	1.42566	0.0180927	IL8L1, TNFRSF6B, GCH1, HMGB2, BDKRB1, TNFRSF11B, MT4	359	53	8994	3.30888	1	0.99997	0.993707
GOTERM_BP_DIRECT	GO:0006270	DNA replication initiation	4	0.814664	0.0199243	CCNE2, MCM10, MCM5, CDC7	359	15	8994	6.68078	1	1	0.994429
GOTERM_BP_DIRECT	GO:0000132	establishment of mitotic spindle orientation	4	0.814664	0.0199243	SPDL1, CENPA, NDC80, FGF10	359	15	8994	6.68078	1	1	0.994429
GOTERM_BP_DIRECT	GO:0034501	protein localization to kinetochore	3	0.610998	0.0213085	CDK1, BUB1B, SPDL1	359	6	8994	12.5265	1	1	0.994429
GOTERM_BP_DIRECT	GO:0051310	metaphase plate congression	3	0.610998	0.0213085	CENPF, CENPQ, NDC80	359	6	8994	12.5265	1	1	0.994429
GOTERM_BP_DIRECT	GO:0051290	protein heterotetramerization	4	0.814664	0.0238137	RRM1, RRM2, HIST1H46L2, HIST1H46	359	16	8994	6.26323	1	1	0.994429
GOTERM_BP_DIRECT	GO:0007080	mitotic metaphase plate congression	4	0.814664	0.028083	KIF18A, KIF14, KIF2C, SPDL1	359	17	8994	5.89481	1	1	0.994429
GOTERM_BP_DIRECT	GO:0006955	immune response	10	2.03666	0.0294115	IL8L1, TNFRSF6B, TNFSF15, CCL4, TNFRSF11B, ENPP3, B2M, CTSS, OASL	359	109	8994	2.29843	1	1	0.994429
GOTERM_BP_DIRECT	GO:0033138	positive regulation of peptidyl-serine phosphorylation	6	1.222	0.0295598	NTRK2, PAK1, IL6, SFRP2, ANGPT1, CAV1	359	44	8994	3.41631	1	1	0.994429
GOTERM_BP_DIRECT	GO:0032147	activation of protein kinase activity	4	0.814664	0.0327301	TPX2, KIF14, CLSPN, ECT2	359	18	8994	5.56732	1	1	0.994429
GOTERM_BP_DIRECT	GO:0071479	cellular response to ionizing radiation	4	0.814664	0.0327301	BLM, RAD51, ECT2, RHNO1	359	18	8994	5.56732	1	1	0.994429
GOTERM_BP_DIRECT	GO:0006974	cellular response to DNA damage stimulus	7	1.42566	0.0336582	TOP2A, POLQ, RAD51, UBE2T, CHD1L, MASTL, FANCG	359	61	8994	2.87493	1	1	0.994429
GOTERM_BP_DIRECT	GO:0007094	mitotic spindle assembly checkpoint	3	0.610998	0.0377346	BUB1B, BUB1, MAD2L1	359	8	8994	9.39485	1	1	0.994429
GOTERM_BP_DIRECT	GO:0090129	positive regulation of synapse maturation	3	0.610998	0.0377346	CDC20, NRXN1, NRXN3	359	8	8994	9.39485	1	1	0.994429
GOTERM_BP_DIRECT	GO:0032508	DNA duplex unwinding	4	0.814664	0.0377514	PIF1, GINS2, BLM, DNA2	359	19	8994	5.2743	1	1	0.994429
GOTERM_BP_DIRECT	GO:0006310	DNA recombination	4	0.814664	0.0377514	PIF1, BLM, LIG1, HMGB2	359	19	8994	5.2743	1	1	0.994429
GOTERM_BP_DIRECT	GO:0031589	cell-substrate adhesion	3	0.610998	0.0472612	VWF, ANGPT1, SMAD6	359	9	8994	8.35097	1	1	0.994429
GOTERM_BP_DIRECT	GO:0000086	G2/M transition of mitotic cell cycle	4	0.814664	0.0488935	CDK1, BIRC5, FOXM1, MASTL	359	21	8994	4.77199	1	1	0.994429
GOTERM_BP_DIRECT	GO:0090307	mitotic spindle assembly	4	0.814664	0.0549994	TPX2, BIRC5, NEK2, KIF11	359	22	8994	4.55508	1	1	0.994429
GOTERM_BP_DIRECT	GO:0006284	base-excision repair	4	0.814664	0.0549994	POLQ, FEN1, LIG1, DNA2	359	22	8994	4.55508	1	1	0.994429
GOTERM_BP_DIRECT	GO:0000079	regulation of cyclin-dependent protein serine/threonine kinase activity	3	0.610998	0.0575539	CCNB3, CCNA2, BLM	359	10	8994	7.51588	1	1	0.994429
GOTERM_BP_DIRECT	GO:0071222	cellular response to lipopolysaccharide	5	1.01833	0.0580791	IL6, HMGB2, ANKRD1, CMPK2, B2M	359	37	8994	3.38553	1	1	0.994429
GOTERM_BP_DIRECT	GO:0031532	actin cytoskeleton reorganization	5	1.01833	0.0629635	EPS8, FGF7, PAK1, EZR, FGF10	359	38	8994	3.29644	1	1	0.994429
GOTERM_BP_DIRECT	GO:0042310	vasoconstriction	3	0.610998	0.0685371	CAV1, BDKRB2, HTR1B	359	11	8994	6.83262	1	1	0.994429
GOTERM_BP_DIRECT	GO:0021772	olfactory bulb development	3	0.610998	0.0685371	SEMA3A, ID2, KIF14	359	11	8994	6.83262	1	1	0.994429
GOTERM_BP_DIRECT	GO:0001556	oocyte maturation	3	0.610998	0.0685371	TRIP13, FBXO5, BRCA2	359	11	8994	6.83262	1	1	0.994429
GOTERM_BP_DIRECT	GO:0043065	positive regulation of apoptotic process	8	1.62933	0.076794	TOP2A, BARD1, IL6, SFRP2, FRZB, ANKRD1, UNC5C, ECT2	359	93	8994	2.15509	1	1	0.994429
GOTERM_BP_DIRECT	GO:0007057	spindle assembly involved in female meiosis I	2	0.407332	0.0780285	FBXO5, AURKA	359	2	8994	25.0529	1	1	0.994429
GOTERM_BP_DIRECT	GO:0031577	spindle checkpoint	2	0.407332	0.0780285	BIRC5, SPDL1	359	2	8994	25.0529	1	1	0.994429
GOTERM_BP_DIRECT	GO:1990426	mitotic recombination-dependent replication fork processing	2	0.407332	0.0780285	RAD51, BRCA2	359	2	8994	25.0529	1	1	0.994429
GOTERM_BP_DIRECT	GO:0015760	glucose-6-phosphate transport	2	0.407332	0.0780285	SLC37A2, SLC37A1	359	2	8994	25.0529	1	1	0.994429
GOTERM_BP_DIRECT	GO:0043137	DNA replication, removal of RNA primer	2	0.407332	0.0780285	FEN1, DNA2	359	2	8994	25.0529	1	1	0.994429
GOTERM_BP_DIRECT	GO:0072757	cellular response to camptothecin	2	0.407332	0.0780285	BLM, RAD51	359	2	8994	25.0529	1	1	0.994429
GOTERM_BP_DIRECT	GO:0061033	secretion by lung epithelial cell involved in lung growth	2	0.407332	0.0780285	FGF7, FGF10	359	2	8994	25.0529	1	1	0.994429
GOTERM_BP_DIRECT	GO:0046654	tetrahydrofolate biosynthetic process	2	0.407332	0.0780285	DHFR, GCH1	359	2	8994	25.0529	1	1	0.994429
GOTERM_BP_DIRECT	GO:0051383	kinetochore organization	2	0.407332	0.0780285	SMC4, SMC2	359	2	8994	25.0529	1	1	0.994429
GOTERM_BP_DIRECT	GO:0007017	microtubule-based process	4	0.814664	0.0904892	TUBA3E, TUBA1C, NEK2, TUBB4B	359	27	8994	3.71154	1	1	0.994429
GOTERM_BP_DIRECT	GO:0051276	chromosome organization	3	0.610998	0.0922957	NCAPH2, BRCA2, SMC4	359	13	8994	5.78144	1	1	0.994429
GOTERM_BP_DIRECT	GO:0006335	DNA replication-dependent nucleosome assembly	3	0.610998	0.0922957	CHAF1B, HIST1H46L2, HIST1H46	359	13	8994	5.78144	1	1	0.994429
GOTERM_BP_DIRECT	GO:0008277	regulation of G-protein coupled receptor protein signaling pathway	3	0.610998	0.0922957	KCTD8, KCTD12, GPR158	359	13	8994	5.78144	1	1	0.994429
GOTERM_BP_DIRECT	GO:0007275	multicellular organism development	12	2.44399	0.0981657	HHEX, SFRP2, TNFRSF6B, FRZB, GSC, SALL4, MAB21L1, G2E3, TNFRSF11B, TLL1, UNC5C, CPZ	359	178	8994	1.68896	1	1	0.994429
GOTERM_BP_DIRECT	GO:0042060	wound healing	4	0.814664	0.0984989	PAK1, TFF2, AQP1, FGF10	359	28	8994	3.57899	1	1	0.994429

## Sheet: sheet 7 GO_22 d VS 11 d up
Category	Term	Description	Count	%	PValue	Genes	List Total	Pop Hits	Pop Total	Fold Enrichment	Bonferroni	Benjamini	FDR
GOTERM_MF_DIRECT	GO:0004222	metalloendopeptidase activity	10	4.60829	5.77021e-06	ADAM19, MMP11, MMP7, MMP13, MMP27, ADAMTS1, PAPPA, MMP10, PHEX, ADAMTS6	157	72	8532	7.54777	0.00134932	0.000849784	0.00083889
GOTERM_MF_DIRECT	GO:0046982	protein heterodimerization activity	10	4.60829	7.26311e-06	SKI, CEBPB, HIST2H4B, BCL2A1, H2AFJ, BCL2, HIST1H2B5, HIST1H2B8, HIST1H2B7, HES4	157	74	8532	7.34378	0.00169813	0.000849784	0.00083889
GOTERM_BP_DIRECT	GO:0000122	negative regulation of transcription from RNA polymerase II promoter	17	7.8341	2.94736e-05	TGIF1, EGR1, JUN, JUND, FST, FOXL2, TFCP2L1, ACVR2B, HOPX, NR4A2, SKI, BMP2, NR4A3, ID3, CD36, CPEB3, TP63	164	270	8994	3.45298	0.0299593	0.0304168	0.0303283
GOTERM_BP_DIRECT	GO:0060325	face morphogenesis	5	2.30415	0.000589436	PDGFRA, CSRNP1, CRISPLD1, TGFBR2, LRP6	164	22	8994	12.464	0.455821	0.304149	0.303265
GOTERM_BP_DIRECT	GO:0046777	protein autophosphorylation	8	3.68664	0.00127554	PDGFRB, PDGFRA, SLK, CDKL5, PEAK1, DCX, PIM3, EPHB1	164	91	8994	4.82123	0.732116	0.328929	0.327973
GOTERM_BP_DIRECT	GO:0035914	skeletal muscle cell differentiation	5	2.30415	0.00151606	HEYL, EGR1, BTG2, FOS, ATF3	164	28	8994	9.79312	0.791072	0.328929	0.327973
GOTERM_MF_DIRECT	GO:0001077	transcriptional activator activity, RNA polymerase II core promoter proximal region sequence-specific binding	9	4.14747	0.00155403	NR4A2, HEYL, EGR1, CEBPB, NR4A3, FOXL2, FOS, PATZ1, TP63	157	120	8532	4.0758	0.305058	0.11709	0.115588
GOTERM_BP_DIRECT	GO:0006334	nucleosome assembly	6	2.76498	0.00167813	HIST2H4B, HIST1H2B5, HIST1H111R, HIST1H2B8, HIST1H3H, HIST1H2B7	164	48	8994	6.85518	0.823297	0.328929	0.327973
GOTERM_BP_DIRECT	GO:0061298	retina vasculature development in camera-type eye	3	1.38249	0.00191238	PDGFRA, BMPR2, ACVR2B	164	4	8994	41.1311	0.861303	0.328929	0.327973
GOTERM_BP_DIRECT	GO:0048661	positive regulation of smooth muscle cell proliferation	4	1.84332	0.00226527	PDGFRB, IL6, NR4A3, SULF1	164	15	8994	14.6244	0.903712	0.333966	0.332995
GOTERM_MF_DIRECT	GO:0000982	transcription factor activity, RNA polymerase II core promoter proximal region sequence-specific binding	4	1.84332	0.00232124	JUN, FOS, ATF3, FOSL2	157	15	8532	14.4917	0.419462	0.11709	0.115588
GOTERM_MF_DIRECT	GO:0000978	RNA polymerase II core promoter proximal region sequence-specific DNA binding	10	4.60829	0.00250191	SKI, TGIF1, JUN, NR4A3, JUND, FOXL2, FOS, PATZ1, ATF3, FOSL2	157	159	8532	3.41786	0.443552	0.11709	0.115588
GOTERM_BP_DIRECT	GO:0019915	lipid storage	4	1.84332	0.00275119	APOA1, PLIN2, CD36, PNPLA2	164	16	8994	13.7104	0.941757	0.354903	0.353871
GOTERM_CC_DIRECT	GO:0031012	extracellular matrix	7	3.22581	0.00292625	MMP11, MMP7, MMP13, MMP27, F3, MMP10, TGFBR2	169	85	10057	4.90073	0.348096	0.301934	0.297798
GOTERM_MF_DIRECT	GO:0004675	transmembrane receptor protein serine/threonine kinase activity	3	1.38249	0.0032037	BMPR2, ACVR2B, TGFBR2	157	5	8532	32.6064	0.528044	0.124944	0.123342
GOTERM_BP_DIRECT	GO:0045669	positive regulation of osteoblast differentiation	5	2.30415	0.00389824	CEBPB, BMPR2, ACVR2B, CYR61, TP63	164	36	8994	7.61687	0.982241	0.446998	0.445698
GOTERM_CC_DIRECT	GO:0000786	nucleosome	5	2.30415	0.0055839	HIST2H4B, H2AFJ, HIST1H111R, HIST1H3H, HIST1H46	169	43	10057	6.91964	0.558481	0.301934	0.297798
GOTERM_CC_DIRECT	GO:0009986	cell surface	11	5.06912	0.00620412	WNT6, BMPR2, CLSTN2, WNT5B, SCARA5, PLAU, PTGFRN, SULF1, ANTXR1, F3, LRP6	169	236	10057	2.77372	0.596921	0.301934	0.297798
GOTERM_BP_DIRECT	GO:0021952	central nervous system projection neuron axonogenesis	3	1.38249	0.00645749	NR4A2, DCX, EPHB1	164	7	8994	23.5035	0.998751	0.666413	0.664476
GOTERM_BP_DIRECT	GO:0007411	axon guidance	6	2.76498	0.00764927	KLF7, NR4A3, CXCL12, KIF26B, CRMP1, EPHB1	164	68	8994	4.83895	0.999638	0.717641	0.715555
GOTERM_BP_DIRECT	GO:0030335	positive regulation of cell migration	7	3.22581	0.00863421	SEMA7A, CXCL12, WNT5B, PLAU, HAS2, CYR61, TGFBR2	164	98	8994	3.91725	0.99987	0.742542	0.740383
GOTERM_CC_DIRECT	GO:0045121	membrane raft	6	2.76498	0.00920409	ABCA1, CD36, SULF1, EPHB1, PAG1, TGFBR2	169	77	10057	4.63706	0.740765	0.335949	0.331347
GOTERM_MF_DIRECT	GO:0003677	DNA binding	16	7.37327	0.0110585	TGIF1, EGR1, HIST1H2B5, TNFAIP3, EBF3, HIST1H2B8, FOXL2, HIST1H2B7, HOPX, HIST1H46, NR4A2, KLF7, HIST2H4B, H2AFJ, HIST1H111R, HES4	157	426	8532	2.04109	0.925882	0.369668	0.364929
GOTERM_BP_DIRECT	GO:0045597	positive regulation of cell differentiation	3	1.38249	0.013352	JUN, JUND, WNT9A	164	10	8994	16.4524	0.999999	1	0.99806
GOTERM_MF_DIRECT	GO:0017017	MAP kinase tyrosine/serine/threonine phosphatase activity	3	1.38249	0.0135757	DUSP5, DUSP1, DUSP8	157	10	8532	16.3032	0.959175	0.397088	0.391997
GOTERM_BP_DIRECT	GO:0071230	cellular response to amino acid stimulus	4	1.84332	0.0137324	PDGFRA, CEBPB, CPEB3, CPEB4	164	28	8994	7.83449	0.999999	1	0.99806
GOTERM_CC_DIRECT	GO:0009897	external side of plasma membrane	6	2.76498	0.0137449	ABCA1, PDGFRA, SEMA7A, CXCL12, CD36, TGFBR2	169	85	10057	4.20063	0.867435	0.399119	0.393651
GOTERM_BP_DIRECT	GO:0060326	cell chemotaxis	4	1.84332	0.0151169	PDGFRB, PDGFRA, EPHB1, CX3CL1	164	29	8994	7.56434	1	1	0.99806
GOTERM_CC_DIRECT	GO:0000788	nuclear nucleosome	3	1.38249	0.0164021	HIST1H2B5, HIST1H2B8, HIST1H2B7	169	12	10057	14.8772	0.910594	0.399119	0.393651
GOTERM_BP_DIRECT	GO:0060021	palate development	5	2.30415	0.017323	PDGFRA, CSRNP1, ACVR2B, TGFBR2, LRP6	164	55	8994	4.98559	1	1	0.99806
GOTERM_CC_DIRECT	GO:0005634	nucleus	44	20.2765	0.0196483	CSRNP1, CSTA, CEBPB, TNFAIP3, TFCP2L1, LPP, BACH2, RGS4, RGS2, RASSF2, NFKBIZ, HIST1H111R, HIST1H3H, TP63, HES4, TGIF1, EGR1, PDGFRA, JUN, POU2F1, DUSP1, FOXL2, EBF3, DICER1, FOS, TC2N, GEM, HOPX, KLF2, FOSL2, NR4A2, SKI, HEYL, NR4A3, ID1, DCX, SIK1, PLIN2, CPEB3, SGK1, CDK14, RBM24, ATF3, CPEB4	169	1905	10057	1.37448	0.944823	0.409807	0.404194
GOTERM_BP_DIRECT	GO:0001938	positive regulation of endothelial cell proliferation	4	1.84332	0.021418	JUN, BMPR2, VASH2, F3	164	33	8994	6.64745	1	1	0.99806
GOTERM_CC_DIRECT	GO:0000790	nuclear chromatin	6	2.76498	0.0230543	SERPINB10, JUN, CEBPB, JUND, H2AFJ, TP63	169	97	10057	3.68096	0.966804	0.420741	0.414977
GOTERM_MF_DIRECT	GO:0005178	integrin binding	3	1.38249	0.0261726	SEMA7A, GPNMB, CYR61	157	14	8532	11.6451	0.997983	0.667322	0.658767
GOTERM_BP_DIRECT	GO:0060395	SMAD protein signal transduction	4	1.84332	0.0269504	SKI, JUN, BMP2, FOS	164	36	8994	6.0935	1	1	0.99806
GOTERM_CC_DIRECT	GO:0043005	neuron projection	6	2.76498	0.0279025	KLHL14, DCX, CPEB3, SSTR2, CYGB, CPEB4	169	102	10057	3.50052	0.983944	0.445918	0.439809
GOTERM_BP_DIRECT	GO:0043524	negative regulation of neuron apoptotic process	5	2.30415	0.0285018	NR4A2, JUN, CEBPB, NR4A3, BCL2	164	64	8994	4.28449	1	1	0.99806
GOTERM_BP_DIRECT	GO:0042981	regulation of apoptotic process	6	2.76498	0.0288859	EGR1, BMP2, SLK, RASSF2, DUSP1, SGK1	164	95	8994	3.46367	1	1	0.99806
GOTERM_MF_DIRECT	GO:0000979	RNA polymerase II core promoter sequence-specific DNA binding	4	1.84332	0.0295943	NR4A2, HEYL, CEBPB, FOS	157	37	8532	5.87502	0.999115	0.667322	0.658767
GOTERM_BP_DIRECT	GO:0042493	response to drug	5	2.30415	0.0314529	JUN, JUND, BCL2, FOS, TGFBR2	164	66	8994	4.15466	1	1	0.99806
GOTERM_CC_DIRECT	GO:1990124	messenger ribonucleoprotein complex	2	0.921659	0.0331321	CPEB3, CPEB4	169	2	10057	59.5089	0.992695	0.445918	0.439809
GOTERM_MF_DIRECT	GO:0003700	transcription factor activity, sequence-specific DNA binding	11	5.06912	0.0352712	KLF7, EGR1, POU2F1, CREBRF, ID3, FOXL2, TFCP2L1, KLF2, BACH2, TP63, CREB5	157	284	8532	2.10487	0.999776	0.667322	0.658767
GOTERM_BP_DIRECT	GO:0060841	venous blood vessel development	2	0.921659	0.0359199	BMPR2, ACVR2B	164	2	8994	54.8415	1	1	0.99806
GOTERM_BP_DIRECT	GO:0032489	regulation of Cdc42 protein signal transduction	2	0.921659	0.0359199	ABCA1, APOA1	164	2	8994	54.8415	1	1	0.99806
GOTERM_BP_DIRECT	GO:1900625	positive regulation of monocyte aggregation	2	0.921659	0.0359199	NR4A3, HAS2	164	2	8994	54.8415	1	1	0.99806
GOTERM_BP_DIRECT	GO:0031103	axon regeneration	2	0.921659	0.0359199	JUN, BCL2	164	2	8994	54.8415	1	1	0.99806
GOTERM_CC_DIRECT	GO:0005615	extracellular space	17	7.8341	0.0362342	SERPINB10, CSTA, BMPR2, WNT5B, FST, APOA1, WNT9A, PODN, SULF1, SORL1, F3, FBLN5, WNT6, IL6, BMP2, PLAU, CD36	169	587	10057	1.72343	0.995431	0.445918	0.439809
GOTERM_MF_DIRECT	GO:0005041	low-density lipoprotein receptor activity	2	0.921659	0.036236	CD36, LRP6	157	2	8532	54.3439	0.999823	0.667322	0.658767
GOTERM_CC_DIRECT	GO:0005737	cytoplasm	44	20.2765	0.0366508	SERPINB10, CSTA, CEBPB, CRMP1, TNFAIP3, TFCP2L1, LPP, NTN1, RGS4, RGS2, SLK, RASSF2, PDZD2, CAPN6, RGS1, HAS2, PIM3, FAM83B, EGR1, PDGFRA, CDKL5, DUSP1, VASH2, DICER1, PODN, ACVR2B, HOPX, INPP4A, SKI, HEYL, GJB1, PEAK1, ALDH1A1, ID1, CREBRF, DCX, ID3, SIK1, SPRY1, CPEB3, SGK1, RBM24, PNPLA2, CPEB4	169	1984	10057	1.31975	0.99571	0.445918	0.439809
GOTERM_BP_DIRECT	GO:0072593	reactive oxygen species metabolic process	3	1.38249	0.0371495	PDK4, BCL2, CYR61	164	17	8994	9.67791	1	1	0.99806
GOTERM_BP_DIRECT	GO:0030182	neuron differentiation	4	1.84332	0.0376997	WNT6, CEBPB, WNT5B, WNT9A	164	41	8994	5.35039	1	1	0.99806
GOTERM_MF_DIRECT	GO:0005109	frizzled binding	3	1.38249	0.0377458	WNT6, WNT5B, WNT9A	157	17	8532	9.59011	0.999877	0.667322	0.658767
GOTERM_BP_DIRECT	GO:0060317	cardiac epithelial to mesenchymal transition	3	1.38249	0.0413052	BMP2, ID1, TGFBR2	164	18	8994	9.14024	1	1	0.99806
GOTERM_BP_DIRECT	GO:0034097	response to cytokine	3	1.38249	0.0413052	JUN, JUND, BCL2	164	18	8994	9.14024	1	1	0.99806
GOTERM_MF_DIRECT	GO:0004702	receptor signaling protein serine/threonine kinase activity	4	1.84332	0.0434483	SLK, BMPR2, ACVR2B, TGFBR2	157	43	8532	5.05525	0.999969	0.667322	0.658767
GOTERM_BP_DIRECT	GO:0001541	ovarian follicle development	3	1.38249	0.0456264	CEBPB, BCL2, FOXL2	164	19	8994	8.65918	1	1	0.99806
GOTERM_BP_DIRECT	GO:0009791	post-embryonic development	4	1.84332	0.0503154	NR4A2, CSRNP1, BCL2, ACVR2B	164	46	8994	4.76882	1	1	0.99806
GOTERM_BP_DIRECT	GO:0070508	cholesterol import	2	0.921659	0.053396	APOA1, CD36	164	3	8994	36.561	1	1	0.99806
GOTERM_BP_DIRECT	GO:2000766	negative regulation of cytoplasmic translation	2	0.921659	0.053396	CPEB3, CPEB4	164	3	8994	36.561	1	1	0.99806
GOTERM_BP_DIRECT	GO:0009798	axis specification	2	0.921659	0.053396	WNT6, ACVR2B	164	3	8994	36.561	1	1	0.99806
GOTERM_BP_DIRECT	GO:0010830	regulation of myotube differentiation	2	0.921659	0.053396	SIK1, RBM24	164	3	8994	36.561	1	1	0.99806
GOTERM_MF_DIRECT	GO:0008135	translation factor activity, RNA binding	2	0.921659	0.0538617	CPEB3, CPEB4	157	3	8532	36.2293	0.999998	0.667322	0.658767
GOTERM_MF_DIRECT	GO:0000900	translation repressor activity, nucleic acid binding	2	0.921659	0.0538617	CPEB3, CPEB4	157	3	8532	36.2293	0.999998	0.667322	0.658767
GOTERM_MF_DIRECT	GO:0008035	high-density lipoprotein particle binding	2	0.921659	0.0538617	APOA1, CD36	157	3	8532	36.2293	0.999998	0.667322	0.658767
GOTERM_MF_DIRECT	GO:0015267	channel activity	2	0.921659	0.0538617	BCL2A1, BCL2	157	3	8532	36.2293	0.999998	0.667322	0.658767
GOTERM_MF_DIRECT	GO:0008134	transcription factor binding	4	1.84332	0.0541843	JUN, JUND, BCL2, FOS	157	47	8532	4.62502	0.999998	0.667322	0.658767
GOTERM_BP_DIRECT	GO:0032870	cellular response to hormone stimulus	3	1.38249	0.0547366	JUN, JUND, SIK1	164	21	8994	7.83449	1	1	0.99806
GOTERM_BP_DIRECT	GO:0030336	negative regulation of cell migration	4	1.84332	0.0587475	ABHD2, BCL2, PODN, SULF1	164	49	8994	4.47685	1	1	0.99806
GOTERM_BP_DIRECT	GO:0030513	positive regulation of BMP signaling pathway	3	1.38249	0.0595115	BMPR2, SULF1, CYR61	164	22	8994	7.47838	1	1	0.99806
GOTERM_CC_DIRECT	GO:0005667	transcription factor complex	6	2.76498	0.0631513	SKI, JUN, NR4A3, JUND, FOS, TP63	169	128	10057	2.78948	0.999927	0.694326	0.684815
GOTERM_MF_DIRECT	GO:0003730	mRNA 3'-UTR binding	3	1.38249	0.0654206	CPEB3, RBM24, CPEB4	157	23	8532	7.08834	1	0.765421	0.755607
GOTERM_BP_DIRECT	GO:0070374	positive regulation of ERK1 and ERK2 cascade	5	2.30415	0.0658489	PDGFRB, SEMA7A, JUN, GAREM1, CD36	164	84	8994	3.26437	1	1	0.99806
GOTERM_CC_DIRECT	GO:0005578	proteinaceous extracellular matrix	6	2.76498	0.0665792	MMP11, WNT6, WNT5B, WNT9A, CYR61, ADAMTS6	169	130	10057	2.74656	0.999957	0.694326	0.684815
GOTERM_BP_DIRECT	GO:0050702	interleukin-1 beta secretion	2	0.921659	0.0705572	ABCA1, CD36	164	4	8994	27.4207	1	1	0.99806
GOTERM_BP_DIRECT	GO:0003181	atrioventricular valve morphogenesis	2	0.921659	0.0705572	HEYL, CYR61	164	4	8994	27.4207	1	1	0.99806
GOTERM_BP_DIRECT	GO:0060836	lymphatic endothelial cell differentiation	2	0.921659	0.0705572	BMPR2, ACVR2B	164	4	8994	27.4207	1	1	0.99806
GOTERM_BP_DIRECT	GO:0032926	negative regulation of activin receptor signaling pathway	2	0.921659	0.0705572	SKI, FST	164	4	8994	27.4207	1	1	0.99806
GOTERM_BP_DIRECT	GO:0034380	high-density lipoprotein particle assembly	2	0.921659	0.0705572	ABCA1, APOA1	164	4	8994	27.4207	1	1	0.99806
GOTERM_BP_DIRECT	GO:0014910	regulation of smooth muscle cell migration	2	0.921659	0.0705572	PLAU, SORL1	164	4	8994	27.4207	1	1	0.99806
GOTERM_BP_DIRECT	GO:0010941	regulation of cell death	2	0.921659	0.0705572	JUN, JUND	164	4	8994	27.4207	1	1	0.99806
GOTERM_BP_DIRECT	GO:0010468	regulation of gene expression	4	1.84332	0.0709496	SCARA5, BCL2, TC2N, TGFBR2	164	53	8994	4.13898	1	1	0.99806
GOTERM_BP_DIRECT	GO:0003151	outflow tract morphogenesis	3	1.38249	0.0746363	HEYL, JUN, TGFBR2	164	25	8994	6.58098	1	1	0.99806
GOTERM_CC_DIRECT	GO:0005811	lipid particle	3	1.38249	0.0790259	PLIN2, HIST1H2B7, PNPLA2	169	28	10057	6.37595	0.999994	0.766303	0.755806
GOTERM_BP_DIRECT	GO:0008203	cholesterol metabolic process	3	1.38249	0.0799235	ABCA1, CH25H, SORL1	164	26	8994	6.32786	1	1	0.99806
GOTERM_CC_DIRECT	GO:0005901	caveola	3	1.38249	0.0839785	BMPR2, TGFBR2, LRP6	169	29	10057	6.15609	0.999997	0.766303	0.755806
GOTERM_BP_DIRECT	GO:0007155	cell adhesion	6	2.76498	0.0849603	GPNMB, HAS2, SULF1, LPP, CYR61, ITGA9	164	129	8994	2.55077	1	1	0.99806
GOTERM_BP_DIRECT	GO:0035265	organ growth	2	0.921659	0.0874092	BCL2, ACVR2B	164	5	8994	21.9366	1	1	0.99806
GOTERM_BP_DIRECT	GO:0001706	endoderm formation	2	0.921659	0.0874092	DUSP5, DUSP1	164	5	8994	21.9366	1	1	0.99806
GOTERM_BP_DIRECT	GO:0071376	cellular response to corticotropin-releasing hormone stimulus	2	0.921659	0.0874092	NR4A2, NR4A3	164	5	8994	21.9366	1	1	0.99806
GOTERM_BP_DIRECT	GO:0010898	positive regulation of triglyceride catabolic process	2	0.921659	0.0874092	APOA1, PNPLA2	164	5	8994	21.9366	1	1	0.99806
GOTERM_BP_DIRECT	GO:0060840	artery development	2	0.921659	0.0874092	BMPR2, ACVR2B	164	5	8994	21.9366	1	1	0.99806
GOTERM_BP_DIRECT	GO:2000121	regulation of removal of superoxide radicals	2	0.921659	0.0874092	CD36, FBLN5	164	5	8994	21.9366	1	1	0.99806
GOTERM_BP_DIRECT	GO:0051591	response to cAMP	2	0.921659	0.0874092	JUN, JUND	164	5	8994	21.9366	1	1	0.99806
GOTERM_MF_DIRECT	GO:0003682	chromatin binding	8	3.68664	0.0918863	SKI, JUN, CEBPB, SVEP1, FOS, PATZ1, TP63, FOSL2	157	211	8532	2.06043	1	1	0.991416
GOTERM_BP_DIRECT	GO:0006366	transcription from RNA polymerase II promoter	5	2.30415	0.0936328	EGR1, CEBPB, BMPR2, FOS, BACH2	164	95	8994	2.88639	1	1	0.99806
GOTERM_BP_DIRECT	GO:0007193	adenylate cyclase-inhibiting G-protein coupled receptor signaling pathway	3	1.38249	0.0964389	NPR3, S1PR3, SSTR2	164	29	8994	5.67325	1	1	0.99806

## Sheet: sheet 8 GO_22 d VS 11 d down
Category	Term	Description	Count	%	PValue	Genes	List Total	Pop Hits	Pop Total	Fold Enrichment	Bonferroni	Benjamini	FDR
GOTERM_CC_DIRECT	GO:0005615	extracellular space	18	17.6471	3.87702e-06	PCSK1, EDN2, ANGPT1, IHH, DPT, MEPE, EXFABP, SERPINB5, EPGN, LIPC, CILP, FRZB, ANPEP, ALOX5, ALB, LIPG, OSTN, SOST	83	587	10057	3.71556	0.000360498	0.000254158	0.000251425
GOTERM_CC_DIRECT	GO:0031012	extracellular matrix	8	7.84314	5.46577e-06	FBN2, EGFL7, CILP, DPT, EMILIN2, MEPE, DMP1, SOST	83	85	10057	11.4041	0.000508189	0.000254158	0.000251425
GOTERM_CC_DIRECT	GO:0005578	proteinaceous extracellular matrix	6	5.88235	0.00411809	ACAN, PHOSPHO1, PTPRZ1, COL22A1, MEPE, GPC5	83	130	10057	5.5924	0.318714	0.127661	0.126288
GOTERM_BP_DIRECT	GO:0048709	oligodendrocyte differentiation	3	2.94118	0.00585178	SLC8A3, PTPRZ1, SOX9	76	14	8994	25.359	0.922152	1	1
GOTERM_BP_DIRECT	GO:0007409	axonogenesis	4	3.92157	0.00824358	PAK1, PTPRZ1, CCK, GP5	76	50	8994	9.46737	0.972699	1	1
GOTERM_BP_DIRECT	GO:0001502	cartilage condensation	3	2.94118	0.00962914	ACAN, SOX9, CDH7	76	18	8994	19.7237	0.985138	1	1
GOTERM_BP_DIRECT	GO:0090090	negative regulation of canonical Wnt signaling pathway	4	3.92157	0.0182214	FRZB, PTPRO, SOX9, SOST	76	67	8994	7.0652	0.999664	1	1
GOTERM_MF_DIRECT	GO:0005509	calcium ion binding	9	8.82353	0.0182288	FBN2, ACAN, NECAB1, EGFL7, PLA2G10, IHH, SNCB, PVALB, CDH7	71	409	8532	2.64431	0.897841	1	1
GOTERM_CC_DIRECT	GO:0031225	anchored component of membrane	3	2.94118	0.0188035	NEGR1, ALPL, GPC5	83	26	10057	13.981	0.828877	0.437181	0.43248
GOTERM_BP_DIRECT	GO:0007155	cell adhesion	5	4.90196	0.0224506	ACAN, ADGRG1, NEGR1, NRXN3, LYVE1	76	129	8994	4.5869	0.999949	1	1
GOTERM_CC_DIRECT	GO:0065010	extracellular membrane-bounded organelle	2	1.96078	0.0322221	PHOSPHO1, ALPL	83	4	10057	60.5843	0.952451	0.561413	0.555376
GOTERM_BP_DIRECT	GO:0036032	neural crest cell delamination	2	1.96078	0.0329461	SOX9, CDH7	76	4	8994	59.1711	1	1	1
GOTERM_MF_DIRECT	GO:0005201	extracellular matrix structural constituent	3	2.94118	0.0349399	FBN2, ACAN, MEPE	71	36	8532	10.0141	0.987845	1	1
GOTERM_CC_DIRECT	GO:0005887	integral component of plasma membrane	10	9.80392	0.0362202	SLC8A3, EPGN, GRM4, SLC6A15, SLC4A10, TNFRSF10B, SLC39A8, SLC38A3, SLC13A5, IFITM5	83	555	10057	2.18322	0.967645	0.561413	0.555376
GOTERM_BP_DIRECT	GO:0001525	angiogenesis	4	3.92157	0.0412492	EPGN, ADGRG1, NRXN3, MEOX2	76	92	8994	5.14531	1	1	1
GOTERM_BP_DIRECT	GO:0002244	hematopoietic progenitor cell differentiation	3	2.94118	0.0416876	SMPD3, SLC8A3, PTPRZ1	76	39	8994	9.10324	1	1	1
GOTERM_CC_DIRECT	GO:0005886	plasma membrane	15	14.7059	0.0465057	NEGR1, ANGPT1, IHH, LYVE1, CDH7, PAK1, UCHL1, TRPV4, ANPEP, MVB12B, ALPL, GPC5, ATP6V1G3, PANX3, CAMK1G	83	1060	10057	1.71465	0.988072	0.617862	0.611218
GOTERM_BP_DIRECT	GO:0060591	chondroblast differentiation	2	1.96078	0.0490152	IHH, CDH7	76	6	8994	39.4474	1	1	1
GOTERM_MF_DIRECT	GO:0005537	mannose binding	2	1.96078	0.0560557	COLEC11, COLEC10	71	7	8532	34.334	0.999218	1	1
GOTERM_BP_DIRECT	GO:0030166	proteoglycan biosynthetic process	2	1.96078	0.0569506	ACAN, IHH	76	7	8994	33.812	1	1	1
GOTERM_BP_DIRECT	GO:0034375	high-density lipoprotein particle remodeling	2	1.96078	0.072626	LIPC, LIPG	76	9	8994	26.2982	1	1	1
GOTERM_BP_DIRECT	GO:0042755	eating behavior	2	1.96078	0.072626	UCHL1, CCK	76	9	8994	26.2982	1	1	1
GOTERM_MF_DIRECT	GO:0005504	fatty acid binding	2	1.96078	0.0866847	ALB, EXFABP	71	11	8532	21.8489	0.999987	1	1
GOTERM_BP_DIRECT	GO:0002009	morphogenesis of an epithelium	2	1.96078	0.0880443	SOX9, SERPINB5	76	11	8994	21.5167	1	1	1
GOTERM_BP_DIRECT	GO:0048747	muscle fiber development	2	1.96078	0.0880443	UCHL1, EXFABP	76	11	8994	21.5167	1	1	1
GOTERM_BP_DIRECT	GO:0016311	dephosphorylation	2	1.96078	0.0880443	PHOSPHO1, ALPL	76	11	8994	21.5167	1	1	1
GOTERM_BP_DIRECT	GO:0030198	extracellular matrix organization	3	2.94118	0.0916895	DMP1, SOX9, SERPINB5	76	61	8994	5.8201	1	1	1

## Sheet: Sheet 9 GO_22 d VS 0 d
Category	Term	Description	Count	%	PValue	Genes	List Total	Pop Hits	Pop Total	Fold Enrichment	Bonferroni	Benjamini	FDR
GOTERM_CC_DIRECT	GO:0005578	proteinaceous extracellular matrix	49	2.30805	1.06104e-09	VIT, OLFML2B, ECM2, WNT2B, ELN, LECT1, CPZ, FGF1, HAPLN1, ADAMTSL2, CCBE1, POSTN, VWF, WNT5B, MEPE, WNT9A, TGFBR3, BCAN, PHOSPHO1, SFRP1, CRISPLD2, COL6A2, GFOD2, COL6A1, MATN1, ZP3, MATN3, FBN3, WNT8A, NDNF, PRELP, COCH, NTN3, ACAN, ADAMTS15, VTN, WNT6, PTPRZ1, ADAMTS18, GPC5, GPC4, WNT1, WNT10A, RARRES1, FN1, SMOC1, OGN, HPSE, TGFBI	1541	130	10057	2.45991	6.03733e-07	6.03733e-07	5.97366e-07
GOTERM_CC_DIRECT	GO:0005615	extracellular space	141	6.64154	1.52795e-08	FGF1, FGF2, RBP4A, LGALS3, LIPC, FGF9, BMPER, PLAU, ANPEP, LAMP2, B2M, CCBE1, POSTN, WNT5B, SERPINF1, ADIPOQ, FRMD4B, MIF, PLA2G15, BTC, SFRP1, SFRP2, FRMD7, CD109, PLBD1, MASP1, CPB1, CNP, KLHL17, CHRD, TGFA, STC1, LPL, FBLN5, ADAMTS15, WNT6, MAN2A1, STC2, IGFBP7, NDP, WNT1, PROM1, PLTP, RAB11FIP4, TGFB2, WNT10A, TGFB1, TGFB3, TNFSF15, FUCA2, RARRES1, LY86, FN1, INHBA, PRDX6, BMP4, PM20D1, MOV10…	1541	587	10057	1.56764	8.69399e-06	4.34701e-06	4.30117e-06
GOTERM_CC_DIRECT	GO:0031012	extracellular matrix	35	1.64861	2.86743e-08	FBN2, FBN3, PCSK6, FBLN2, COCH, LGALS3, MMP27, SPP1, EMILIN2, IGFBP7, NDP, SOST, TGFB2, EGFL7, MMP7, TGFB3, AHSG, MMP2, SERPINF1, FN1, MEPE, MMP9, MMP10, TGFBR2, TF, MMP13, CILP, MMP23B, MGP, COL8A2, COL8A1, ZP3, AGRN, FGFR2, FGF10	1541	85	10057	2.68729	1.63155e-05	5.43856e-06	5.38121e-06
GOTERM_CC_DIRECT	GO:0009986	cell surface	67	3.15591	3.57805e-07	EPHB6, SCARB1, CPM, BMPR2, CLSTN3, ITGB2, PCSK6, ANTXR1, PKD1, ROBO1, PLAU, CAPN5, ITGB8, PTGFRN, BSN, TNS1, ITGA4, WNT5B, SCARA5, TRPC4, ADIPOQ, ANO6, MIF, RC3H2, GREM1, SFRP1, CD109, ITGA8, MXRA8, ANOS1, PLA2R1, VAMP4, MET, HBEGF, LY6E, GRIA1, NLGN3, NLGN1, RAMP3, NRXN1, SDC3, LPAR1, SLC1A2, LPL, CXCR7, PHB, LRP6, ADAMTS15, ATP5B, WNT6, NT5E, DMA, FLNA, KCNN2, NDP, PROM1, FZD1, CD74, FZD3, FZD4…	1541	236	10057	1.8528	0.00020357	5.08978e-05	5.03611e-05
GOTERM_BP_DIRECT	GO:0007155	cell adhesion	42	1.97833	3.58492e-06	NLGN1, TNFAIP6, NRXN1, LAMA4, NRXN3, LPP, HAPLN1, ACAN, ADGRG1, ALCAM, PODXL, SPP1, HAS2, IGFBP7, NCAM1, MYBPC3, POSTN, NEGR1, VWF, ITGA3, LSAMP, FN1, SORBS2, LYVE1, RHOB, BCAN, KITLG, ASTL, PARVG, PRPH2, COL6A2, COL6A1, SPECC1L, ITGA8, ANOS1, CNTN1, CERCAM, COL8A1, CNTN4, TGFBI, CD44, ITGA9	1415	129	8994	2.06946	0.013944	0.0140421	0.0139704
GOTERM_BP_DIRECT	GO:0070374	positive regulation of ERK1 and ERK2 cascade	30	1.41309	1.63895e-05	SEMA7A, NDRG4, PTEN, CXCR7, PHB, PRKCZ, DNAJC27, FGF2, RASGRP1, BMPER, ERBB4, CCL4, TNFAIP8L3, CD36, CCLL4, FGB, PDGFRB, CD74, JUN, ANGPT1, CCL20, MIF, TIRAP, BMP4, GAREM1, FGF19, FGF18, GAS6, FGFR3, FGF10	1415	84	8994	2.27007	0.0621808	0.0320988	0.0319349
GOTERM_BP_DIRECT	GO:0035987	endodermal cell differentiation	11	0.518135	2.87704e-05	VTN, COL4A2, LAMB3, ITGA4, MMP2, ITGB2, COL6A1, FN1, COL8A1, INHBA, MMP9	1415	16	8994	4.36988	0.106577	0.0375646	0.0373728
GOTERM_MF_DIRECT	GO:0008201	heparin binding	25	1.17758	3.67733e-05	ECM2, SERPINC1, CHRD, LPL, NDNF, PRELP, PCSK6, FGF1, FGF2, THBS4, FGFRL1, ADAMTS15, ADGRG1, SPP1, POSTN, FN1, BMP4, TGFBR3, SFRP1, CRISPLD2, OGN, AGRN, HBEGF, FGFR1, FGF10	1307	68	8532	2.39997	0.037098	0.0378029	0.0377662
GOTERM_CC_DIRECT	GO:0005886	plasma membrane	209	9.84456	3.7247e-05	TES, ITSN1, FGFRL1, BAIAP2L1, ALCAM, FLAD1, ANPEP, ARL6IP5, CPNE3, PTGFRN, VSTM4, PAQR8, EPHA5, ENTPD2, PAQR7, MUSK, ENTPD3, ARRDC1, PRKCB, ARRDC3, AFAP1, ENTPD8, FRS2, UNC5C, HCFC2, CLDN5, AR, ASTL, MALL, BTK, PCDH10, PCDH15, LPAR4, ATP5B, EPB41L3, KCNN2, FZD1, FZD2, HOMER1, FZD4, TNFSF15, FN1, LNPEP, TLR2A, STAG2, LPAR6, FAT3, FAT4, CDK14, ITM2C, GABRB2, TENM2, PTPRS, KIF14, BRCA1, RAB22A, TMEM…	1541	1060	10057	1.28679	0.0209709	0.00423871	0.00419402
GOTERM_BP_DIRECT	GO:0030198	extracellular matrix organization	23	1.08337	8.005e-05	VIT, CSGALNACT1, PDGFRA, POSTN, OLFML2B, PTPRS, ECM2, POMT1, NDNF, MMP9, VTN, EGFLAM, CRISPLD2, GFOD2, ADAMTSL2, ITGA8, VWA1, NCAM1, SOX9, HPSE, TGFBI, AGRN, RECK	1415	61	8994	2.39659	0.269166	0.072205	0.0718363
GOTERM_CC_DIRECT	GO:0005576	extracellular region	67	3.15591	8.76358e-05	WFIKKN1, FGF1, CXCL14, ETS1, CHRDL1, FGF2, CX3CL1, ESM1, BMPER, PLAU, LIPH, AMH, B2M, HABP2, KIRREL3, ST6GAL1, IGFBP4, IGFBP2, ADIPOQ, NGF, GIP, DKK3, UTS2B, ADCYAP1, SFRP1, SFRP2, CRISPLD1, PAPPA, ANOS1, PGR, MASP1, AVP, PTGFR, COLEC11, COLEC10, C1S, SEMA3A, LPL, TULP1, NTS, NTN3, CST3, PRRG4, FRZB, BGLAP, NTF3, CCL4, ARSK, TGFB2, F10, NOG2, CCK, INHBA, RSFR, AGT, BMP4, PYY, FGF16, BMP2, CXCL12,…	1541	275	10057	1.59004	0.048644	0.0083108	0.00822316
GOTERM_BP_DIRECT	GO:0006955	immune response	34	1.60151	9.21687e-05	COLEC12, TNFRSF6B, CXCR5, OTUD7A, TNFAIP3, TNFRSF11A, CXCL14, CX3CL1, CTSS, OASL, IGF1R, VTN, C7, FTH1, CCL4, DMB1, TNFRSF8, DMA, CD36, ENPP3, B2M, CD74, SMAD3, TNFSF15, IL15, TNFRSF18, IL18, TNFRSF10B, TGFBR3, IL8L1, CXCL12, TRAIL-LIKE, FAS	1415	109	8994	1.98266	0.30305	0.072205	0.0718363
GOTERM_BP_DIRECT	GO:0001501	skeletal system development	17	0.800754	0.000130942	JAG2, HDAC4, WFIKKN1, NPR3, CHD7, NOG, CHRD, MEPE, MMP9, FGFRL1, HAPLN1, PTHLH, ACAN, BCAN, RASSF2, GNAQ, TP63	1415	39	8994	2.77064	0.401263	0.0804474	0.0800367
GOTERM_BP_DIRECT	GO:0060173	limb development	15	0.706547	0.000151304	BMPR2, WNT2B, WNT8A, MEOX2, GLI3, RC3H2, CDH7, ROBO1, GREM1, SMOC1, FKBP1B, CTNNB1, PDLIM4, FGF10, HES4	1415	32	8994	2.97946	0.44717	0.0804474	0.0800367
GOTERM_BP_DIRECT	GO:0060325	face morphogenesis	12	0.565238	0.000182839	PDGFRA, CSRNP1, TGFB2, CRISPLD1, TGFB3, CRISPLD2, MMP2, PAX9, NOG, LEF1, TGFBR2, LRP6	1415	22	8994	3.46701	0.511416	0.0804474	0.0800367
GOTERM_BP_DIRECT	GO:0008284	positive regulation of cell proliferation	43	2.02544	0.000184842	HDAC4, PTGFR, CDCA7L, CHRNA7, KIF14, PTEN, TGFA, GLI1, FGF1, NTN1, DLL1, ESM1, FGF9, GRK5, NTF3, HAS2, TNS3, NTRK2, MARCKSL1, MYOCD, TGFB2, IL15, INSR, LIFR, PBX1, BTC, RAD51B, GREM1, AR, DLG1, SFRP2, GAREM1, CCKBR, ALDH1A2, FGF19, MAB21L1, FGF18, RARB, FGFR3, FGFR2, HBEGF, BCL2L1, FGFR1	1415	155	8994	1.76333	0.515236	0.0804474	0.0800367
GOTERM_MF_DIRECT	GO:0005509	calcium ion binding	90	4.23928	0.00024041	TENM2, CLSTN3, ITSN1, PKD2, RYR3, CDH7, CDH5, HPGDS, EEF2K, MMP27, NCS1, EFHD2, EFHD1, SVEP1, HMCN1, EDIL3, PSPH, HABP2, CUBN, CCBE1, EGFL7, TBC1D9, EPDR1, TC2N, MMP10, MMP13, MYL3, MATN1, MICU2, MASP1, GAS6, MCTP2, PPEF1, PADI1, PVALB, MATN3, FBN2, NECAB2, FBN3, SLC24A3, C1S, PCDH10, PCDH15, LRP2, DLL1, FBLN2, RASGRP1, THBS4, NCALD, FBLN5, NKD1, RASGRP3, SCUBE2, DLL4, PRRG4, ACAN, EGFLAM, SCIN, …	1307	409	8532	1.43646	0.218993	0.123571	0.123451
GOTERM_CC_DIRECT	GO:0070062	extracellular exosome	268	12.6236	0.000260487	SLC46A3, GLTP, CYFIP2, CPNE8, ECI1, NUDT1, ANTXR1, LIPA, AQP1, MYLK, SMC2, RBP4A, LGALS3, BAIAP2L1, ALCAM, FTH1, ANPEP, ARL6IP5, ANKFY1, CPNE3, UBASH3A, HMCN1, B2M, EPHB1, CUBN, ST6GAL1, ENTPD2, ARRDC1, PRKCB, SERPINF1, SLC6A13, MIF, SFRP1, CRISPLD1, CRISPLD2, MXRA8, COL8A1, ZNF711, PLPP3, GPM6A, LXN, MGST3, PRKCZ, ATP5B, C7, TSPAN6, SNX9, CHST14, PROM1, RREB1, TSPAN1, VAT1, LYN, ST14, FZD4, INSR…	1541	1448	10057	1.2079	0.137773	0.0193143	0.0191107
GOTERM_BP_DIRECT	GO:0060070	canonical Wnt signaling pathway	20	0.942063	0.00026477	FZD1, TCF7L2, FZD3, WNT2B, FZD2, FZD4, LEF1, WNT8A, PTEN, WNT9A, LRP6, SFRP1, SFRP2, TBL1XR1, FRZB, CTNNB1, NDP, DISC1, PLPP3, BCL9L	1415	53	8994	2.39856	0.645569	0.0988053	0.0983008
GOTERM_CC_DIRECT	GO:0005887	integral component of plasma membrane	116	5.46397	0.000271555	EPHB6, SCARB1, TNFRSF6B, NPFFR1, CD82, PLXND1, AQP1, CYSLTR1, ALCAM, SLCO2B1, GPR171, TNFRSF8, SLC39A8, NRCAM, SLC16A2, EPHB1, IFITM5, SLC16A4, MFSD2A, CDON, EPHA5, UTS2R, LHCGR, SEMA6A, SCARA5, SLC6A15, SLC6A13, SLCO2A1, PLA2R1, PLPP3, STEAP2, TRABD2A, PTGFR, SLC26A2, LPAR1, TGFA, TNFRSF11A, PHB, SLC5A1, CALHM2, ANKH, TSPAN6, PLXNA2, TSPAN4, SLC38A6, TSPAN1, PAG1, SLC38A4, ABCA1, JAG2, SLC10A4, …	1541	555	10057	1.36405	0.143187	0.0193143	0.0191107
GOTERM_BP_DIRECT	GO:0001525	angiogenesis	29	1.36599	0.000277472	NRP2, NRXN1, NRXN3, PTEN, TGFA, CXCR7, FGF1, MEOX2, SAT1, FGF2, ATP5B, ESM1, ADGRG1, FGF9, LEPR, NRCAM, EPHB1, ANGPT4, JUN, ANGPT2, IL18, RSFR, SIRT1, PLXDC1, FGF18, COL8A1, TGFBI, PLCD1, FGFR1	1415	92	8994	2.00358	0.662777	0.0988053	0.0983008
GOTERM_BP_DIRECT	GO:0030324	lung development	16	0.75365	0.000350631	CCBE1, LAMA5, PDGFRA, TGFB2, FGF1, ACVR2B, LIPA, FGF2, GLI3, TGFBR2, TGFBR3, FGF9, ALDH1A2, FKBP1B, FGF18, DHCR7	1415	38	8994	2.67629	0.746822	0.114452	0.113867
GOTERM_MF_DIRECT	GO:0001077	transcriptional activator activity, RNA polymerase II core promoter proximal region sequence-specific binding	34	1.60151	0.000401139	NFAT5, DLX3, HLF, LEF1, MEOX2, CARF, SIX4, SIX2, SOX9, PATZ1, MYBL1, PITX1, TP63, MEF2A, EGR1, MYOCD, KLF13, NFATC3, EBF1, EBF2, FOXL2, ETV1, FOS, PBX1, NR4A2, AR, HEYL, NR4A3, TEF, NFIA, NFIB, IRF1, MTF1, PPARA	1307	120	8532	1.84958	0.337976	0.137457	0.137323
GOTERM_BP_DIRECT	GO:0030514	negative regulation of BMP signaling pathway	14	0.659444	0.000431596	FZD1, NOG, NOG2, CHRD, CHRDL1, FSTL3, SKI, GREM1, SFRP1, SFRP2, BMPER, RBPMS2, SOSTDC1, SOST	1415	31	8994	2.87053	0.815652	0.126171	0.125527
GOTERM_BP_DIRECT	GO:0048709	oligodendrocyte differentiation	9	0.423928	0.000450957	NLGN3, SLC8A3, VTN, NTRK2, PTPRZ1, CNP, TRPC4, SOX9, GLI3	1415	14	8994	4.08612	0.82912	0.126171	0.125527
GOTERM_BP_DIRECT	GO:2000505	regulation of energy homeostasis	6	0.282619	0.000498024	NR4A3, LEPR, NR1D2, CD36, PASK, DLL1	1415	6	8994	6.35618	0.857903	0.130051	0.129387
GOTERM_BP_DIRECT	GO:0042127	regulation of cell proliferation	31	1.4602	0.000569758	BLK, LAMA5, TES, TNFRSF6B, BRCA1, TNFRSF11A, PKD2, SAT1, PTGS1, PLAU, TNFRSF8, JAK2, JAK1, JAG2, EGLN3, JUN, TGFB2, JAG1, TGFB3, FANCL, TNFRSF18, TNFRSF10B, IL8L1, TEC, BTK, FAS, DHCR7, INHA, SGK1, LGR5, PLCD1	1415	105	8994	1.87659	0.892727	0.139484	0.138772
GOTERM_BP_DIRECT	GO:0010811	positive regulation of cell-substrate adhesion	10	0.471032	0.000719977	VIT, VTN, EGFLAM, ECM2, COL8A1, NDNF, RELL2, JAK2, EDIL3, FBLN2	1415	18	8994	3.53121	0.940463	0.150928	0.150157
GOTERM_BP_DIRECT	GO:0060317	cardiac epithelial to mesenchymal transition	10	0.471032	0.000719977	TGFBR3, CDH5, BMP2, TGFB2, TGFB3, CTNNB1, FBLN2, RUNX2, TGFBR2, ENG	1415	18	8994	3.53121	0.940463	0.150928	0.150157
GOTERM_BP_DIRECT	GO:0001658	branching involved in ureteric bud morphogenesis	12	0.565238	0.000732097	BMP4, GREM1, LAMA5, WNT6, DLG1, BCL2, CTNNB1, SOX9, FAT4, PKD2, PBX1, GLI3	1415	25	8994	3.05097	0.943226	0.150928	0.150157
GOTERM_BP_DIRECT	GO:0008543	fibroblast growth factor receptor signaling pathway	13	0.612341	0.000826736	TRIM71, FRS2, FGF1, FGF2, FGF16, FGF9, FGF19, FGF18, FAT4, FGFR3, FGFR2, FGFR1, FGF10	1415	29	8994	2.84932	0.960823	0.155485	0.154691
GOTERM_BP_DIRECT	GO:0002053	positive regulation of mesenchymal cell proliferation	9	0.423928	0.000833594	PRRX1, FGF9, CHRD, CTNNB1, SOX9, TP63, FGFR1, TGFBR2, FOXP1	1415	15	8994	3.81371	0.961862	0.155485	0.154691
GOTERM_BP_DIRECT	GO:0030182	neuron differentiation	16	0.75365	0.000903278	NTRK2, EMX2, WNT10A, WNT2B, WNT5B, WNT8A, WNT9A, TRAPPC9, SMARCA1, RUNX3, RUNX1, WNT6, ALDH1A2, CASP3, WNT1, ITM2C	1415	41	8994	2.48046	0.970979	0.160824	0.160003
GOTERM_BP_DIRECT	GO:0090090	negative regulation of canonical Wnt signaling pathway	22	1.03627	0.00101829	FZD1, EGR1, TCF7L2, WNT5B, PTPRO, NOG, LEF1, DAB2IP, PRICKLE1, GLI3, BICC1, NKD1, DKK3, GREM1, LATS2, SFRP2, FRZB, SOSTDC1, RGS20, SOX9, ROR2, SOST	1415	67	8994	2.08711	0.981513	0.173419	0.172534
GOTERM_BP_DIRECT	GO:0042981	regulation of apoptotic process	28	1.31889	0.0011485	TNFRSF6B, TNFRSF11A, RASSF2, CASP8, NTF3, TNFRSF8, ALX4, HS1BP3, JAK2, BCL2L14, BOK, EGR1, TGFB2, TGFB1, TGFB3, DUSP1, TNFRSF18, TNFRSF10B, FRS2, INHBA, CFLAR, BMP2, TRAF3, FAS, GAS1, INHA, SGK1, CARD11	1415	95	8994	1.8734	0.988905	0.187444	0.186487
GOTERM_MF_DIRECT	GO:0008083	growth factor activity	16	0.75365	0.00119711	TGFB2, TGFB1, TGFB3, TGFA, INHBA, NGF, FGF1, FGF2, BMP4, BTC, KITLG, BMP2, NTF3, OGN, INHA, HBEGF	1307	43	8532	2.429	0.708105	0.301539	0.301246
GOTERM_BP_DIRECT	GO:0043410	positive regulation of MAPK cascade	14	0.659444	0.00122546	NTRK2, TNFRSF6B, TNFRSF18, PELI2, TNFRSF10B, TNFRSF11A, ADRA1B, ADRA1A, BTC, AR, FAS, CTNNB1, FGFR2, CDON	1415	34	8994	2.61725	0.991795	0.189686	0.188718
GOTERM_BP_DIRECT	GO:0007411	axon guidance	22	1.03627	0.00125909	EPHA5, NRP2, TGFB2, TENM2, SEMA6A, SEMA3C, PTPRO, CRMP1, ETV1, GLI3, ROBO1, KLF7, TTC8, NR4A3, CXCL12, ALCAM, KIF26A, KIF5C, KIF26B, CNTN1, CNTN4, EPHB1	1415	68	8994	2.05641	0.992809	0.189686	0.188718
GOTERM_CC_DIRECT	GO:0042555	MCM complex	6	0.282619	0.00134006	MMS22L, MCM3, MCM4, MCM5, MCM6, MCM2	1541	7	10057	5.59396	0.533736	0.0847213	0.083828
GOTERM_MF_DIRECT	GO:0000978	RNA polymerase II core promoter proximal region sequence-specific DNA binding	40	1.88413	0.00146663	RBPJL, NFAT5, ZNF395, CHD7, PRDM5, LEF1, MEOX2, ETS1, CARF, GLI3, SIX4, SIX2, PATZ1, MYBL1, PITX1, MEF2A, TCF7L2, JUN, KLF13, SMAD3, BCL11A, H2AFZ, NFATC3, EBF2, FOXL2, ETV1, FOS, PBX1, FOXP1, FOSL2, SKI, TBX15, AR, NR4A3, CREB1, NFIA, NFIB, IRF1, MTF1, PPARA	1307	159	8532	1.64225	0.778825	0.301539	0.301246
GOTERM_BP_DIRECT	GO:0031668	cellular response to extracellular stimulus	6	0.282619	0.00151636	NR4A2, P2RX7, SFRP2, ADORA2B, SLC1A2, FOS	1415	7	8994	5.44816	0.997379	0.219984	0.218861
GOTERM_BP_DIRECT	GO:0045668	negative regulation of osteoblast differentiation	12	0.565238	0.00158174	SKI, HDAC4, SFRP1, CDK6, SMAD3, NOCT, NBR1, NOG, CHRD, ID3, RORB, OSTN	1415	27	8994	2.82497	0.997972	0.221273	0.220144
GOTERM_BP_DIRECT	GO:0048593	camera-type eye morphogenesis	7	0.329722	0.00177061	TENM3, COL8A2, MFN2, COL8A1, EPHB1, GLI3, AQP1	1415	10	8994	4.44933	0.999033	0.239154	0.237933
GOTERM_BP_DIRECT	GO:0007275	multicellular organism development	44	2.07254	0.00205344	COLEC11, TNFRSF6B, HLF, TNFRSF11A, CPZ, GLI1, CHRDL1, HOXA13, PRTG, SPRED2, WNT6, HHEX, FRZB, SALL4, GSC, TNFRSF8, JARID2, RREB1, PITX1, FZD1, WNT10A, FZD2, MUSK, PRRX1, EYA2, TNFRSF18, EYA4, EBF1, EN1, TNFRSF10B, EBF2, UNC5C, EBF3, TBX6, DKK3, SFRP1, SFRP2, TEF, MAB21L1, SLC26A8, TAF8, FAS, TLL1, SPRY1	1415	178	8994	1.57119	0.999681	0.249944	0.248668
GOTERM_BP_DIRECT	GO:0042493	response to drug	21	0.989166	0.00210001	FZD1, VAV3, JUN, TGFB2, EMX2, SLC1A2, HTR1B, PTPRM, FOS, INHBA, TGFBR2, RAD54B, P2RX7, SFRP1, TF, SFRP2, CREB1, PDE3A, BCL2, RAD54L, CTNNB1	1415	66	8994	2.02242	0.999735	0.249944	0.248668
GOTERM_BP_DIRECT	GO:0002062	chondrocyte differentiation	11	0.518135	0.00210573	BMP4, SNX19, FGF9, WNT5B, MUSTN1, NFIB, SIX2, SOX9, RUNX3, FGFR1, RUNX1	1415	24	8994	2.91325	0.999741	0.249944	0.248668
GOTERM_BP_DIRECT	GO:0001568	blood vessel development	11	0.518135	0.00210573	TCF7L2, MAP3K3, TGFB2, DLX3, FZD4, ALDH1A2, LAMA4, DHCR7, PLPP3, ANTXR1, PKD1	1415	24	8994	2.91325	0.999741	0.249944	0.248668
GOTERM_BP_DIRECT	GO:0060395	SMAD protein signal transduction	14	0.659444	0.00224739	JUN, TGFB2, TGFB1, SMAD3, TGFB3, SMAD9, LNPEP, FOS, INHBA, BMP4, SKI, BMP2, ROR2, INHA	1415	36	8994	2.47185	0.999851	0.25342	0.252126
GOTERM_BP_DIRECT	GO:0032496	response to lipopolysaccharide	18	0.847857	0.00226441	PTGER4, PTGFR, TNFRSF6B, KCNJ8, GCH1, TNFRSF18, TNFRSF10B, TNFRSF11A, MT4, TIRAP, P2RX7, RPS6KA3, IL8L1, TF, NOCT, FAS, TNFRSF8, BDKRB1	1415	53	8994	2.1587	0.999861	0.25342	0.252126
GOTERM_BP_DIRECT	GO:0008285	negative regulation of cell proliferation	38	1.78992	0.00278492	HDAC4, CDKN1A, TES, PTEN, PHB, DLL1, FGF2, FGFRL1, GLI3, CDH5, ADGRG1, SCIN, ERBB4, FRZB, FTH1, RPS6KA2, JARID2, E2F7, MYOCD, JUN, TGFB2, KLF13, MSX2, SIRT6, INHBA, WNT9A, PODN, SSTR2, PTPN14, ALDH1A2, IRF1, RARB, CTNNB1, STRN, SPRY1, IRF6, ROR2, FGF10	1415	150	8994	1.61023	0.999982	0.301206	0.299668
GOTERM_BP_DIRECT	GO:0001654	eye development	8	0.376825	0.00289309	TGFBR3, TGFB2, FGF9, ADAMTS18, SMOC1, SH3PXD2B, RBP4A, TGFBR2	1415	14	8994	3.6321	0.999988	0.301206	0.299668
GOTERM_BP_DIRECT	GO:0003151	outflow tract morphogenesis	11	0.518135	0.00302149	BMP4, FZD1, HEYL, JUN, FZD2, SFRP2, PLXND1, SEMA3C, NEDD4, DHRS3, TGFBR2	1415	25	8994	2.79672	0.999993	0.301206	0.299668
GOTERM_BP_DIRECT	GO:0048146	positive regulation of fibroblast proliferation	11	0.518135	0.00302149	CD74, CDKN1A, JUN, CDK6, ITGB3, FN1, SIRT6, MIF, GAS6, FGF10, FOSL2	1415	25	8994	2.79672	0.999993	0.301206	0.299668
GOTERM_MF_DIRECT	GO:0050840	extracellular matrix binding	9	0.423928	0.00306722	ADAMTS15, VTN, ADGRG1, OLFML2B, SPP1, CTNNB1, TGFBI, AGRN, FBLN2	1307	18	8532	3.26396	0.957487	0.457435	0.45699
GOTERM_BP_DIRECT	GO:0001503	ossification	13	0.612341	0.00307588	SLC26A2, AHSG, TNFRSF11A, RUNX3, MMP9, RUNX1, BMP4, BMP2, RASSF2, MGP, SPP1, BCL2, SOX9	1415	33	8994	2.50395	0.999994	0.301206	0.299668
GOTERM_MF_DIRECT	GO:0005539	glycosaminoglycan binding	6	0.282619	0.00311483	VIT, TGFBR3, EGFLAM, AGRN, TGFBR2, ENG	1307	8	8532	4.89594	0.959524	0.457435	0.45699
GOTERM_BP_DIRECT	GO:0048701	embryonic cranial skeleton morphogenesis	9	0.423928	0.00364676	BMP4, PDGFRA, TBX15, SMAD3, PRRX1, SIX4, SIX2, FGFR2, TGFBR2	1415	18	8994	3.17809	0.999999	0.348399	0.34662
GOTERM_CC_DIRECT	GO:0009897	external side of plasma membrane	24	1.13048	0.00364873	FGB, ABCA1, CD74, PDGFRA, SEMA7A, NLGN1, ITGB3, CHRNA7, CXCR5, TNFRSF11A, CLCN3, TGFBR2, TGFBR3, P2RX7, CDH5, CXCL12, ALCAM, ANPEP, CD36, GPC4, TRPM8, B2M, ASTN1, ENG	1541	85	10057	1.84271	0.875061	0.207613	0.205424
GOTERM_BP_DIRECT	GO:0001974	blood vessel remodeling	8	0.376825	0.00469516	DLL4, TGFB2, BMPR2, JAG1, SEMA3C, CHD7, ACVR2B, FGF10	1415	15	8994	3.38996	1	0.437879	0.435644
GOTERM_CC_DIRECT	GO:0045121	membrane raft	22	1.03627	0.004831	LYN, ABCA1, STOML3, ANGPT1, DLL1, HK1, TGFBR2, PIKFYVE, DLG1, MYO1C, PODXL, MALL, PPT1, BTK, MAL, FAS, CD36, HPSE, AGRN, EPHB1, PAG1, CARD11	1541	77	10057	1.86465	0.936423	0.249894	0.247259
GOTERM_BP_DIRECT	GO:0007528	neuromuscular junction development	9	0.423928	0.00544192	CACNB2, NTRK2, CACNB4, MUSK, COL4A1, NEDD4, CACNA2D2, AGRN, PDZRN3	1415	19	8994	3.01082	1	0.495721	0.49319
GOTERM_BP_DIRECT	GO:0048566	embryonic digestive tract development	7	0.329722	0.00586591	TGFBR3, TGFB2, FGF9, TGFB3, ALDH1A2, RARB, SOX9	1415	12	8994	3.70777	1	0.510595	0.507988
GOTERM_BP_DIRECT	GO:0097192	extrinsic apoptotic signaling pathway in absence of ligand	7	0.329722	0.00586591	KITLG, BCL2L10, BCL2A1, BCL2, BOK, BCL2L1, MCL1	1415	12	8994	3.70777	1	0.510595	0.507988
GOTERM_MF_DIRECT	GO:0043142	single-stranded DNA-dependent ATPase activity	6	0.282619	0.00612847	POLQ, RFC3, RAD51, DSCC1, DNA2, CHTF18	1307	9	8532	4.35195	0.998199	0.787508	0.786742
GOTERM_BP_DIRECT	GO:0008584	male gonad development	14	0.659444	0.00636419	TGFB2, ABCB1, INSR, LRRC6, INHBA, SFRP1, KITLG, SFRP2, FGF9, SIX4, BCL2, SOX9, PATZ1, BCL2L1	1415	40	8994	2.22466	1	0.541924	0.539157
GOTERM_CC_DIRECT	GO:0043235	receptor complex	21	0.989166	0.00654755	NTRK2, RAMP3, SMAD3, MUSK, GPR63, LOXL4, LIFR, LRP2, ACVR2B, PLXDC1, LRP1B, TGFBR2, IGF1R, LRP6, TGFBR3, ERBB4, LEPR, PGR, PLA2R1, FGFR1, ENG	1541	74	10057	1.85205	0.976194	0.310463	0.307189
GOTERM_BP_DIRECT	GO:0000122	negative regulation of transcription from RNA polymerase II promoter	59	2.77909	0.00677281	TENM2, KDM1A, TFCP2L1, BMI1, GLI3, ELK4, HHEX, EDNRB, FGF9, SALL4, WWC3, SOX9, CD36, TP63, MYOCD, ZHX2, MSX2, NOG, FOXL2, SIRT1, ZHX1, FOXP1, TBL1XR1, RARB, SQSTM1, HDAC4, UHRF1, LEF1, MOSPD1, PHB, BARX2, RNF2, DLL4, TBX22, GSC, FNIP1, RREB1, EGR1, TCF7L2, JUN, SMAD3, BCL11A, DAB2IP, ACVR2B, BMP4, NR4A2, SKI, BMP2, DLG1, NR4A3, NFIA, NFIB, ID3, CTNNB1, MDM4, BCOR, HOXD8, FGFR1, PHF19	1415	270	8994	1.38894	1	0.562968	0.560093
GOTERM_BP_DIRECT	GO:0010569	regulation of double-strand break repair via homologous recombination	6	0.282619	0.00689876	RAD51, KDM1A, TERF2IP, FIGNL2, FIGN, SIRT6	1415	9	8994	4.23746	1	0.562968	0.560093
GOTERM_BP_DIRECT	GO:0042060	wound healing	11	0.518135	0.00775485	PDGFRA, PAK1, TGFB2, NOG, FN1, TFF2, PPARA, FGF2, CDH7, AQP1, FGF10	1415	28	8994	2.49707	1	0.607515	0.604413
GOTERM_BP_DIRECT	GO:0045600	positive regulation of fat cell differentiation	11	0.518135	0.00775485	TPH1, SFRP1, SFRP2, CREB1, WNT5B, FRZB, NOCT, ASXL2, SH3PXD2B, CCDC3, ZBTB7C	1415	28	8994	2.49707	1	0.607515	0.604413
GOTERM_BP_DIRECT	GO:0030335	positive regulation of cell migration	26	1.22468	0.0080857	SEMA7A, CEMIP, SEMA3C, LEF1, NEDD9, PIK3R1, FGF1, MYLK, AQP1, IGF1R, PAK1, PLAU, PODXL, NTF3, HAS2, CPNE3, CCLL4, LYN, SPAG9, WNT5B, TGFB3, INSR, TGFBR2, TGFBR3, CXCL12, ROR2	1415	98	8994	1.68633	1	0.621013	0.617842
GOTERM_MF_DIRECT	GO:0005515	protein binding	26	1.22468	0.00859217	YAP1, HDAC4, PHB, GDPD5, ETS1, NTN1, RBP4A, CNN1, TTR, MYB, NUF2, MYH11, SOX9, TNS1, PTPN1, JUN, AFAP1, ATP1B1, TGFBR2, SKI, TF, CNTN1, PGR, AGRN, VCL, HBEGF	1307	101	8532	1.68046	0.99986	0.892639	0.891771
GOTERM_BP_DIRECT	GO:0060021	palate development	17	0.800754	0.00866887	CSRNP1, PDGFRA, PRRX1, BNC2, WFIKKN1, CHD7, LEF1, INHBA, MEOX2, ACVR2B, GLI3, DHRS3, TGFBR2, LRP6, ALX4, BCOR, MSC	1415	55	8994	1.96464	1	0.643394	0.640109
GOTERM_MF_DIRECT	GO:0005102	receptor binding	15	0.706547	0.00868326	LYN, FGB, BLK, TGFB2, TENM2, LPL, MTSS1, RBP4A, CDH5, NRG4, FKBP1B, BTK, JAK2, CD200, JAK1	1307	47	8532	2.08338	0.999872	0.892639	0.891771
GOTERM_BP_DIRECT	GO:0035556	intracellular signal transduction	47	2.21385	0.00872706	NPR2, TULP4, ASB14, ASB12, PRKCZ, SOCS2, RPS6KA3, RPS6KA6, RPS6KA2, PLEK2, JAK2, TNS3, RGS6, PAG1, JAK1, LYN, ARFGEF2, MAP3K3, CISH, STAC, PRKCB, DAPK2, PLCL1, CDC42BPA, CIT, TGFBR3, MAPK11, SNRK, DEPDC1B, PIKFYVE, DEPDC6, MELK, TEC, NRG4, ASB8, STK17B, DEPDC1, DCX, BTK, RGS11, SIK2, ASB5, ASB2, SGK1, PLCD1, ASB1, DGKH	1415	208	8994	1.43625	1	0.643394	0.640109
GOTERM_BP_DIRECT	GO:0006954	inflammatory response	31	1.4602	0.00886987	PTGER4, HDAC4, PTGFR, TNFRSF6B, PTGER3, TNFRSF11A, LIPA, PTGS1, CCL4, NFKBIZ, TNFRSF8, BDKRB1, S1PR3, CCLL4, JAK2, LYN, GGT5, CCL20, TNFRSF18, LY86, IL18, TNFRSF10B, TLR2B, TLR2A, MIF, P2RX7, IL8L1, CXCL12, FAS, TLR5, TLR3	1415	124	8994	1.58905	1	0.643394	0.640109
GOTERM_BP_DIRECT	GO:0030154	cell differentiation	35	1.64861	0.00921049	BLK, SDC3, LECT1, GLI1, ETS1, FGF2, ETS2, ELK4, HHEX, FRZB, ATOH8, NHS, RGS20, MYBL1, JAK1, MEF2A, RBM38, MUSK, SYT1, EYA4, NOG2, SOX11, ETV1, SFRP1, SFRP2, TEC, MGP, ITGA8, TAF8, BTK, TLL1, DHCR7, AGRN, RBM24, DBN1	1415	145	8994	1.53425	1	0.655955	0.652605
GOTERM_BP_DIRECT	GO:0009954	proximal/distal pattern formation	7	0.329722	0.00946068	GREM1, ALDH1A2, CTNNB1, DLL1, PBX1, GLI3, TP63	1415	13	8994	3.42256	1	0.661741	0.658362
GOTERM_MF_DIRECT	GO:0008574	ATP-dependent microtubule motor activity, plus-end-directed	6	0.282619	0.010725	KIF18B, KIF26A, KIF5C, KIF26B, KIF14, KIF11	1307	10	8532	3.91676	0.999985	1	1
GOTERM_BP_DIRECT	GO:0010595	positive regulation of endothelial cell migration	10	0.471032	0.0107258	BMP4, CCBE1, BMPR2, FGF1, FGF2, ETS1, AGT, SASH1, ETS2, RHOB	1415	25	8994	2.54247	1	0.737069	0.733305
GOTERM_CC_DIRECT	GO:0031225	anchored component of membrane	10	0.471032	0.011991	NEGR1, LSAMP, CNTN1, ALPL, LPL, GFRA1, GPC5, GPC4, LY6E, GFRA4	1541	26	10057	2.51011	0.998955	0.524835	0.519301
GOTERM_BP_DIRECT	GO:0010906	regulation of glucose metabolic process	6	0.282619	0.0120269	PDK4, PDK3, ADIPOR1, PASK, SIRT1, PDK1	1415	10	8994	3.81371	1	0.791421	0.78738
GOTERM_BP_DIRECT	GO:0002063	chondrocyte development	6	0.282619	0.0120269	ACAN, BMPR2, SFRP2, MSX2, FGF18, SULF2	1415	10	8994	3.81371	1	0.791421	0.78738
GOTERM_BP_DIRECT	GO:0051216	cartilage development	12	0.565238	0.0121229	BMP4, CSGALNACT1, BMP2, TGFB2, PRRX1, NOG, MGP, LECT1, NOG2, SMAD9, ITGB8, PITX1	1415	34	8994	2.24336	1	0.791421	0.78738
GOTERM_BP_DIRECT	GO:0045766	positive regulation of angiogenesis	15	0.706547	0.0132938	CCBE1, ANGPT4, PRKCB, CHRNA7, VASH2, FGF1, SIRT1, FGF2, PIK3R6, TGFBR2, RHOB, GREM1, SFRP2, SASH1, ENG	1415	48	8994	1.98631	1	0.851141	0.846795
GOTERM_BP_DIRECT	GO:0061037	negative regulation of cartilage development	4	0.188413	0.0136895	TGFB2, FRZB, MMP2, NOG	1415	4	8994	6.35618	1	0.851141	0.846795
GOTERM_BP_DIRECT	GO:0060346	bone trabecula formation	4	0.188413	0.0136895	FBN2, SFRP1, MSX2, MMP2	1415	4	8994	6.35618	1	0.851141	0.846795
GOTERM_BP_DIRECT	GO:0046328	regulation of JNK cascade	5	0.235516	0.0142867	RAP2A, MAGI3, EPHB1, SH3RF1, IGF1R	1415	7	8994	4.54013	1	0.874388	0.869923
GOTERM_BP_DIRECT	GO:0010975	regulation of neuron projection development	8	0.376825	0.015099	SFRP1, SFRP2, FRMD7, NCS1, PTEN, NRCAM, SLC39A12, DISC1	1415	18	8994	2.82497	1	0.903874	0.899259
GOTERM_BP_DIRECT	GO:0018108	peptidyl-tyrosine phosphorylation	12	0.565238	0.01523	EPHB6, EPHA5, PDGFRA, NTRK2, MELK, MUSK, AFAP1, AGRN, FGFR3, EPHB1, FGFR2, FGFR1	1415	35	8994	2.17926	1	0.903874	0.899259
GOTERM_MF_DIRECT	GO:0005201	extracellular matrix structural constituent	12	0.565238	0.0156391	FBN2, ACAN, FBN3, BCAN, COL4A2, COL4A1, ELN, MGP, MATN1, MEPE, PRELP, HAPLN1	1307	36	8532	2.17598	1	1	1
GOTERM_BP_DIRECT	GO:0030336	negative regulation of cell migration	15	0.706547	0.0159923	OSBPL8, NOG, CHRD, PTEN, ABHD6, PODN, RHOB, ROBO1, SFRP1, RAP2A, SFRP2, BCL2, CTNNB1, RECK, ENG	1415	49	8994	1.94577	1	0.934952	0.930179
GOTERM_BP_DIRECT	GO:0007267	cell-cell signaling	13	0.612341	0.016857	LNPEP, ADRA1B, NGF, ADRA2C, ADRA1A, CXCL14, GREM1, PYY, GJC2, FGF9, NTF3, AMH, PANX3	1415	40	8994	2.06576	1	0.971013	0.966055
GOTERM_CC_DIRECT	GO:0005912	adherens junction	9	0.423928	0.0170039	EPHA5, MYO1E, CDH5, SYNM, JAG1, CTNNB1, DLL1, VCL, TNS1	1541	23	10057	2.55376	0.999942	0.673575	0.666472
GOTERM_CC_DIRECT	GO:0045177	apical part of cell	14	0.659444	0.0177568	HOMER1, ABCB11, BYSL, CLDN5, PARD6B, PDZD3, PTPRZ1, FAP, CA2, ITGA8, CTNNB1, CD36, FAT4, ZP3	1541	46	10057	1.98626	0.999963	0.673575	0.666472
GOTERM_BP_DIRECT	GO:0021987	cerebral cortex development	10	0.471032	0.0183558	PYY, NTRK2, PTPRS, CCDC85C, NDE1, KIF14, FAT4, TRAPPC9, CDON, LRP6	1415	27	8994	2.35414	1	1	0.995148
GOTERM_MF_DIRECT	GO:0005540	hyaluronic acid binding	7	0.329722	0.0183947	ACAN, BCAN, CEMIP, TNFAIP6, LYVE1, CD44, HAPLN1	1307	15	8532	3.04637	1	1	1
GOTERM_MF_DIRECT	GO:0030246	carbohydrate binding	16	0.75365	0.0185442	COLEC12, GALNT11, GALNT14, GALNT15, GALNT18, GALNT10, ACAN, LGALS3, MAN2A1, EVA1C, CNTN1, NRCAM, GALM, MASP1, GALNT9, CG-16	1307	56	8532	1.86512	1	1	1
GOTERM_BP_DIRECT	GO:0008283	cell proliferation	27	1.27179	0.0189678	PDXK, WNT2B, KDM1A, LEF1, LRP2, LIPA, FGF2, UCHL1, LARP1, GNG2, TSPAN1, PDK1, BOK, CD74, TCF7L2, HTR1A, FN1, MIF, ACVR2B, BYSL, BMP4, POLA1, MDM4, TGFBI, FBXL7, BCL2L1, LY6E	1415	110	8994	1.56015	1	1	0.995148
GOTERM_BP_DIRECT	GO:0006811	ion transport	6	0.282619	0.0192334	GABRB2, TF, PDZD3, SLCO4A1, SLCO2A1, TMC3	1415	11	8994	3.46701	1	1	0.995148
GOTERM_BP_DIRECT	GO:0001759	organ induction	6	0.282619	0.0192334	FRS2, SPRY1, FGF1, FGF2, FGFR1, FGF10	1415	11	8994	3.46701	1	1	0.995148
GOTERM_BP_DIRECT	GO:0002009	morphogenesis of an epithelium	6	0.282619	0.0192334	CRYGS, CA2, PCDH15, CA9, SOX9, VCL	1415	11	8994	3.46701	1	1	0.995148
GOTERM_BP_DIRECT	GO:0001569	patterning of blood vessels	9	0.423928	0.0197487	DLL4, SFRP2, PLXND1, COL4A1, LEF1, CTNNB1, ETS2, TGFBR2, ENG	1415	23	8994	2.4872	1	1	0.995148
GOTERM_BP_DIRECT	GO:0051259	protein oligomerization	9	0.423928	0.0197487	P2RX7, GRHPR, AR, HGSNAT, CAMK2D, NBR1, FLNA, RASGRP1, DGKH	1415	23	8994	2.4872	1	1	0.995148
GOTERM_BP_DIRECT	GO:0007399	nervous system development	19	0.89496	0.0207483	MEF2A, HDAC4, TGFB2, FZD3, NRSN1, TGFB3, NOG, SOX11, GFRA1, FOS, TGFBR3, DLG1, MAFB, GLRB, DOK5, ITGA8, AGRN, DBN1, ITM2C	1415	70	8994	1.72525	1	1	0.995148
GOTERM_BP_DIRECT	GO:0006270	DNA replication initiation	7	0.329722	0.0208472	POLA1, ORC6, MCM3, MCM4, MCM5, MCM6, MCM2	1415	15	8994	2.96622	1	1	0.995148
GOTERM_BP_DIRECT	GO:2000134	negative regulation of G1/S transition of mitotic cell cycle	7	0.329722	0.0208472	CDKN2B, FHL1, JADE1, BCL2, PTEN, PKD2, E2F7	1415	15	8994	2.96622	1	1	0.995148
GOTERM_BP_DIRECT	GO:0001558	regulation of cell growth	11	0.518135	0.0210901	SOCS2, NANOS1, ESM1, IGFBP4, CLSTN3, EPB41L3, IGFBP2, KIF14, WFDC1, IGFBP7, SGK1	1415	32	8994	2.18494	1	1	0.995148
GOTERM_CC_DIRECT	GO:0008021	synaptic vesicle	11	0.518135	0.0220783	GRIA1, MME, STX19, SLC40A1, PPT1, APBA1, STON2, DISC1, CLCN3, GRIN2B, STX11	1541	33	10057	2.17543	0.999997	0.76361	0.755558
GOTERM_CC_DIRECT	GO:0043025	neuronal cell body	22	1.03627	0.0228144	GRIA1, CAMK2D, TGFB2, FZD3, NRSN1, KLHL14, NRXN1, MUL1, GDPD5, CYGB, LRP6, P2RX7, TANC1, UCHL1, BRINP2, GRIN3A, ALCAM, BRINP1, FRMD7, FABP7, PPT1, KCNN2	1541	88	10057	1.63157	0.999998	0.76361	0.755558
GOTERM_MF_DIRECT	GO:0003689	DNA clamp loader activity	5	0.235516	0.0228447	RFC3, RFC1, RFC2, DSCC1, CHTF18	1307	8	8532	4.07995	1	1	1
GOTERM_BP_DIRECT	GO:0030334	regulation of cell migration	12	0.565238	0.0231828	LAMA5, PLXND1, LMO4, LAMA4, ITGB3, PLXNA2, KIF14, NEXN, UNC5C, LDB2, NTN1, VCL	1415	37	8994	2.06146	1	1	0.995148
GOTERM_BP_DIRECT	GO:0030574	collagen catabolic process	5	0.235516	0.0250534	MRC2, MMP13, MMP2, MMP9, CTSS	1415	8	8994	3.97261	1	1	0.995148
GOTERM_BP_DIRECT	GO:0000290	deadenylation-dependent decapping of nuclear-transcribed mRNA	5	0.235516	0.0250534	PAN3, NOCT, DCP1A, DCP2, PATL2	1415	8	8994	3.97261	1	1	0.995148
GOTERM_BP_DIRECT	GO:0021819	layer formation in cerebral cortex	5	0.235516	0.0250534	ADGRG1, DCX, DAB2IP, CTNNB1, GLI3	1415	8	8994	3.97261	1	1	0.995148
GOTERM_CC_DIRECT	GO:0031594	neuromuscular junction	10	0.471032	0.0250938	SLC8A3, HDAC4, P2RX7, CAMK2D, DLG1, FCHSD2, AGRN, UTRN, PDZRN3, VCL	1541	29	10057	2.25044	0.999999	0.793242	0.784877
GOTERM_BP_DIRECT	GO:0048536	spleen development	9	0.423928	0.0256469	CDKN2B, TGFB2, CACNB4, TGFB3, BCL2, JARID2, RC3H2, PBX1, FGF10	1415	24	8994	2.38357	1	1	0.995148
GOTERM_BP_DIRECT	GO:0006461	protein complex assembly	9	0.423928	0.0256469	TGFBR3, CD74, PARD6B, TTR, TSPAN4, APBA1, MDM4, SOX9, RBP4A	1415	24	8994	2.38357	1	1	0.995148
GOTERM_MF_DIRECT	GO:0001786	phosphatidylserine binding	7	0.329722	0.0257026	OSBPL8, OSBPL5, GAS6, RASGRP1, PLCD1, OSBPL10, SYT6	1307	16	8532	2.85597	1	1	1
GOTERM_MF_DIRECT	GO:0050839	cell adhesion molecule binding	6	0.282619	0.0258595	POSTN, TENM2, TENM3, NRCAM, TGFBI, CD200	1307	12	8532	3.26396	1	1	1
GOTERM_BP_DIRECT	GO:0001764	neuron migration	16	0.75365	0.0270906	KIRREL3, GPM6A, NTRK2, FZD3, SEMA6A, NDE1, CCK, NDNF, NTN1, NR4A2, DCX, CTNNB1, DISC1, GAS6, KIAA0319, ASTN1	1415	57	8994	1.78419	1	1	0.995148
GOTERM_MF_DIRECT	GO:0005007	fibroblast growth factor-activated receptor activity	4	0.188413	0.0280938	FGFR3, FGFRL1, FGFR2, FGFR1	1307	5	8532	5.22234	1	1	1
GOTERM_BP_DIRECT	GO:2001243	negative regulation of intrinsic apoptotic signaling pathway	6	0.282619	0.0287816	BCL2L10, BCL2, PPIF, MMP9, BCL2L1, MCL1	1415	12	8994	3.17809	1	1	0.995148
GOTERM_BP_DIRECT	GO:0097191	extrinsic apoptotic signaling pathway	7	0.329722	0.0290187	P2RX7, TGFB2, SMAD3, G0S2, FAS, INHBA, TLR3	1415	16	8994	2.78083	1	1	0.995148
GOTERM_BP_DIRECT	GO:0045429	positive regulation of nitric oxide biosynthetic process	7	0.329722	0.0290187	GCH1, AGXT2, IL1R1, INSR, PTX3, PKD2, KLF2	1415	16	8994	2.78083	1	1	0.995148
GOTERM_MF_DIRECT	GO:0004872	receptor activity	16	0.75365	0.0292615	NLGN3, CUBN, NLGN1, ITGB3, ITGB2, TNFRSF19, SLC40A1, TLR2B, TLR2A, GFRA1, GFRA4, MED30, ITGB8, AGRN, TLR3, CD200	1307	59	8532	1.77029	1	1	1
GOTERM_BP_DIRECT	GO:0050680	negative regulation of epithelial cell proliferation	10	0.471032	0.0293057	BMP4, AR, SFRP1, DLG1, TGFB2, CDK6, SFRP2, DAB2IP, PTEN, SOX9	1415	29	8994	2.19179	1	1	0.995148
GOTERM_BP_DIRECT	GO:0060326	cell chemotaxis	10	0.471032	0.0293057	PDGFRB, PDGFRA, DOCK4, CCL4, LEF1, LPAR1, EPHB1, CXCL14, CX3CL1, HBEGF	1415	29	8994	2.19179	1	1	0.995148
GOTERM_BP_DIRECT	GO:0010862	positive regulation of pathway-restricted SMAD protein phosphorylation	10	0.471032	0.0293057	BMP4, BMP2, TGFB2, BMPR2, TGFB1, TGFB3, RBPMS2, INHBA, INHA, ENG	1415	29	8994	2.19179	1	1	0.995148
GOTERM_CC_DIRECT	GO:0030425	dendrite	24	1.13048	0.0299272	EPHA5, GNAZ, FZD3, TENM2, MME, GABRA5, CHRNA7, HTR1A, HTR1B, CHRNA8, ELFN1, GCHFR, TANC1, BRINP2, ALCAM, BRINP1, GNAQ, AGO2, NCS1, PPT1, BSN, EPHB1, TP63, CPEB4	1541	101	10057	1.5508	1	0.874855	0.86563
GOTERM_BP_DIRECT	GO:0043586	tongue development	4	0.188413	0.0302311	WNT10A, BNC2, LEF1, GLI3	1415	5	8994	5.08495	1	1	0.995148
GOTERM_BP_DIRECT	GO:0046321	positive regulation of fatty acid oxidation	4	0.188413	0.0302311	C1QTNF2, NR4A3, LEPR, PPARA	1415	5	8994	5.08495	1	1	0.995148
GOTERM_BP_DIRECT	GO:0035265	organ growth	4	0.188413	0.0302311	BCL2, ACVR2B, DLL1, ADRA1A	1415	5	8994	5.08495	1	1	0.995148
GOTERM_BP_DIRECT	GO:0070208	protein heterotrimerization	4	0.188413	0.0302311	C1QTNF2, COL6A2, COL6A1, ADIPOQ	1415	5	8994	5.08495	1	1	0.995148
GOTERM_BP_DIRECT	GO:0033689	negative regulation of osteoblast proliferation	4	0.188413	0.0302311	GREM1, SFRP1, SMAD3, BCL2	1415	5	8994	5.08495	1	1	0.995148
GOTERM_CC_DIRECT	GO:0045202	synapse	20	0.942063	0.0307506	CYFIP2, NLGN3, GABRB2, RGS17, NLGN1, TENM2, GABRA5, NDE1, UNC5C, TULP1, GRIN2B, LRP6, RIMBP2, NRCAM, SNCB, AGRN, GABRD, SNTB1, CPEB4, PPFIA2	1541	80	10057	1.63157	1	0.874855	0.86563
GOTERM_BP_DIRECT	GO:0071260	cellular response to mechanical stimulus	9	0.423928	0.0326686	PTGER4, CASP8, MAP3K1, IRF1, ANKRD1, FAS, SOX9, TLR5, TLR3	1415	25	8994	2.28823	1	1	0.995148
GOTERM_BP_DIRECT	GO:0030593	neutrophil chemotaxis	9	0.423928	0.0326686	VAV3, LGALS3, TGFB2, CCL20, PDE4D, ITGB2, CCL4, CCLL4, ITGA9	1415	25	8994	2.28823	1	1	0.995148
GOTERM_CC_DIRECT	GO:0005871	kinesin complex	11	0.518135	0.0329113	CENPE, KIF18B, KIF26A, KIF5C, NDE1, KIF26B, KIF14, KIF21A, KIF11, KIF21B, KIF15	1541	35	10057	2.05112	1	0.89174	0.882337
GOTERM_MF_DIRECT	GO:0005109	frizzled binding	7	0.329722	0.0347095	WNT6, WNT10A, WNT2B, WNT5B, WNT8A, WNT9A, WNT1	1307	17	8532	2.68797	1	1	1
GOTERM_BP_DIRECT	GO:0030501	positive regulation of bone mineralization	8	0.376825	0.0360378	BMP4, P2RX7, FBN2, BMPR2, TGFB3, ANO6, ACVR2B, GPM6B	1415	21	8994	2.4214	1	1	0.995148
GOTERM_BP_DIRECT	GO:0043407	negative regulation of MAP kinase activity	8	0.376825	0.0360378	LYN, BMP4, PTPN1, UCHL1, RGS2, ADIPOQ, DAB2IP, SORL1	1415	21	8994	2.4214	1	1	0.995148
GOTERM_BP_DIRECT	GO:0043524	negative regulation of neuron apoptotic process	17	0.800754	0.036047	GABRB2, NTRK2, JUN, ANGPT1, GABRA5, ITSN1, KIF14, NDNF, NGF, NR4A2, NR4A3, SIX4, NTF3, PPT1, BCL2, SNCB, BCL2L1	1415	64	8994	1.68836	1	1	0.995148
GOTERM_MF_DIRECT	GO:0003678	DNA helicase activity	5	0.235516	0.0362176	MCM3, MCM5, MCM6, DNA2, MCM2	1307	9	8532	3.62663	1	1	1
GOTERM_MF_DIRECT	GO:0005031	tumor necrosis factor-activated receptor activity	6	0.282619	0.0368446	TNFRSF6B, TNFRSF18, TNFRSF8, TNFRSF10B, FAS, TNFRSF11A	1307	13	8532	3.01289	1	1	1
GOTERM_CC_DIRECT	GO:0030424	axon	23	1.08337	0.0383993	KIRREL3, EPHA5, NRP2, TGFB2, FZD3, MME, HOMER1, CHRNA7, SEMA3A, CHRNA8, MUL1, CCK, GDPD5, AQP1, ALCAM, PALM, NCS1, PPT1, NRCAM, BSN, AGRN, EPHB1, PVALB	1541	98	10057	1.53168	1	0.993146	0.982674
GOTERM_BP_DIRECT	GO:0045665	negative regulation of neuron differentiation	11	0.518135	0.0386402	ZHX2, WNT2B, JAG1, LEF1, ID3, CNTN4, RECK, DLL1, PBX1, GLI3, HES4	1415	35	8994	1.99766	1	1	0.995148
GOTERM_BP_DIRECT	GO:0031589	cell-substrate adhesion	5	0.235516	0.0395771	VWF, ANGPT1, FN1, GAS6, EPHB1	1415	9	8994	3.53121	1	1	0.995148
GOTERM_BP_DIRECT	GO:0009072	aromatic amino acid family metabolic process	5	0.235516	0.0395771	HPDL, TPH2, TPH1, FAH, HPD	1415	9	8994	3.53121	1	1	0.995148
GOTERM_MF_DIRECT	GO:0005524	ATP binding	163	7.67781	0.0401001	EPHB6, PI4K2B, ATP8A2, NRK, SMC5, IGF1R, SMC2, NUBP2, MYLK, RPS6KA3, STK10, RPS6KA6, KIF5C, RPS6KA2, DHX58, PDK4, PDK3, PIM3, KIF21A, KIF21B, EPHB1, GLUL, PDGFRB, EPHA5, PDGFRA, ENTPD2, CDKL5, MUSK, PRKCB, MYH15, MAGI3, DAPK2, CSNK2A2, DYRK1A, ENTPD8, MYH1A, DICER1, ATP11A, MAT1A, PASK, RUNX3, RUNX2, RUNX1, ERN1, MELK, MYH1E, BTK, CMPK2, ULK2, DNA2, SIK2, ROR2, ABCG2, DGKH, BLK, ABCB1, NPR2, FIGN…	1307	935	8532	1.13802	1	1	1
GOTERM_MF_DIRECT	GO:0042813	Wnt-activated receptor activity	8	0.376825	0.0404067	FZD1, FZD3, SFRP1, FZD2, SFRP2, FZD4, FRZB, LRP6	1307	22	8532	2.37379	1	1	1
GOTERM_BP_DIRECT	GO:0006898	receptor-mediated endocytosis	6	0.282619	0.0408571	CUBN, AMN, PPT1, SNX9, LRP2, PLA2R1	1415	13	8994	2.93362	1	1	0.995148
GOTERM_BP_DIRECT	GO:0021766	hippocampus development	9	0.423928	0.0408922	KIRREL3, EPHA5, BCAN, PTPRS, NR4A3, LEF1, DCX, KIF14, GLI3	1415	26	8994	2.20022	1	1	0.995148
GOTERM_BP_DIRECT	GO:0030326	embryonic limb morphogenesis	9	0.423928	0.0408922	GREM1, FBN2, PRRX1, FGF9, SALL4, LEF1, PBX1, TP63, FGFR1	1415	26	8994	2.20022	1	1	0.995148
GOTERM_MF_DIRECT	GO:0004222	metalloendopeptidase activity	18	0.847857	0.04137	MMP7, MME, MMP2, ADAM33, MMP9, MMP10, PHEX, ADAM19, ADAMTS15, MMP13, MMP27, ASTL, ADAMTS18, MMP23B, PAPPA, ADAMTSL2, TLL1, TRABD2A	1307	72	8532	1.63198	1	1	1
GOTERM_BP_DIRECT	GO:0046777	protein autophosphorylation	22	1.03627	0.0413941	PDGFRB, PDGFRA, MAP3K3, NTRK2, CAMK2D, CDKL5, DYRK1A, PASK, STK10, PAK1, EEF2K, GRK5, DCX, ULK2, PIM3, SIK2, JAK2, FGFR3, EPHB1, FGFR2, FGFR1, ATR	1415	91	8994	1.53666	1	1	0.995148
GOTERM_CC_DIRECT	GO:0016324	apical plasma membrane	24	1.13048	0.0448087	SLC12A2, CUBN, FZD3, AMN, TMEM30A, JAG1, ITGB3, CHRNA7, PTPRO, SLC1A1, LHFPL5, FN1, PTEN, LRP2, PRKCZ, DLL1, AQP1, SLC9A3, UPK1B, MARVELD2, PODXL, AMOTL1, SLC29A1, F2RL2	1541	105	10057	1.49172	1	1	0.991197
GOTERM_BP_DIRECT	GO:0007416	synapse assembly	8	0.376825	0.04591	KIRREL3, NLGN3, NLGN1, PLXND1, CLSTN3, PTEN, NRXN3, BSN	1415	22	8994	2.31134	1	1	0.995148
GOTERM_BP_DIRECT	GO:0035116	embryonic hindlimb morphogenesis	8	0.376825	0.04591	BMP4, MSX2, CHD7, WNT8A, CTNNB1, RARB, ALX4, PITX1	1415	22	8994	2.31134	1	1	0.995148
GOTERM_BP_DIRECT	GO:0045747	positive regulation of Notch signaling pathway	8	0.376825	0.04591	JAG2, DLL4, JAG1, RECK, DLL1, TP63, TSPAN10, FGF10	1415	22	8994	2.31134	1	1	0.995148
GOTERM_MF_DIRECT	GO:0042802	identical protein binding	14	0.659444	0.0460411	TGFB3, AGXT2, ITGB3, NDE1, PTEN, ETNPPL, ROBO1, RAD51, TTR, ALCAM, ALDOB, ZP3, B2M, SQSTM1	1307	52	8532	1.75752	1	1	1
GOTERM_BP_DIRECT	GO:0007050	cell cycle arrest	11	0.518135	0.0462331	ERN1, TCF7L2, CDKN1A, TGFB2, SMAD3, BRINP1, IRF1, IRF6, INHBA, PKD2, PKD1	1415	36	8994	1.94217	1	1	0.995148
GOTERM_BP_DIRECT	GO:0045669	positive regulation of osteoblast differentiation	11	0.518135	0.0462331	BMP4, FBN2, BMPR2, SFRP2, JAG1, MSX2, CTNNB1, ACVR2B, FGF2, GLI3, TP63	1415	36	8994	1.94217	1	1	0.995148
GOTERM_CC_DIRECT	GO:0005604	basement membrane	12	0.565238	0.0472191	COL28A1, ACAN, EGFLAM, MMP2, FN1, NTN4, VWA1, COL8A1, RELL2, HMCN1, NTN1, THBS4	1541	42	10057	1.86465	1	1	0.991197
GOTERM_BP_DIRECT	GO:0007507	heart development	23	1.08337	0.0492689	NRP2, TGFB2, KCNJ8, PTEN, ACVR2B, PKD1, GLI3, BICC1, TGFBR2, ROBO1, TGFBR3, ADAM19, ACAN, ADAP2, ERBB4, FGF19, RPS6KA2, GNAQ, SH3PXD2B, FKBP1B, ID3, BCOR, DNAI1	1415	98	8994	1.49176	1	1	0.995148
GOTERM_MF_DIRECT	GO:0005548	phospholipid transporter activity	4	0.188413	0.049861	ABCA1, OSBPL8, OSBPL5, MFSD2A	1307	6	8532	4.35195	1	1	1
GOTERM_BP_DIRECT	GO:0034446	substrate adhesion-dependent cell spreading	9	0.423928	0.0503812	LAMA5, ITGA4, FZD4, FN1, ITGA8, KIF14, PARVA, MERTK, ANTXR1	1415	27	8994	2.11873	1	1	0.995148
GOTERM_BP_DIRECT	GO:0001502	cartilage condensation	7	0.329722	0.0510113	ACAN, TGFB2, SOX9, ROR2, BARX2, PKD1, CDH7	1415	18	8994	2.47185	1	1	0.995148
GOTERM_CC_DIRECT	GO:0005605	basal lamina	5	0.235516	0.0532915	DLG1, ENTPD2, LAMA4, FN1, AGRN	1541	10	10057	3.26314	1	1	0.991197
GOTERM_CC_DIRECT	GO:0043034	costamere	5	0.235516	0.0532915	SVIL, SYNM, HOMER1, SMPX, VCL	1541	10	10057	3.26314	1	1	0.991197
GOTERM_CC_DIRECT	GO:0031226	intrinsic component of plasma membrane	5	0.235516	0.0532915	PDGFRB, TLR2B, TLR2A, ADIPOR1, TGM2	1541	10	10057	3.26314	1	1	0.991197
GOTERM_BP_DIRECT	GO:0061549	sympathetic ganglion development	4	0.188413	0.0534729	FZD3, NRP2, SEMA3A, CTNNB1	1415	6	8994	4.23746	1	1	0.995148
GOTERM_BP_DIRECT	GO:0045743	positive regulation of fibroblast growth factor receptor signaling pathway	4	0.188413	0.0534729	WNT2B, WNT8A, CTNNB1, FGF10	1415	6	8994	4.23746	1	1	0.995148
GOTERM_BP_DIRECT	GO:0048762	mesenchymal cell differentiation	4	0.188413	0.0534729	TGFBR3, FGFR1, TGFBR2, ENG	1415	6	8994	4.23746	1	1	0.995148
GOTERM_BP_DIRECT	GO:0009612	response to mechanical stimulus	4	0.188413	0.0534729	P2RX7, JUN, BDKRB1, SOST	1415	6	8994	4.23746	1	1	0.995148
GOTERM_BP_DIRECT	GO:0019227	neuronal action potential propagation	4	0.188413	0.0534729	CNTNAP1, CACNB4, FKBP1B, NRCAM	1415	6	8994	4.23746	1	1	0.995148
GOTERM_BP_DIRECT	GO:0042711	maternal behavior	4	0.188413	0.0534729	BRINP1, GNAQ, CREBRF, PTEN	1415	6	8994	4.23746	1	1	0.995148
GOTERM_BP_DIRECT	GO:1902166	negative regulation of intrinsic apoptotic signaling pathway in response to DNA damage by p53 class mediator	4	0.188413	0.0534729	CD74, KDM1A, MIF, SIRT1	1415	6	8994	4.23746	1	1	0.995148
GOTERM_BP_DIRECT	GO:0016331	morphogenesis of embryonic epithelium	4	0.188413	0.0534729	JAG2, LAMA5, ALDH1A2, PCDH8	1415	6	8994	4.23746	1	1	0.995148
GOTERM_BP_DIRECT	GO:0006268	DNA unwinding involved in DNA replication	4	0.188413	0.0534729	RAD51, MCM4, MCM6, MCM2	1415	6	8994	4.23746	1	1	0.995148
GOTERM_BP_DIRECT	GO:0090399	replicative senescence	4	0.188413	0.0534729	CDKN1A, MME, PLA2R1, ATR	1415	6	8994	4.23746	1	1	0.995148
GOTERM_BP_DIRECT	GO:0016055	Wnt signaling pathway	16	0.75365	0.0537482	FZD3, WNT10A, WNT2B, WNT5B, FZD4, CSNK2A2, LEF1, WNT8A, WNT9A, CPZ, DKK3, WNT6, FRZB, SOSTDC1, STRN, WNT1	1415	62	8994	1.64031	1	1	0.995148
GOTERM_BP_DIRECT	GO:0000187	activation of MAPK activity	11	0.518135	0.0547702	P2RX7, C1QTNF2, INSR, CHRNA7, NTF3, LPAR1, TGFA, FRS2, FGF1, AGRN, FGF10	1415	37	8994	1.88968	1	1	0.995148
GOTERM_CC_DIRECT	GO:0042383	sarcolemma	10	0.471032	0.0550311	SLC8A3, SYNM, SGCD, COL6A2, COL6A1, FLNA, ABCC9, UTRN, VCL, RYR3	1541	33	10057	1.97766	1	1	0.991197
GOTERM_BP_DIRECT	GO:0000902	cell morphogenesis	12	0.565238	0.0555148	GREM1, P2RX7, TENM2, TGFB2, TENM3, WNT8A, SHROOM3, TFCP2L1, FRY, LIPA, KLF2, CAP2	1415	42	8994	1.81605	1	1	0.995148
GOTERM_BP_DIRECT	GO:0001702	gastrulation with mouth forming second	6	0.282619	0.0555631	CHRD, CTNNB1, FRS2, PLPP3, ACVR2B, RNF2	1415	14	8994	2.72408	1	1	0.995148
GOTERM_BP_DIRECT	GO:0043124	negative regulation of I-kappaB kinase/NF-kappaB signaling	8	0.376825	0.0573556	CASP8, TLE1, ADIPOQ, OTUD7A, DAB2IP, TNFAIP3, RHOH, SIRT1	1415	23	8994	2.21085	1	1	0.995148
GOTERM_BP_DIRECT	GO:0048812	neuron projection morphogenesis	8	0.376825	0.0573556	KIRREL3, GPM6A, CNTNAP1, NTF3, EPB41L3, DAB2IP, NGF, SGK1	1415	23	8994	2.21085	1	1	0.995148
GOTERM_BP_DIRECT	GO:2000179	positive regulation of neural precursor cell proliferation	5	0.235516	0.0579439	DLL4, KIAA1524, ADGRG1, KDM1A, CDON	1415	10	8994	3.17809	1	1	0.995148
GOTERM_BP_DIRECT	GO:0043518	negative regulation of DNA damage response, signal transduction by p53 class mediator	5	0.235516	0.0579439	CD74, KDM1A, DYRK1A, MIF, SIRT1	1415	10	8994	3.17809	1	1	0.995148
GOTERM_BP_DIRECT	GO:0007158	neuron cell-cell adhesion	5	0.235516	0.0579439	NLGN3, NLGN1, NRCAM, AGRN, ASTN1	1415	10	8994	3.17809	1	1	0.995148
GOTERM_BP_DIRECT	GO:0045671	negative regulation of osteoclast differentiation	5	0.235516	0.0579439	SFRP1, UBASH3B, CTNNB1, PIK3R1, FSTL3	1415	10	8994	3.17809	1	1	0.995148
GOTERM_BP_DIRECT	GO:0042572	retinol metabolic process	5	0.235516	0.0579439	TTR, ALDH1A2, ALDH1A1, DHRS3, RBP4A	1415	10	8994	3.17809	1	1	0.995148
GOTERM_BP_DIRECT	GO:0032570	response to progesterone	5	0.235516	0.0579439	TGFB2, TGFB3, PGR, ZP3, TGFBR2	1415	10	8994	3.17809	1	1	0.995148
GOTERM_BP_DIRECT	GO:0001816	cytokine production	5	0.235516	0.0579439	NFAT5, S1PR3, PLA2R1, LIPA, RASGRP1	1415	10	8994	3.17809	1	1	0.995148
GOTERM_BP_DIRECT	GO:0050732	negative regulation of peptidyl-tyrosine phosphorylation	5	0.235516	0.0579439	SFRP1, SFRP2, NTF3, SAMSN1, PRKCZ	1415	10	8994	3.17809	1	1	0.995148
GOTERM_BP_DIRECT	GO:0048568	embryonic organ development	5	0.235516	0.0579439	TGFBR3, TGFB2, ABCB1, GLI3, TGFBR2	1415	10	8994	3.17809	1	1	0.995148
GOTERM_BP_DIRECT	GO:0045216	cell-cell junction organization	5	0.235516	0.0579439	TGFB2, SMAD3, TGFB3, LIMS2, TGFBR2	1415	10	8994	3.17809	1	1	0.995148
GOTERM_BP_DIRECT	GO:0035914	skeletal muscle cell differentiation	9	0.423928	0.0611828	HEYL, EGR1, BTG2, HLF, MAFF, ANKRD1, FOS, ASB2, BCL9L	1415	28	8994	2.04306	1	1	0.995148
GOTERM_BP_DIRECT	GO:0007169	transmembrane receptor protein tyrosine kinase signaling pathway	15	0.706547	0.0620474	LYN, BLK, INSR, NGF, TEC, DOK5, ERBB4, NTF3, BTK, ROR2, JAK2, MET, PAG1, ANGPTL1, JAK1	1415	58	8994	1.64384	1	1	0.995148
GOTERM_MF_DIRECT	GO:0004740	pyruvate dehydrogenase (acetyl-transferring) kinase activity	3	0.141309	0.0630873	PDK4, PDK3, PDK1	1307	3	8532	6.52793	1	1	1
GOTERM_MF_DIRECT	GO:0030297	transmembrane receptor protein tyrosine kinase activator activity	3	0.141309	0.0630873	GREM1, ANGPT4, AGRN	1307	3	8532	6.52793	1	1	1
GOTERM_MF_DIRECT	GO:0034714	type III transforming growth factor beta receptor binding	3	0.141309	0.0630873	TGFB2, TGFB3, TGFBR2	1307	3	8532	6.52793	1	1	1
GOTERM_CC_DIRECT	GO:0060076	excitatory synapse	3	0.141309	0.0631359	NLGN3, NLGN1, ELFN1	1541	3	10057	6.52628	1	1	0.991197
GOTERM_BP_DIRECT	GO:0001938	positive regulation of endothelial cell proliferation	10	0.471032	0.0633155	BMP4, JUN, EGFL7, BMPR2, VASH2, CCLL4, SIRT1, FGF2, THBS4, ENG	1415	33	8994	1.92612	1	1	0.995148
GOTERM_BP_DIRECT	GO:0010628	positive regulation of gene expression	28	1.31889	0.0633949	PTGFR, ITGB3, GLI1, DLL4, MAPK9, FGF9, RPS6KA2, LEPR, ANKRD1, ITGB8, AMH, NTRK2, TGFB2, WNT10A, TLE1, MST1, FN1, NGF, TGFBR2, BTC, TGFBR3, P2RX7, MAPK11, ALDH1A2, CNTN1, ID3, CTNNB1, GAS6	1415	128	8994	1.39042	1	1	0.995148
GOTERM_BP_DIRECT	GO:0045785	positive regulation of cell adhesion	7	0.329722	0.0649862	CYTH3, VAV3, ADGRG1, CXCL12, ANGPT1, CHRD, TGM2	1415	19	8994	2.34175	1	1	0.995148
GOTERM_MF_DIRECT	GO:0008009	chemokine activity	6	0.282619	0.0662357	IL8L1, CXCL12, CCL20, CCL4, CCLL4, CXCL14	1307	15	8532	2.61117	1	1	1
GOTERM_BP_DIRECT	GO:0016202	regulation of striated muscle tissue development	3	0.141309	0.0663485	CENPF, SMAD3, LEF1	1415	3	8994	6.35618	1	1	0.995148
GOTERM_BP_DIRECT	GO:0045332	phospholipid translocation	3	0.141309	0.0663485	P2RX7, ABCA1, TMEM30A	1415	3	8994	6.35618	1	1	0.995148
GOTERM_BP_DIRECT	GO:0042701	progesterone secretion	3	0.141309	0.0663485	TGFB1, FZD4, INHBA	1415	3	8994	6.35618	1	1	0.995148
GOTERM_BP_DIRECT	GO:0061002	negative regulation of dendritic spine morphogenesis	3	0.141309	0.0663485	NLGN3, NLGN1, PTEN	1415	3	8994	6.35618	1	1	0.995148
GOTERM_BP_DIRECT	GO:0010510	regulation of acetyl-CoA biosynthetic process from pyruvate	3	0.141309	0.0663485	PDK4, PDK3, PDK1	1415	3	8994	6.35618	1	1	0.995148
GOTERM_BP_DIRECT	GO:2000546	positive regulation of endothelial cell chemotaxis to fibroblast growth factor	3	0.141309	0.0663485	FGF16, FGF18, FGFR1	1415	3	8994	6.35618	1	1	0.995148
GOTERM_BP_DIRECT	GO:0060022	hard palate development	3	0.141309	0.0663485	FZD1, DLG1, FZD2	1415	3	8994	6.35618	1	1	0.995148
GOTERM_BP_DIRECT	GO:1901385	regulation of voltage-gated calcium channel activity	3	0.141309	0.0663485	CACNB2, CACNB4, STAC	1415	3	8994	6.35618	1	1	0.995148
GOTERM_BP_DIRECT	GO:0030814	regulation of cAMP metabolic process	3	0.141309	0.0663485	TBL1XR1, PDE4D, PKD2	1415	3	8994	6.35618	1	1	0.995148
GOTERM_BP_DIRECT	GO:0014051	gamma-aminobutyric acid secretion	3	0.141309	0.0663485	CACNB4, TRPC4, APBA1	1415	3	8994	6.35618	1	1	0.995148
GOTERM_BP_DIRECT	GO:0001555	oocyte growth	3	0.141309	0.0663485	TTR, FOXL2, RBP4A	1415	3	8994	6.35618	1	1	0.995148
GOTERM_BP_DIRECT	GO:0000730	DNA recombinase assembly	3	0.141309	0.0663485	RAD52, RAD51, DMC1	1415	3	8994	6.35618	1	1	0.995148
GOTERM_BP_DIRECT	GO:0014033	neural crest cell differentiation	3	0.141309	0.0663485	WNT10A, FRZB, LRP6	1415	3	8994	6.35618	1	1	0.995148
GOTERM_BP_DIRECT	GO:0007189	adenylate cyclase-activating G-protein coupled receptor signaling pathway	8	0.376825	0.0704122	PTGER4, PTGFR, LHCGR, ADORA2B, GNAQ, ADCY3, ADCY7, PTHLH	1415	24	8994	2.11873	1	1	0.995148
GOTERM_CC_DIRECT	GO:0016021	integral component of membrane	385	18.1347	0.0714187	SLC46A3, IFI27L2, LPGAT1, TMEM94, ZDHHC8, CWH43, ANTXR1, FGFRL1, EDNRB, STS, NIPAL1, ANPEP, EVA1C, ARL6IP5, PTGFRN, VSTM4, PRIMA1, PAQR8, EPHA5, ENTPD1, ENTPD2, PAQR7, MUSK, ENTPD3, UNC5A, IL1R1, ENTPD8, ALG3, UNC5C, ACSL3, TMEM170A, BTC, FNDC5, CLDN5, GPR162, SFRP1, SFRP2, SOAT1, GPR161, MALL, MXRA8, FAR1, ASPHD2, RNF122, ASTN1, SLC45A4, PTGFR, GPM6A, TMEM161B, ABCB1, PCDH10, MAOA, MGST3, SDC3, …	1541	2357	10057	1.06602	1	1	0.991197
GOTERM_MF_DIRECT	GO:0017147	Wnt-protein binding	7	0.329722	0.0727916	FZD1, SFRP1, FZD2, SFRP2, FZD4, FRZB, LRP6	1307	20	8532	2.28477	1	1	1
GOTERM_BP_DIRECT	GO:0008625	extrinsic apoptotic signaling pathway via death domain receptors	6	0.282619	0.0729211	CASP8, TNFRSF18, DAB2IP, BCL2, PIK3R1, NGF	1415	15	8994	2.54247	1	1	0.995148
GOTERM_BP_DIRECT	GO:0032331	negative regulation of chondrocyte differentiation	6	0.282619	0.0729211	BMP4, GREM1, CTNNB1, RARB, SOX9, WNT9A	1415	15	8994	2.54247	1	1	0.995148
GOTERM_BP_DIRECT	GO:0043408	regulation of MAPK cascade	9	0.423928	0.0733264	BMP4, BMP2, TGFB2, TGFB1, TGFB3, MMP2, INHBA, INHA, GRIN2B	1415	29	8994	1.97261	1	1	0.995148
GOTERM_MF_DIRECT	GO:0004089	carbonate dehydratase activity	5	0.235516	0.0737822	CA2, CA6, CA9, CA8, CA13	1307	11	8532	2.96724	1	1	1
GOTERM_BP_DIRECT	GO:0007229	integrin-mediated signaling pathway	12	0.565238	0.0742379	VAV3, LAMA5, SEMA7A, TEC, ITGA4, ITGA3, ITGB3, ITGB2, ADAM33, ITGA8, ITGB8, ITGA9	1415	44	8994	1.7335	1	1	0.995148
GOTERM_BP_DIRECT	GO:0045165	cell fate commitment	10	0.471032	0.0746065	WNT6, WNT10A, WNT2B, WNT5B, ERBB4, WNT8A, GAS1, WNT9A, ROR2, WNT1	1415	34	8994	1.86947	1	1	0.995148
GOTERM_CC_DIRECT	GO:0012505	endomembrane system	14	0.659444	0.0772722	RABGAP1L, RTN1, STX7, TBC1D8, LECT1, TBC1D9, NBEAL2, GDPD5, TBC1D4, WDFY3, ADTRP, JAK2, PANX3, CAMK1G	1541	56	10057	1.63157	1	1	0.991197
GOTERM_MF_DIRECT	GO:0005154	epidermal growth factor receptor binding	4	0.188413	0.077522	BTC, LINGO1, TGFA, HBEGF	1307	7	8532	3.73024	1	1	1
GOTERM_BP_DIRECT	GO:0001958	endochondral ossification	5	0.235516	0.0800641	BMP4, CSGALNACT1, PHOSPHO1, MMP13, FGF18	1415	11	8994	2.88917	1	1	0.995148
GOTERM_BP_DIRECT	GO:0045787	positive regulation of cell cycle	5	0.235516	0.0800641	TGFB2, NR4A3, GDPD5, FGFR1, LRP6	1415	11	8994	2.88917	1	1	0.995148
GOTERM_BP_DIRECT	GO:0048557	embryonic digestive tract morphogenesis	5	0.235516	0.0800641	PDGFRA, SIX2, RBPMS2, GLI3, FGF10	1415	11	8994	2.88917	1	1	0.995148
GOTERM_BP_DIRECT	GO:0001556	oocyte maturation	5	0.235516	0.0800641	BTC, RPS6KA2, DMC1, PDE3A, TRIP13	1415	11	8994	2.88917	1	1	0.995148
GOTERM_BP_DIRECT	GO:0021510	spinal cord development	5	0.235516	0.0800641	PTPRS, NOG, PKD2, DLL1, PKD1	1415	11	8994	2.88917	1	1	0.995148
GOTERM_BP_DIRECT	GO:0048747	muscle fiber development	5	0.235516	0.0800641	UCHL1, CACNB4, WFIKKN1, LEF1, CACNA2D2	1415	11	8994	2.88917	1	1	0.995148
GOTERM_BP_DIRECT	GO:0042310	vasoconstriction	5	0.235516	0.0800641	EDNRB, HTR1A, BDKRB2, HTR1B, AGT	1415	11	8994	2.88917	1	1	0.995148
GOTERM_BP_DIRECT	GO:0048745	smooth muscle tissue development	5	0.235516	0.0800641	DLG1, ITGA8, TP63, FOXP1, ENG	1415	11	8994	2.88917	1	1	0.995148
GOTERM_BP_DIRECT	GO:0046580	negative regulation of Ras protein signal transduction	5	0.235516	0.0800641	TGFB2, DAB2IP, MFN2, SPRY1, RASAL2	1415	11	8994	2.88917	1	1	0.995148
GOTERM_BP_DIRECT	GO:0051145	smooth muscle cell differentiation	4	0.188413	0.0828625	MYOCD, TMEM204, CTNNB1, FGF10	1415	7	8994	3.6321	1	1	0.995148
GOTERM_BP_DIRECT	GO:0050930	induction of positive chemotaxis	4	0.188413	0.0828625	CXCL12, NTF3, IL16, FGF10	1415	7	8994	3.6321	1	1	0.995148
GOTERM_BP_DIRECT	GO:0010875	positive regulation of cholesterol efflux	4	0.188413	0.0828625	ABCA1, ADIPOQ, PLTP, SIRT1	1415	7	8994	3.6321	1	1	0.995148
GOTERM_BP_DIRECT	GO:0042118	endothelial cell activation	4	0.188413	0.0828625	TGFBR3, TGFB2, BMPER, ENG	1415	7	8994	3.6321	1	1	0.995148
GOTERM_BP_DIRECT	GO:0030278	regulation of ossification	4	0.188413	0.0828625	PTGER4, SIX2, PBX1, DHRS3	1415	7	8994	3.6321	1	1	0.995148
GOTERM_BP_DIRECT	GO:0021954	central nervous system neuron development	4	0.188413	0.0828625	PYY, NTRK2, BTG2, MAP2	1415	7	8994	3.6321	1	1	0.995148
GOTERM_BP_DIRECT	GO:0090244	Wnt signaling pathway involved in somitogenesis	4	0.188413	0.0828625	SFRP1, SFRP2, RGS20, LRP6	1415	7	8994	3.6321	1	1	0.995148
GOTERM_BP_DIRECT	GO:0030949	positive regulation of vascular endothelial growth factor receptor signaling pathway	4	0.188413	0.0828625	FGF9, PRKCB, FGF18, FGF10	1415	7	8994	3.6321	1	1	0.995148
GOTERM_MF_DIRECT	GO:0004725	protein tyrosine phosphatase activity	17	0.800754	0.0832996	PTPN1, DUSP5, PTPRS, EYA2, DUSP1, EYA4, PTPRO, PTEN, PTPN14, PTPDC1, CDC14A, MTMR7, DUSP14, PTPRD, PTP4A2, UBASH3B, PTPRZ1	1307	73	8532	1.5202	1	1	1
GOTERM_MF_DIRECT	GO:0003682	chromatin binding	41	1.93123	0.0842586	RERE, RBPJL, HDAC4, DLX3, KDM1A, SATB1, LEF1, PRDM11, GLI1, BARX2, RNF2, GLI3, ATAD2B, ELK4, EXO1, SVEP1, SOX9, PATZ1, JARID2, POLE, TP63, NCOA1, MEF2A, POLQ, JUN, AUTS2, PRKCB, ATRX, EBF2, SIRT6, FOS, FOXP1, FOSL2, SKI, AR, POLA1, RAD51, NFIA, MCM3, MCM5, NCAPD3	1307	211	8532	1.26846	1	1	1
GOTERM_BP_DIRECT	GO:0043065	positive regulation of apoptotic process	21	0.989166	0.0849619	NCOA1, BCL2A1, UNC5C, FOXL2, RHOB, BMP4, LATS2, RASSF2, SCIN, SFRP2, ERBB4, FRZB, ALDH1A2, RPS6KA2, ANKRD1, FAS, RARB, BMF, BAK1, BCL2L1, TGM2	1415	93	8994	1.43527	1	1	0.995148
GOTERM_BP_DIRECT	GO:0045732	positive regulation of protein catabolic process	8	0.376825	0.0850902	ITCH, PLK2, NEDD4, SOX9, OAZ1, SORL1, NKD1, CUL4B	1415	25	8994	2.03398	1	1	0.995148
GOTERM_BP_DIRECT	GO:0050731	positive regulation of peptidyl-tyrosine phosphorylation	11	0.518135	0.0863161	CD74, VTN, KITLG, TEC, ANGPT1, NTF3, CD36, MIF, PLPP3, THBS4, FGF10	1415	40	8994	1.74795	1	1	0.995148
GOTERM_BP_DIRECT	GO:0042472	inner ear morphogenesis	9	0.423928	0.0868234	FZD3, ATP8A2, PRRX1, FGF9, SIX4, ITGA8, ROR2, NTN1, FGFR1	1415	30	8994	1.90686	1	1	0.995148
GOTERM_BP_DIRECT	GO:0001934	positive regulation of protein phosphorylation	10	0.471032	0.0870563	PRR5, FZD1, MUSK, FAM129A, LEPR, CDK2AP1, PRR5L, SOX9, RSPO1, MMP9	1415	35	8994	1.81605	1	1	0.995148
GOTERM_MF_DIRECT	GO:0001105	RNA polymerase II transcription coactivator activity	7	0.329722	0.0892691	MEF2A, RERE, MYOCD, PRRX1, JADE1, ANKRD1, MED12L	1307	21	8532	2.17598	1	1	1
GOTERM_CC_DIRECT	GO:0043005	neuron projection	22	1.03627	0.0920616	RGS17, TPH2, TENM2, TENM3, KLHL14, SYT1, SLC6A13, PTEN, STMN3, UNC5C, HNMT, SSTR2, GRIN2B, CYGB, ADCYAP1, GRIN3A, MAP2, KIF5C, PALM, DCX, AGRN, CPEB4	1541	102	10057	1.40763	1	1	0.991197
GOTERM_BP_DIRECT	GO:0007157	heterophilic cell-cell adhesion via plasma membrane cell adhesion molecules	6	0.282619	0.0928767	NLGN1, TENM2, ALCAM, TENM3, FAT4, CD200	1415	16	8994	2.38357	1	1	0.995148
GOTERM_BP_DIRECT	GO:0030534	adult behavior	6	0.282619	0.0928767	NLGN3, NR4A3, NRXN1, RNF180, SLC1A2, PTEN	1415	16	8994	2.38357	1	1	0.995148
GOTERM_BP_DIRECT	GO:0035567	non-canonical Wnt signaling pathway	6	0.282619	0.0928767	FZD1, SFRP1, FZD2, SFRP2, FZD4, FRZB	1415	16	8994	2.38357	1	1	0.995148
GOTERM_BP_DIRECT	GO:0035264	multicellular organism growth	13	0.612341	0.0938944	PDE4D, ATRX, SLC1A2, PCDH15, KLF2, RC3H2, AR, TTC8, TBL1XR1, RARB, APBA1, DHCR7, UNC79	1415	51	8994	1.6202	1	1	0.995148
GOTERM_BP_DIRECT	GO:0045944	positive regulation of transcription from RNA polymerase II promoter	73	3.43853	0.0956747	BMPR2, KDM1A, CHD7, SLC40A1, FHL5, BRCA1, LDB2, FGF1, PKD2, PKD1, FGF2, GLI3, ETS2, RPS6KA3, SALL4, SOX9, TP63, CDON, NCOA1, MEF2A, LMO4, H2AFZ, NOG, EBF1, EBF2, FOS, SIRT1, FOXP1, SFRP2, TBL1XR1, IRF1, RARB, PPARA, MET, TLR3, HDAC4, RNASEL, LEF1, NLRC5, MOSPD1, PIK3R1, DLL1, NPAS2, LRP6, ATAD2B, FSTL3, HELZ2, ZNF821, E2F7, BCL9L, ZBTB7C, EGR1, TCF7L2, JUN, JAG1, SMAD3, AUTS2, DMRT2, DAB2IP, TBX6…	1415	395	8994	1.17469	1	1	0.995148
GOTERM_BP_DIRECT	GO:0009791	post-embryonic development	12	0.565238	0.0965312	BMP4, NR4A2, CSRNP1, SEMA3C, GNAQ, AGO2, ANKRD1, BCL2, ALX4, DHCR7, ACVR2B, RC3H2	1415	46	8994	1.65813	1	1	0.995148
GOTERM_MF_DIRECT	GO:0008253	5'-nucleotidase activity	5	0.235516	0.0977435	NT5C3A, NT5C3B, NT5E, NT5DC2, NT5M	1307	12	8532	2.71997	1	1	1
GOTERM_CC_DIRECT	GO:0005614	interstitial matrix	5	0.235516	0.0978715	VIT, EGFLAM, ECM2, FN1, VWA1	1541	12	10057	2.71928	1	1	0.991197
GOTERM_BP_DIRECT	GO:0010718	positive regulation of epithelial to mesenchymal transition	7	0.329722	0.0989523	BMP2, TGFB2, SMAD3, TGFB3, LEF1, TGFBR2, BCL9L	1415	21	8994	2.11873	1	1	0.995148
GOTERM_BP_DIRECT	GO:0035115	embryonic forelimb morphogenesis	7	0.329722	0.0989523	WNT2B, MSX2, ALDH1A2, CTNNB1, ALX4, WNT9A, RECK	1415	21	8994	2.11873	1	1	0.995148
GOTERM_BP_DIRECT	GO:0032760	positive regulation of tumor necrosis factor production	7	0.329722	0.0989523	SASH3, ARFGEF2, CD36, PIK3R1, RASGRP1, TIRAP, TLR3	1415	21	8994	2.11873	1	1	0.995148
GOTERM_BP_DIRECT	GO:0002224	toll-like receptor signaling pathway	7	0.329722	0.0989523	RPS6KA3, TRAF3, IRF7, TLR2B, TLR2A, TIRAP, TLR3	1415	21	8994	2.11873	1	1	0.995148
