# Supplementary material for: Dynamic transcriptome changes during osteogenic differentiation of bone marrow-derived mesenchymal stem cells isolated from chicken
Source: Front Cell Dev Biol. 2022 Sep 2;10:940248. doi: 10.3389/fcell.2022.940248 (PMC9478182; doi:10.3389/fcell.2022.940248)
Supplement: Supplementary file 2 [file Table3.XLSX]

## Sheet: sheet 1 KEGG_0 d VS -1 d up
Category	Term	Description	Count	%	PValue	Genes	List Total	Pop Hits	Pop Total	Fold Enrichment	Bonferroni	Benjamini	FDR
KEGG_PATHWAY	gga03320	PPAR signaling pathway	8	4.18848	2.07503e-05	FABP3, FABP4, FABP5, ACSL1, FABP6, PPARG, PLIN1, RXRG	65	59	4324	9.02008	0.00172081	0.00172227	0.00172227
KEGG_PATHWAY	gga01230	Biosynthesis of amino acids	4	2.09424	0.0514027	CTH, MAT1A, BCAT1, PSPH	65	57	4324	4.66829	0.987475	1	1
KEGG_PATHWAY	gga00830	Retinol metabolism	3	1.57068	0.0719728	ALDH1A2, AOX2, RDH5	65	30	4324	6.65231	0.99797	1	1

## Sheet: sheet 2 KEGG_0 d VS -1 d down
Category	Term	Description	Count	%	PValue	Genes	List Total	Pop Hits	Pop Total	Fold Enrichment	Bonferroni	Benjamini	FDR
KEGG_PATHWAY	gga04110	Cell cycle	23	7.25552	1.68622e-13	CDKN2B, PLK1, BUB1B, CDC7, TTK, CDC6, CCNB3, CDC20, WEE1, RBL1, ESPL1, ORC1, CHEK1, CDK2, E2F1, CDK1, MCM3, MCM4, MCM5, MCM6, BUB1, MAD2L1, MCM2	125	110	4324	7.23287	1.43346e-11	1.43329e-11	1.33211e-11
KEGG_PATHWAY	gga00100	Steroid biosynthesis	10	3.15457	1.96706e-10	SQLE, NSDHL, CYP24A1, CYP51A1, MSMO1, DHCR24, DHCR7, HSD17B7, LSS, FDFT1	125	17	4324	20.3482	1.672e-08	8.36002e-09	7.7699e-09
KEGG_PATHWAY	gga03030	DNA replication	11	3.47003	4.83781e-09	PRIM2, RFC3, LIG1, RFC2, MCM3, MCM4, MCM5, MCM6, DNA2, POLE, MCM2	125	30	4324	12.6837	4.11213e-07	1.37071e-07	1.27396e-07
KEGG_PATHWAY	gga00900	Terpenoid backbone biosynthesis	7	2.2082	1.87861e-05	FDPS, MVK, HMGCS1, PMVK, MVD, HMGCR, ACAT2	125	21	4324	11.5307	0.00159556	0.000399205	0.000371026
KEGG_PATHWAY	gga03460	Fanconi anemia pathway	9	2.83912	5.256e-05	FANCI, BLM, RAD51, FANCL, UBE2T, BRCA1, BRCA2, FANCG, HES4	125	48	4324	6.486	0.00445775	0.000790417	0.000734623
KEGG_PATHWAY	gga03440	Homologous recombination	7	2.2082	5.57941e-05	RAD51B, RAD52, BLM, RAD51, RAD54L, BRCA2, RAD54B	125	25	4324	9.68576	0.00473141	0.000790417	0.000734623
KEGG_PATHWAY	gga01130	Biosynthesis of antibiotics	15	4.73186	0.000616444	FDPS, MVK, HMGCS1, CYP51A1, MSMO1, HMGCR, ENO1, HSD17B7, LSS, ACAT2, SQLE, ACLY, NSDHL, MVD, FDFT1	125	182	4324	2.85099	0.051064	0.00748539	0.00695701
KEGG_PATHWAY	gga04114	Oocyte meiosis	9	2.83912	0.00368285	CDC20, ESPL1, PLK1, CDK2, CDK1, FBXO5, BUB1, AURKA, MAD2L1	125	89	4324	3.49807	0.269203	0.0391303	0.0363682
KEGG_PATHWAY	gga03430	Mismatch repair	4	1.26183	0.018372	RFC3, LIG1, EXO1, RFC2	125	20	4324	6.9184	0.793228	0.173513	0.161265
KEGG_PATHWAY	gga04115	p53 signaling pathway	6	1.89274	0.0296034	CCNB3, RRM2, CHEK1, CDK2, CDK1, GTSE1	125	61	4324	3.40249	0.922252	0.251629	0.233867
KEGG_PATHWAY	gga00240	Pyrimidine metabolism	7	2.2082	0.035848	PRIM2, DGUOK, DUT, RRM1, RRM2, TK1, POLE	125	86	4324	2.81563	0.955087	0.277007	0.257454
KEGG_PATHWAY	gga04914	Progesterone-mediated oocyte maturation	6	1.89274	0.0628133	CCNB3, PLK1, CDK2, CDK1, BUB1, MAD2L1	125	75	4324	2.76736	0.995971	0.444927	0.413521
KEGG_PATHWAY	gga03420	Nucleotide excision repair	4	1.26183	0.0828641	RFC3, LIG1, RFC2, POLE	125	36	4324	3.84356	0.999359	0.541804	0.503559

## Sheet: sheet 3 KEGG_1 d VS 0 d up
Category	Term	Description	Count	%	PValue	Genes	List Total	Pop Hits	Pop Total	Fold Enrichment	Bonferroni	Benjamini	FDR
KEGG_PATHWAY	gga04110	Cell cycle	31	5.01618	1.00552e-14	PCNA, BUB1B, TTK, CCNB3, ORC5, CDC20, ORC6, CDC45, ORC1, CHEK1, E2F1, BUB1, SMAD3, TGFB3, PLK1, CDC7, CDC6, CCNA2, WEE1, RBL1, CCNE2, ESPL1, CDK2, CDK1, MCM3, MCM4, MCM5, MCM6, ATR, MAD2L1, MCM2	226	110	4324	5.39195	1.10123e-12	1.09601e-12	9.9546e-13
KEGG_PATHWAY	gga03030	DNA replication	17	2.75081	1.30028e-13	PRIM2, FEN1, RFC3, PCNA, RFC1, LIG1, RFC2, RPA1, RPA2, POLA1, MCM3, MCM4, MCM5, MCM6, DNA2, POLE, MCM2	226	30	4324	10.8419	1.41708e-11	7.08655e-12	6.43641e-12
KEGG_PATHWAY	gga03460	Fanconi anemia pathway	17	2.75081	8.68658e-10	FANCI, BLM, RMI1, FANCL, RPA1, RPA2, FAAP24, FANCC, FANCB, BRCA1, BRCA2, FANCG, RAD51, SLX4, EME1, UBE2T, ATR	226	48	4324	6.77618	9.46837e-08	3.15612e-08	2.86657e-08
KEGG_PATHWAY	gga00100	Steroid biosynthesis	10	1.61812	4.03358e-08	SQLE, NSDHL, CYP51A1, SC5D, MSMO1, DHCR24, DHCR7, HSD17B7, LSS, FDFT1	226	17	4324	11.2546	4.39659e-06	1.09915e-06	9.9831e-07
KEGG_PATHWAY	gga03440	Homologous recombination	10	1.61812	2.3472e-06	RAD51B, RAD52, BLM, RAD51, EME1, RPA1, RAD54L, RPA2, BRCA2, RAD54B	226	25	4324	7.6531	0.000255812	5.11689e-05	4.64745e-05
KEGG_PATHWAY	gga03430	Mismatch repair	9	1.45631	3.47577e-06	RFC3, PCNA, LIG1, RFC1, MSH2, EXO1, RFC2, RPA1, RPA2	226	20	4324	8.60973	0.000378788	6.31432e-05	5.73502e-05
KEGG_PATHWAY	gga03420	Nucleotide excision repair	8	1.2945	0.00215018	RFC3, PCNA, LIG1, RFC1, RFC2, RPA1, RPA2, POLE	226	36	4324	4.25172	0.20913	0.0334814	0.0304097
KEGG_PATHWAY	gga00900	Terpenoid backbone biosynthesis	6	0.970874	0.00373943	FDPS, MVK, HMGCS1, MVD, HMGCR, ACAT2	226	21	4324	5.4665	0.335261	0.0509497	0.0462754
KEGG_PATHWAY	gga04114	Oocyte meiosis	12	1.94175	0.00594958	CDC20, AR, CCNE2, ESPL1, PLK1, CDK2, CDK1, ADCY3, FBXO5, BUB1, AURKA, MAD2L1	226	89	4324	2.5797	0.478185	0.0720561	0.0654454
KEGG_PATHWAY	gga01130	Biosynthesis of antibiotics	18	2.91262	0.0128181	FDPS, MVK, ACAA2, HMGCS1, SHMT1, CYP51A1, MSMO1, HMGCR, ENO1, HSD17B7, LSS, ACAT2, SQLE, ACLY, NSDHL, SC5D, MVD, FDFT1	226	182	4324	1.89225	0.75493	0.106814	0.0970149
KEGG_PATHWAY	gga04115	p53 signaling pathway	9	1.45631	0.0128349	CCNB3, RRM2, CCNE2, SESN3, CHEK1, CDK2, CDK1, GTSE1, ATR	226	61	4324	2.82286	0.755384	0.106814	0.0970149
KEGG_PATHWAY	gga00240	Pyrimidine metabolism	11	1.77994	0.0130028	DCTD, PRIM2, DGUOK, POLA1, DUT, RRM1, NT5E, RRM2, TK1, POLE, DCK	226	86	4324	2.44721	0.759875	0.106814	0.0970149
KEGG_PATHWAY	gga03410	Base excision repair	6	0.970874	0.0134246	FEN1, NEIL3, PCNA, LIG1, HMGB1, POLE	226	28	4324	4.09987	0.770808	0.106814	0.0970149
KEGG_PATHWAY	gga04350	TGF-beta signaling pathway	10	1.61812	0.0137193	RBL1, ACVR1C, SMAD3, TGFB3, BAMBI, ID2, NOG2, SMAD9, BMP6, TGFBR2	226	74	4324	2.58551	0.77815	0.106814	0.0970149
KEGG_PATHWAY	gga04914	Progesterone-mediated oocyte maturation	9	1.45631	0.0396088	CCNB3, CCNA2, HSP90AA1, PLK1, CDK2, CDK1, ADCY3, BUB1, MAD2L1	226	75	4324	2.29593	0.987786	0.287824	0.261418
KEGG_PATHWAY	gga04520	Adherens junction	8	1.2945	0.0615693	TJP1, SMAD3, LEF1, LMO7, IQGAP1, MET, VCL, TGFBR2	226	68	4324	2.25091	0.999019	0.419441	0.38096

## Sheet: sheet 4 KEGG_1 d VS 0 d down
Category	Term	Description	Count	%	PValue	Genes	List Total	Pop Hits	Pop Total	Fold Enrichment	Bonferroni	Benjamini	FDR
KEGG_PATHWAY	gga03320	PPAR signaling pathway	8	1.75055	0.0024682	FABP4, ACSL1, FABP6, ACSBG1, PPARG, ANGPTL4, PLIN1, RXRG	139	59	4324	4.21802	0.218957	0.24682	0.24682
KEGG_PATHWAY	gga01230	Biosynthesis of amino acids	7	1.53173	0.00902599	ARG2, PSAT1, GPT2, CTH, MAT1A, BCAT1, PSPH	139	57	4324	3.82027	0.596144	0.451299	0.451299
KEGG_PATHWAY	gga00260	Glycine, serine and threonine metabolism	5	1.09409	0.0241567	SRR, AGXT2, PSAT1, CTH, PSPH	139	35	4324	4.44399	0.913302	0.805223	0.805223
KEGG_PATHWAY	gga00512	Mucin type O-Glycan biosynthesis	4	0.875274	0.048398	ST6GALNAC1, GALNT14, GCNT4, GALNTL6	139	26	4324	4.78583	0.992993	1	1
KEGG_PATHWAY	gga04261	Adrenergic signaling in cardiomyocytes	8	1.75055	0.0654296	TNNC1, ATP1B4, ADCY2, ATP1B1, RAPGEF3, MYH7, MAPK13, RAPGEF4	139	112	4324	2.22199	0.998849	1	1

## Sheet: sheet 5 KEGG_11 d VS 1 d up
Category	Term	Description	Count	%	PValue	Genes	List Total	Pop Hits	Pop Total	Fold Enrichment	Bonferroni	Benjamini	FDR
KEGG_PATHWAY	gga04080	Neuroactive ligand-receptor interaction	19	3.52505	0.00500062	GRIA1, CHRNB2, GABRB2, UTS2R, GCGR, CHRNA7, CHRNA6, PTGER3, HTR1A, ADRB2, LPAR4, SSTR2, ADRA2C, GRIN3B, GRIN3A, GRM4, HTR7, LEPR, S1PR3	155	262	4324	2.02305	0.406293	0.520065	0.520065
KEGG_PATHWAY	gga04512	ECM-receptor interaction	8	1.48423	0.0144081	VTN, COL4A2, COL4A1, COL6A2, COL6A1, LAMB4, ITGA8, CD36	155	73	4324	3.05718	0.778946	0.749223	0.749223
KEGG_PATHWAY	gga01230	Biosynthesis of amino acids	6	1.11317	0.0508931	PSAT1, GPT2, CTH, ALDOB, ALDH18A1, PSPH	155	57	4324	2.9365	0.995627	1	1
KEGG_PATHWAY	gga03320	PPAR signaling pathway	6	1.11317	0.0575475	FABP3, SLC27A1, ADIPOQ, CD36, PLIN1, RXRG	155	59	4324	2.83696	0.997896	1	1
KEGG_PATHWAY	gga00410	beta-Alanine metabolism	4	0.742115	0.0694202	ALDH1A3, ALDH6A1, SMOX, DPYD	155	27	4324	4.13286	0.999437	1	1
KEGG_PATHWAY	gga04514	Cell adhesion molecules (CAMs)	8	1.48423	0.0923081	NLGN3, CNTNAP1, ALCAM, SDC3, ITGA8, PTPRM, NCAM1, NRCAM	155	109	4324	2.04747	0.999958	1	1

## Sheet: sheet 6 KEGG_11 d VS 1 d down
Category	Term	Description	Count	%	PValue	Genes	List Total	Pop Hits	Pop Total	Fold Enrichment	Bonferroni	Benjamini	FDR
KEGG_PATHWAY	gga04110	Cell cycle	21	4.27699	4.88322e-10	CDKN2B, PLK1, BUB1B, CDC7, TTK, CDC6, CDC25A, CCNB3, CCNA2, CDC20, WEE1, CDC45, CCNE2, ESPL1, ORC1, CDK2, E2F1, CDK1, MCM5, BUB1, MAD2L1	150	110	4324	5.50327	4.59023e-08	4.59023e-08	4.3949e-08
KEGG_PATHWAY	gga00100	Steroid biosynthesis	9	1.83299	3.08235e-08	SQLE, NSDHL, CYP51A1, MSMO1, DHCR24, DHCR7, HSD17B7, LIPA, FDFT1	150	17	4324	15.2612	2.8974e-06	1.4487e-06	1.38706e-06
KEGG_PATHWAY	gga04114	Oocyte meiosis	11	2.24033	0.000856773	CDC20, CCNE2, ESPL1, PLK1, CDK2, CDK1, PGR, FBXO5, BUB1, AURKA, MAD2L1	150	89	4324	3.56285	0.0774108	0.0264495	0.025324
KEGG_PATHWAY	gga03460	Fanconi anemia pathway	8	1.62933	0.00112551	BLM, RAD51, UBE2T, FANCC, FANCB, BRCA1, BRCA2, FANCG	150	48	4324	4.80444	0.100447	0.0264495	0.025324
KEGG_PATHWAY	gga04914	Progesterone-mediated oocyte maturation	9	1.83299	0.00392721	CCNB3, CCNA2, PLK1, CDK2, CDK1, PGR, BUB1, CDC25A, MAD2L1	150	75	4324	3.4592	0.309186	0.0738316	0.0706899
KEGG_PATHWAY	gga00240	Pyrimidine metabolism	9	1.83299	0.00898544	PRIM2, DGUOK, DUT, RRM1, RRM2, CMPK2, TK1, UPP1, DCK	150	86	4324	3.01674	0.571922	0.140772	0.134782
KEGG_PATHWAY	gga04115	p53 signaling pathway	7	1.42566	0.0176499	CCNB3, RRM2, CCNE2, CDK2, PERP2, CDK1, GTSE1	150	61	4324	3.30798	0.812487	0.217109	0.207871
KEGG_PATHWAY	gga03030	DNA replication	5	1.01833	0.0184774	PRIM2, FEN1, LIG1, MCM5, DNA2	150	30	4324	4.80444	0.826768	0.217109	0.207871
KEGG_PATHWAY	gga04350	TGF-beta signaling pathway	7	1.42566	0.0410051	CDKN2B, FST, ID2, ID1, ID4, NOG2, SMAD6	150	74	4324	2.72685	0.980469	0.428276	0.410051
KEGG_PATHWAY	gga03320	PPAR signaling pathway	6	1.222	0.0512329	FABP5, FABP7, LPL, ACSL5, PLTP, ACSBG2	150	59	4324	2.93153	0.992871	0.452761	0.433495
KEGG_PATHWAY	gga03440	Homologous recombination	4	0.814664	0.0529827	BLM, RAD51, BRCA2, RAD54B	150	25	4324	4.61227	0.994007	0.452761	0.433495
KEGG_PATHWAY	gga01130	Biosynthesis of antibiotics	11	2.24033	0.0955351	FDPS, SQLE, ACLY, NSDHL, PGAM1, CYP51A1, MSMO1, HMGCR, HSD17B7, ACAT2, FDFT1	150	182	4324	1.74227	0.99992	0.746758	0.714981

## Sheet: sheet 7 KEGG_22 d VS 11 d up
Category	Term	Description	Count	%	PValue	Genes	List Total	Pop Hits	Pop Total	Fold Enrichment	Bonferroni	Benjamini	FDR
KEGG_PATHWAY	gga04350	TGF-beta signaling pathway	8	3.68664	2.6511e-05	TGIF1, BMP2, BMPR2, FST, ID1, ID3, ACVR2B, TGFBR2	54	74	4324	8.65666	0.00135116	0.00135206	0.00132555
KEGG_PATHWAY	gga04010	MAPK signaling pathway	9	4.14747	0.0037344	PDGFRB, PDGFRA, DUSP5, JUN, DUSP1, IL1R1, FOS, DUSP8, TGFBR2	54	211	4324	3.41548	0.173711	0.0952273	0.0933601
KEGG_PATHWAY	gga04060	Cytokine-cytokine receptor interaction	7	3.22581	0.00829535	IL6, BMPR2, CXCL12, IL1R1, ACVR2B, CX3CL1, TGFBR2	54	146	4324	3.83917	0.346117	0.141021	0.138256
KEGG_PATHWAY	gga04310	Wnt signaling pathway	6	2.76498	0.0145229	WNT6, JUN, MMP7, WNT5B, WNT9A, LRP6	54	119	4324	4.03735	0.525788	0.185167	0.181537
KEGG_PATHWAY	gga03320	PPAR signaling pathway	4	1.84332	0.0349154	APOA1, ANGPTL4, CD36, PLIN1	54	59	4324	5.42875	0.836757	0.356137	0.349154
KEGG_PATHWAY	gga04510	Focal adhesion	6	2.76498	0.0730862	PDGFRB, PDGFRA, JUN, COL4A2, BCL2, ITGA9	54	184	4324	2.61111	0.979155	0.621233	0.609052

## Sheet: sheet 8 KEGG_22 d VS 11 d down
Category	Term	Description	Count	%	PValue	Genes	List Total	Pop Hits	Pop Total	Fold Enrichment	Bonferroni	Benjamini	FDR
KEGG_PATHWAY	gga01100	Metabolic pathways	15	14.7059	0.0129391	AMY2A, ASL2, AK5, SMPD3, PHOSPHO1, NSDHL, LIPC, ANPEP, ALOX5, PLA2G10, LIPG, ALPL, GCNT4, UPP1, ATP6V1G3	33	1059	4324	1.85595	0.428798	0.556382	0.556382
