# Supplementary material for: Dynamic transcriptome changes during osteogenic differentiation of bone marrow-derived mesenchymal stem cells isolated from chicken
Source: Front Cell Dev Biol. 2022 Sep 2;10:940248. doi: 10.3389/fcell.2022.940248 (PMC9478182; doi:10.3389/fcell.2022.940248)
Supplement: Supplementary file 3 [file Table6.XLSX]

## Sheet: Sheet1
node	Degree value
JUN	Degree: 137.0
FN1	Degree: 123.0
IL6	Degree: 114.0
MET	Degree: 106.0
PTEN	Degree: 96.0
ERBB4	Degree: 95.0
ITGB2	Degree: 92.0
ITGB3	Degree: 92.0
BMP4	Degree: 83.0
ALB	Degree: 82.0
FOS	Degree: 81.0
SMAD2	Degree: 81.0
CD44	Degree: 78.0
PIK3R1	Degree: 77.0
MAPK11	Degree: 73.0
RHOB	Degree: 71.0
PTPRQ	Degree: 70.0
SIRT1	Degree: 68.0
NGF	Degree: 67.0
IGF1R	Degree: 67.0
SOX9	Degree: 67.0
JAK2	Degree: 66.0
RUNX2	Degree: 65.0
CREB1	Degree: 62.0
BMP2	Degree: 61.0
KDM1A	Degree: 61.0
NTRK2	Degree: 61.0
MMP9	Degree: 60.0
UCK2	Degree: 59.0
AR	Degree: 57.0
JAK1	Degree: 57.0
INSR	Degree: 55.0
ACAN	Degree: 54.0
VWF	Degree: 54.0
ITGA8	Degree: 54.0
SPP1	Degree: 54.0
FGF7	Degree: 53.0
FGF10	Degree: 52.0
PDGFRB	Degree: 52.0
FGFR1	Degree: 52.0
IL8L1	Degree: 51.0
KITLG	Degree: 51.0
CXCL12	Degree: 50.0
VEGFC	Degree: 50.0
CDH5	Degree: 49.0
LEF1	Degree: 49.0
MAPK9	Degree: 49.0
FGF18	Degree: 48.0
H6PD	Degree: 48.0
PLCG2	Degree: 48.0
YAP1	Degree: 47.0
ALDH18A1	Degree: 46.0
ANGPT1	Degree: 45.0
ITGA4	Degree: 45.0
LRP6	Degree: 45.0
JAG1	Degree: 45.0
B2M	Degree: 44.0
PDGFRA	Degree: 44.0
PPARA	Degree: 44.0
UBXN7	Degree: 44.0
FGF9	Degree: 43.0
MMP2	Degree: 42.0
NEDD9	Degree: 42.0
NCAM1	Degree: 41.0
FGFR3	Degree: 41.0
EZR	Degree: 41.0
MATK	Degree: 41.0
TGFBR2	Degree: 41.0
HDAC4	Degree: 40.0
AGT	Degree: 39.0
SMARCA2	Degree: 39.0
ITGA9	Degree: 38.0
CTSS	Degree: 38.0
LRP2	Degree: 37.0
RBPJL	Degree: 37.0
RHOJ	Degree: 37.0
TCF7L2	Degree: 37.0
SIN3B	Degree: 37.0
COL6A1	Degree: 36.0
ARHGAP15	Degree: 36.0
POSTN	Degree: 36.0
GRIN2B	Degree: 36.0
MMP10	Degree: 36.0
AHSG	Degree: 35.0
HBEGF	Degree: 35.0
MLLT4	Degree: 35.0
CDK6	Degree: 35.0
GLI1	Degree: 35.0
GLI3	Degree: 35.0
INADL	Degree: 35.0
LPL	Degree: 35.0
PRKAR2B	Degree: 35.0
MX1	Degree: 35.0
AGRN	Degree: 34.0
BLK	Degree: 34.0
BTK	Degree: 34.0
PDGFA	Degree: 34.0
VAV3	Degree: 34.0
IRF1	Degree: 34.0
PRKCZ	Degree: 34.0
ADIPOQ	Degree: 33.0
ENG	Degree: 33.0
VTN	Degree: 33.0
CTNND1	Degree: 33.0
MUSK	Degree: 33.0
OASL	Degree: 33.0
SGK1	Degree: 33.0
HIST1H46	Degree: 33.0
ANGPT2	Degree: 32.0
IL18	Degree: 32.0
EPHA2	Degree: 32.0
RNASEL	Degree: 32.0
LPP	Degree: 32.0
APOA1	Degree: 31.0
ENPP3	Degree: 31.0
TGFB2	Degree: 31.0
ROR2	Degree: 31.0
TGFA	Degree: 31.0
NEDD4	Degree: 31.0
WNT8A	Degree: 31.0
WNT2B	Degree: 31.0
PGR	Degree: 31.0
FGF1	Degree: 30.0
COL4A2	Degree: 30.0
PLAU	Degree: 30.0
EGFLAM	Degree: 30.0
PTPN1	Degree: 30.0
MGP	Degree: 30.0
PRNP	Degree: 30.0
NTN1	Degree: 30.0
PRKAR1B	Degree: 30.0
TERT	Degree: 30.0
PGF	Degree: 30.0
WNT9A	Degree: 30.0
ELN	Degree: 29.0
MMP13	Degree: 29.0
PROM1	Degree: 29.0
CASP8	Degree: 29.0
GRIA1	Degree: 29.0
IFIH1	Degree: 29.0
LGALS3	Degree: 29.0
DNAJC6	Degree: 29.0
PAK1	Degree: 29.0
KCNMA1	Degree: 29.0
TLR3	Degree: 29.0
GATA6	Degree: 28.0
ANKRD1	Degree: 28.0
MMP7	Degree: 28.0
EGR1	Degree: 28.0
UTRN	Degree: 28.0
CAMK2D	Degree: 28.0
ENTPD1	Degree: 28.0
PVALB	Degree: 28.0
RHOH	Degree: 28.0
PRKAG3	Degree: 28.0
RASGRP3	Degree: 28.0
WIF1	Degree: 28.0
ALDOB	Degree: 27.0
COL5A1	Degree: 27.0
CMPK2	Degree: 27.0
ATF3	Degree: 27.0
BCL2	Degree: 27.0
SOCS1	Degree: 27.0
MYB	Degree: 27.0
RNF2	Degree: 27.0
PTPRZ1	Degree: 27.0
PTPRS	Degree: 27.0
BMPR2	Degree: 26.0
ADCY3	Degree: 26.0
C1S	Degree: 26.0
DLG1	Degree: 26.0
CACNA1C	Degree: 26.0
CHD7	Degree: 26.0
MCL1	Degree: 26.0
ITCH	Degree: 26.0
PAX3	Degree: 26.0
GPX3	Degree: 26.0
PLXND1	Degree: 26.0
NRP2	Degree: 26.0
TLR2-2	Degree: 26.0
SYNJ2	Degree: 26.0
ATRX	Degree: 25.0
CTSD	Degree: 25.0
FAT4	Degree: 25.0
H2AFZ	Degree: 25.0
MMP11	Degree: 25.0
PRKCB	Degree: 25.0
ACOX2	Degree: 24.0
CTSK	Degree: 24.0
CIP1	Degree: 24.0
PDLIM4	Degree: 24.0
NCF4	Degree: 24.0
FZD4	Degree: 24.0
PIKFYVE	Degree: 24.0
SLC1A2	Degree: 24.0
ALPL	Degree: 23.0
ACVR2B	Degree: 23.0
ACVR1C	Degree: 23.0
AMH	Degree: 23.0
ANPEP	Degree: 23.0
FRS2	Degree: 23.0
DLL4	Degree: 23.0
RUNX1	Degree: 23.0
SH3GL3	Degree: 23.0
LAMA3	Degree: 23.0
CDK14	Degree: 23.0
LDHA	Degree: 23.0
FZD1	Degree: 23.0
SFRP2	Degree: 23.0
TP63	Degree: 23.0
NCF2	Degree: 23.0
LATS2	Degree: 23.0
KIF5C	Degree: 23.0
RECK	Degree: 23.0
WNT6	Degree: 23.0
ADAMTS2	Degree: 22.0
ENTPD3	Degree: 22.0
COL4A1	Degree: 22.0
MMP27	Degree: 22.0
CYR61	Degree: 22.0
COL8A1	Degree: 22.0
ARHGAP6	Degree: 22.0
BMI1	Degree: 22.0
EPHB1	Degree: 22.0
NR4A2	Degree: 22.0
PDE10A	Degree: 22.0
MAGI3	Degree: 22.0
NRCAM	Degree: 22.0
FBN3	Degree: 22.0
FBN2	Degree: 22.0
RSAD2	Degree: 22.0
DICER1	Degree: 22.0
RSPO1	Degree: 22.0
SMPX	Degree: 22.0
PLXNA4	Degree: 22.0
PLXNA1	Degree: 22.0
RHOF	Degree: 22.0
MGLL	Degree: 22.0
WNT5B	Degree: 22.0
PTPN13	Degree: 22.0
ALK	Degree: 21.0
ADAMTS5	Degree: 21.0
AGO2	Degree: 21.0
HES1	Degree: 21.0
DLL1	Degree: 21.0
CDH23	Degree: 21.0
ETS1	Degree: 21.0
NOG	Degree: 21.0
LAMA5	Degree: 21.0
NPTXR	Degree: 21.0
MYOM2	Degree: 21.0
FZD2	Degree: 21.0
KCNA5	Degree: 21.0
COL6A2	Degree: 21.0
PLXNA2	Degree: 21.0
SERPINF2	Degree: 21.0
MYO7A	Degree: 21.0
TRIM23	Degree: 21.0
PYGB	Degree: 21.0
MAP3K1	Degree: 21.0
SNX9	Degree: 21.0
EHHADH	Degree: 20.0
ADCY7	Degree: 20.0
ALDH1A3	Degree: 20.0
ALDH1A1	Degree: 20.0
HES4	Degree: 20.0
ARHGAP11A	Degree: 20.0
CDC42BPA	Degree: 20.0
ARHGAP5	Degree: 20.0
GHR	Degree: 20.0
CDKN2B	Degree: 20.0
IGDCC3	Degree: 20.0
MSX2	Degree: 20.0
DUSP1	Degree: 20.0
HAS2	Degree: 20.0
HABP2	Degree: 20.0
LAMB3	Degree: 20.0
CDK15	Degree: 20.0
Pcdh15	Degree: 20.0
NFAT5	Degree: 20.0
SFRP1	Degree: 20.0
SERPINF1	Degree: 20.0
LUM	Degree: 20.0
SDC3	Degree: 20.0
SEMA3A	Degree: 20.0
WNT10A	Degree: 20.0
RASGRP1	Degree: 20.0
TTR	Degree: 20.0
GMPR	Degree: 19.0
EPHA5	Degree: 19.0
CD36	Degree: 19.0
PTHLH	Degree: 19.0
IFNGR1	Degree: 19.0
DOCK8	Degree: 19.0
FBLN5	Degree: 19.0
CDC25A	Degree: 19.0
OGN	Degree: 19.0
MYH11	Degree: 19.0
JAG2	Degree: 19.0
PPT1	Degree: 19.0
MOV10	Degree: 19.0
STAM	Degree: 19.0
SCN5A	Degree: 19.0
LDB2	Degree: 19.0
WWTR1	Degree: 19.0
RGS8	Degree: 19.0
A1CF	Degree: 18.0
CYP1A1	Degree: 18.0
ADH1C	Degree: 18.0
ERAP1	Degree: 18.0
BACH2	Degree: 18.0
BMA1	Degree: 18.0
CBX2	Degree: 18.0
CBFB	Degree: 18.0
CDC45	Degree: 18.0
PPP2R2B	Degree: 18.0
PDE7B	Degree: 18.0
PLK2	Degree: 18.0
GNGT2	Degree: 18.0
FZD3	Degree: 18.0
MEF2A	Degree: 18.0
ZBTB16	Degree: 18.0
DKK3	Degree: 18.0
ISG12-2	Degree: 18.0
CNTN1	Degree: 18.0
SOX8	Degree: 18.0
RUNX3	Degree: 18.0
TLE1	Degree: 18.0
ZNFX1	Degree: 18.0
PSTPIP2	Degree: 18.0
ALCAM	Degree: 17.0
ACSL3	Degree: 17.0
B3GALTL	Degree: 17.0
ALDH6A1	Degree: 17.0
ADSS	Degree: 17.0
NT5M	Degree: 17.0
COASY	Degree: 17.0
CST3	Degree: 17.0
FOXL2	Degree: 17.0
SGPL1	Degree: 17.0
ARID1B	Degree: 17.0
CASP10	Degree: 17.0
ASB2	Degree: 17.0
FOSL2	Degree: 17.0
CD74	Degree: 17.0
KIF18A	Degree: 17.0
SNTA1	Degree: 17.0
TNFRSF11B	Degree: 17.0
IGFBP4	Degree: 17.0
IFIT5	Degree: 17.0
PDE4D	Degree: 17.0
KIRREL3	Degree: 17.0
MTMR2	Degree: 17.0
FBLN2	Degree: 17.0
SVEP1	Degree: 17.0
PAX9	Degree: 17.0
PPAP2B	Degree: 17.0
NT5C3L	Degree: 17.0
NR4A3	Degree: 17.0
PTS	Degree: 17.0
SPEN	Degree: 17.0
PNPLA2	Degree: 17.0
PPM1L	Degree: 17.0
RRAD	Degree: 17.0
TGM2	Degree: 17.0
PLCD1	Degree: 17.0
PIK3C2G	Degree: 17.0
NEGR1	Degree: 17.0
TNNT3	Degree: 17.0
SLC1A6	Degree: 17.0
SLC1A1	Degree: 17.0
ACSBG2	Degree: 16.0
ADAM19	Degree: 16.0
FABP3	Degree: 16.0
FAH	Degree: 16.0
AMOTL1	Degree: 16.0
CORO6	Degree: 16.0
GGT7	Degree: 16.0
GGT5	Degree: 16.0
GCH1	Degree: 16.0
EDIL3	Degree: 16.0
NGEF	Degree: 16.0
CACNB2	Degree: 16.0
FTH1	Degree: 16.0
CXCR5	Degree: 16.0
TF	Degree: 16.0
GIPC2	Degree: 16.0
TNFSF15	Degree: 16.0
EPB41	Degree: 16.0
GAP43	Degree: 16.0
MGST3	Degree: 16.0
NKD1	Degree: 16.0
SOAT1	Degree: 16.0
SMOC1	Degree: 16.0
RAPH1	Degree: 16.0
MYBPC3	Degree: 16.0
HIST1H2B7	Degree: 16.0
PDZRN3	Degree: 16.0
RGS1	Degree: 16.0
MATN4	Degree: 16.0
ABCA1	Degree: 15.0
ADAMTS7	Degree: 15.0
CALD1	Degree: 15.0
ETNPPL	Degree: 15.0
CYP1B1	Degree: 15.0
CLMN	Degree: 15.0
FECH	Degree: 15.0
HK1	Degree: 15.0
APBA1	Degree: 15.0
CHGA	Degree: 15.0
FKBP1B	Degree: 15.0
PDK4	Degree: 15.0
CISH	Degree: 15.0
CEP350	Degree: 15.0
GSTA4	Degree: 15.0
BACH1	Degree: 15.0
CCL20	Degree: 15.0
DYRK1A	Degree: 15.0
BCOR	Degree: 15.0
DACH1	Degree: 15.0
DNAJB13	Degree: 15.0
ITIH2	Degree: 15.0
CAMK1G	Degree: 15.0
RGS17	Degree: 15.0
PDE3A	Degree: 15.0
NPR2	Degree: 15.0
CX3CL1	Degree: 15.0
SLC38A4	Degree: 15.0
TUBB3	Degree: 15.0
LGR5	Degree: 15.0
ECI1	Degree: 15.0
PRDM5	Degree: 15.0
PARVG	Degree: 15.0
DCX	Degree: 15.0
NELL2	Degree: 15.0
CNTNAP1	Degree: 15.0
HTR1A	Degree: 15.0
UPP1	Degree: 15.0
SIX2	Degree: 15.0
DTNA	Degree: 15.0
DUSP5	Degree: 15.0
HMCN1	Degree: 15.0
FCHSD2	Degree: 15.0
KIF26B	Degree: 15.0
GPD1L	Degree: 15.0
PGAM1	Degree: 15.0
SORL1	Degree: 15.0
UNC5C	Degree: 15.0
RGS2	Degree: 15.0
TMEM86A	Degree: 15.0
MYOZ2	Degree: 15.0
ADAMTS8	Degree: 14.0
BCKDHB	Degree: 14.0
PTH1R	Degree: 14.0
THBS4	Degree: 14.0
AK5	Degree: 14.0
BCR	Degree: 14.0
F10	Degree: 14.0
GEM	Degree: 14.0
TAPBP	Degree: 14.0
TBL1XR1	Degree: 14.0
PCSK5	Degree: 14.0
ERC1	Degree: 14.0
PRSS12	Degree: 14.0
KCNJ8	Degree: 14.0
MAP2K6	Degree: 14.0
SOSTDC1	Degree: 14.0
PITX1	Degree: 14.0
GGCL1	Degree: 14.0
TACC3	Degree: 14.0
CDC14A	Degree: 14.0
QSOX1	Degree: 14.0
LNPEP	Degree: 14.0
TUBA1C	Degree: 14.0
FOXP1	Degree: 14.0
DPYD	Degree: 14.0
NEXN	Degree: 14.0
FKBP5	Degree: 14.0
ETV1	Degree: 14.0
NDE1	Degree: 14.0
STARD8	Degree: 14.0
WWOX	Degree: 14.0
ROBO1	Degree: 14.0
SEMA6D	Degree: 14.0
SPOCK3	Degree: 14.0
KMT2C	Degree: 14.0
HIVEP2	Degree: 14.0
JARID2	Degree: 14.0
NPAS2	Degree: 14.0
TRAPPC9	Degree: 14.0
ADAMTS10	Degree: 13.0
ACSS1	Degree: 13.0
ADAMTS6	Degree: 13.0
CDA	Degree: 13.0
NCOA1	Degree: 13.0
AQP1	Degree: 13.0
ATP5B	Degree: 13.0
ANGPTL4	Degree: 13.0
ANKFY1	Degree: 13.0
TGFBR3	Degree: 13.0
CC2D2A	Degree: 13.0
DAB2IP	Degree: 13.0
ARL11	Degree: 13.0
BCL11A	Degree: 13.0
PRDX6	Degree: 13.0
NOG2	Degree: 13.0
IFI30	Degree: 13.0
GLT8D2	Degree: 13.0
BOK	Degree: 13.0
CAP2	Degree: 13.0
DBN1	Degree: 13.0
SCN4B	Degree: 13.0
PDE9A	Degree: 13.0
IRX6	Degree: 13.0
NBR1	Degree: 13.0
LHFPL5	Degree: 13.0
GPR124	Degree: 13.0
PRICKLE1	Degree: 13.0
UGP2	Degree: 13.0
KIF25	Degree: 13.0
SASH1	Degree: 13.0
KCNK1	Degree: 13.0
WIPF1	Degree: 13.0
STOML3	Degree: 13.0
KCNAB2	Degree: 13.0
UCHL1	Degree: 13.0
LAPTM5	Degree: 13.0
SIX4	Degree: 13.0
DISC1	Degree: 13.0
MATN2	Degree: 13.0
ZC3HAV1	Degree: 13.0
RAPSN	Degree: 13.0
UNC5A	Degree: 13.0
FERMT1	Degree: 13.0
PDGFC	Degree: 13.0
RUNX1T1	Degree: 13.0
SEMA3C	Degree: 13.0
SEMA6C	Degree: 13.0
NFATC3	Degree: 13.0
MAP3K3	Degree: 13.0
WDFY3	Degree: 13.0
TRPC4	Degree: 13.0
TRPC6	Degree: 13.0
MERTK	Degree: 13.0
GPM6B	Degree: 13.0
SOCS2	Degree: 13.0
KIF21A	Degree: 13.0
RREB1	Degree: 13.0
MYOC	Degree: 13.0
SLC1A7	Degree: 13.0
AASS	Degree: 12.0
ADAMTS18	Degree: 12.0
ADCYAP1	Degree: 12.0
CCK	Degree: 12.0
FABP5	Degree: 12.0
PGM2L1	Degree: 12.0
BF1	Degree: 12.0
BMPER	Degree: 12.0
GALM	Degree: 12.0
APPL1	Degree: 12.0
ARHGEF28	Degree: 12.0
PDGFRL	Degree: 12.0
CPEB4	Degree: 12.0
TXNRD2	Degree: 12.0
OTUD7A	Degree: 12.0
PPAT	Degree: 12.0
LGMN	Degree: 12.0
BLB2	Degree: 12.0
CPEB1	Degree: 12.0
BICC1	Degree: 12.0
CEMIP	Degree: 12.0
BSN	Degree: 12.0
CFI	Degree: 12.0
DHCR7	Degree: 12.0
NFIA	Degree: 12.0
KCNJ5	Degree: 12.0
MYLK	Degree: 12.0
MLC1	Degree: 12.0
KIAA1755	Degree: 12.0
STX7	Degree: 12.0
TNFAIP3	Degree: 12.0
TTC21B	Degree: 12.0
PDK1	Degree: 12.0
CDH7	Degree: 12.0
GRK4	Degree: 12.0
LXN	Degree: 12.0
CSNK2A2	Degree: 12.0
HSD17B7	Degree: 12.0
NTS	Degree: 12.0
CSGALNACT1	Degree: 12.0
SCN9A	Degree: 12.0
TUBAL3	Degree: 12.0
EPB41L3	Degree: 12.0
NEFL	Degree: 12.0
STMN3	Degree: 12.0
MST1	Degree: 12.0
PTGER4	Degree: 12.0
SH2B3	Degree: 12.0
MEOX2	Degree: 12.0
PLA2G15	Degree: 12.0
FRZB	Degree: 12.0
SFRP4	Degree: 12.0
RCOR1	Degree: 12.0
KDM7A	Degree: 12.0
NOX4	Degree: 12.0
SYNRG	Degree: 12.0
KLF13	Degree: 12.0
G6PC2	Degree: 12.0
HPSE	Degree: 12.0
MLXIP	Degree: 12.0
SFMBT1	Degree: 12.0
MFSD4	Degree: 12.0
GLB1L	Degree: 12.0
SAP30	Degree: 12.0
PAG1	Degree: 12.0
GPR158	Degree: 12.0
PBX1	Degree: 12.0
RGS6	Degree: 12.0
LY86	Degree: 12.0
NCS1	Degree: 12.0
KCNK2	Degree: 12.0
PKD2	Degree: 12.0
LOC427306	Degree: 12.0
SLC16A10	Degree: 12.0
ADAMTS15	Degree: 11.0
ADAM22	Degree: 11.0
PDE8A	Degree: 11.0
FABP7	Degree: 11.0
LRIG1	Degree: 11.0
GLUL	Degree: 11.0
GSTO1	Degree: 11.0
NRTN	Degree: 11.0
BHLHE40	Degree: 11.0
ANGPT4	Degree: 11.0
IGFBP2	Degree: 11.0
LSMEM1	Degree: 11.0
DYSF	Degree: 11.0
CLSTN2	Degree: 11.0
ARFGEF2	Degree: 11.0
PPIF	Degree: 11.0
CAB39L	Degree: 11.0
ARRDC3	Degree: 11.0
ATAD2B	Degree: 11.0
DOCK3	Degree: 11.0
DTX3L	Degree: 11.0
BBX	Degree: 11.0
PDXK	Degree: 11.0
CYFIP2	Degree: 11.0
LYVE1	Degree: 11.0
ODZ2	Degree: 11.0
PHC3	Degree: 11.0
CLASP1	Degree: 11.0
NLGN4X	Degree: 11.0
ITIH5	Degree: 11.0
FNDC1	Degree: 11.0
NR2F1	Degree: 11.0
IL16	Degree: 11.0
PDK3	Degree: 11.0
SCUBE2	Degree: 11.0
F3	Degree: 11.0
RBP4	Degree: 11.0
HAPLN1	Degree: 11.0
RIN2	Degree: 11.0
TRIM71	Degree: 11.0
OLFML2B	Degree: 11.0
IFITM5	Degree: 11.0
PPP1R9A	Degree: 11.0
PIEZO2	Degree: 11.0
LTBP2	Degree: 11.0
PARP12	Degree: 11.0
GM2A	Degree: 11.0
GRIN3A	Degree: 11.0
TRAK2	Degree: 11.0
PTPRM	Degree: 11.0
SUPT3H	Degree: 11.0
PHEX	Degree: 11.0
DGKH	Degree: 11.0
LMO1	Degree: 11.0
TMTC4	Degree: 11.0
KDM1B	Degree: 11.0
ZNF469	Degree: 11.0
SPRED2	Degree: 11.0
RERE	Degree: 11.0
STEAP3	Degree: 11.0
RYR2	Degree: 11.0
TNFAIP6	Degree: 11.0
UCP3	Degree: 11.0
POU2F1	Degree: 11.0
MOSPD1	Degree: 11.0
PHLDB2	Degree: 11.0
RGS7BP	Degree: 11.0
SORBS2	Degree: 11.0
KAL1	Degree: 11.0
TPH1	Degree: 11.0
SLC40A1	Degree: 11.0
UAP1L1	Degree: 11.0
KLHL14	Degree: 11.0
VGLL4	Degree: 11.0
SPOPL	Degree: 11.0
VWA1	Degree: 11.0
SLC7A11	Degree: 11.0
SLC43A2	Degree: 11.0
SLC26A2	Degree: 11.0
TRH	Degree: 11.0
ABCC9	Degree: 10.0
CYP20A1	Degree: 10.0
ACSF2	Degree: 10.0
ANKH	Degree: 10.0
AOC1	Degree: 10.0
ADRA1A	Degree: 10.0
AKR1B10	Degree: 10.0
KRT14	Degree: 10.0
AMY2A	Degree: 10.0
MPO	Degree: 10.0
AUTS2	Degree: 10.0
C21ORF63	Degree: 10.0
RAB22A	Degree: 10.0
ANTXR2	Degree: 10.0
DMRT2	Degree: 10.0
GPC5	Degree: 10.0
ELK4	Degree: 10.0
CLEC3A	Degree: 10.0
AVP	Degree: 10.0
LAMP2	Degree: 10.0
ATP2B4	Degree: 10.0
DLGAP1	Degree: 10.0
DHRS3	Degree: 10.0
MTHFD1L	Degree: 10.0
ITPKA	Degree: 10.0
MYO1H	Degree: 10.0
FOXK1	Degree: 10.0
LOC776802	Degree: 10.0
CFLAR	Degree: 10.0
EN1	Degree: 10.0
TBX15	Degree: 10.0
CABLES1	Degree: 10.0
KCNH2	Degree: 10.0
CACNB4	Degree: 10.0
CACNA2D2	Degree: 10.0
WASF3	Degree: 10.0
CAPN5	Degree: 10.0
TNFRSF10B	Degree: 10.0
MICAL3	Degree: 10.0
UNC79	Degree: 10.0
SGCD	Degree: 10.0
GPR56	Degree: 10.0
HHEX	Degree: 10.0
RORB	Degree: 10.0
COLEC12	Degree: 10.0
CILP2	Degree: 10.0
STON2	Degree: 10.0
PDCD6IP	Degree: 10.0
RAB31	Degree: 10.0
DNER	Degree: 10.0
CRMP1	Degree: 10.0
COLEC10	Degree: 10.0
TSC22D3	Degree: 10.0
EYA4	Degree: 10.0
MATN3	Degree: 10.0
SVIL	Degree: 10.0
NPNT	Degree: 10.0
TMEM88	Degree: 10.0
SEMA7A	Degree: 10.0
TMEM9	Degree: 10.0
TRPC3	Degree: 10.0
PIM3	Degree: 10.0
ING2	Degree: 10.0
KIF21B	Degree: 10.0
TULP1	Degree: 10.0
NUP210	Degree: 10.0
NUP37	Degree: 10.0
NOTUM	Degree: 10.0
TBC1D5	Degree: 10.0
HIST1H2A3	Degree: 10.0
KLF2	Degree: 10.0
HMGA2	Degree: 10.0
RHBDF2	Degree: 10.0
IL1R1	Degree: 10.0
PTPRD	Degree: 10.0
PLEKHG1	Degree: 10.0
PI4K2B	Degree: 10.0
SNRPG	Degree: 10.0
SLC29A1	Degree: 10.0
SLCO3A1	Degree: 10.0
CELF2	Degree: 9.0
ABCB1LB	Degree: 9.0
CCBE1	Degree: 9.0
DCP1A	Degree: 9.0
MUSTN1	Degree: 9.0
GRHPR	Degree: 9.0
BF2	Degree: 9.0
ALS2	Degree: 9.0
CDKL5	Degree: 9.0
ARHGEF10	Degree: 9.0
HSD17B1	Degree: 9.0
ASB12	Degree: 9.0
MYOM1	Degree: 9.0
KIAA1598	Degree: 9.0
NAALADL2	Degree: 9.0
GAS6	Degree: 9.0
SMARCA1	Degree: 9.0
SYN3	Degree: 9.0
PAWR	Degree: 9.0
CTSC	Degree: 9.0
CAPN6	Degree: 9.0
CTSO	Degree: 9.0
PYGO1	Degree: 9.0
TBX6	Degree: 9.0
MYH15	Degree: 9.0
COL28A1	Degree: 9.0
OAZ1	Degree: 9.0
CYP26C1	Degree: 9.0
REPS2	Degree: 9.0
ENPP6	Degree: 9.0
CYP24A1	Degree: 9.0
EHD3	Degree: 9.0
CPNE4	Degree: 9.0
MATN1	Degree: 9.0
PPP1R12B	Degree: 9.0
PHOSPHO1	Degree: 9.0
KRT20	Degree: 9.0
FBXL17	Degree: 9.0
SAMSN1	Degree: 9.0
SH3PXD2B	Degree: 9.0
DOK4	Degree: 9.0
SLC7A1	Degree: 9.0
P4HA3	Degree: 9.0
GPM6A	Degree: 9.0
EVC2	Degree: 9.0
WWC3	Degree: 9.0
CRIP1	Degree: 9.0
KCNK3	Degree: 9.0
PPL	Degree: 9.0
FAP	Degree: 9.0
STRN	Degree: 9.0
TES	Degree: 9.0
GRAMD4	Degree: 9.0
SMPD3	Degree: 9.0
S100Z	Degree: 9.0
LIPA	Degree: 9.0
EGFL7	Degree: 9.0
HEYL	Degree: 9.0
PCYT1B	Degree: 9.0
DUSP8	Degree: 9.0
DUSP4	Degree: 9.0
NTN4	Degree: 9.0
RSPH1	Degree: 9.0
PTPRO	Degree: 9.0
TRPM8	Degree: 9.0
PKD1	Degree: 9.0
FBLN7	Degree: 9.0
MYO1E	Degree: 9.0
PTGFRN	Degree: 9.0
MFSD2A	Degree: 9.0
HCFC2	Degree: 9.0
RSPO3	Degree: 9.0
IFI27L2	Degree: 9.0
PLIN1	Degree: 9.0
MCTP1	Degree: 9.0
TSPAN2	Degree: 9.0
TNFAIP2	Degree: 9.0
POF1B	Degree: 9.0
TLR5	Degree: 9.0
SLC16A1	Degree: 9.0
SEMA3B	Degree: 9.0
PRTG	Degree: 9.0
SVOPL	Degree: 9.0
STAG2	Degree: 9.0
SLC16A2	Degree: 9.0
ABCB11	Degree: 8.0
ATP10D	Degree: 8.0
ATP8A2	Degree: 8.0
ECH1	Degree: 8.0
ADAM8	Degree: 8.0
CILP	Degree: 8.0
CNGA3	Degree: 8.0
AMY1A	Degree: 8.0
NADK2	Degree: 8.0
BBOX1	Degree: 8.0
GLS	Degree: 8.0
CD109	Degree: 8.0
ASTN1	Degree: 8.0
AMN1	Degree: 8.0
PLIN2	Degree: 8.0
ID1	Degree: 8.0
PDGFD	Degree: 8.0
FHL1	Degree: 8.0
RGL1	Degree: 8.0
DIRAS1	Degree: 8.0
CYTH3	Degree: 8.0
BCAS1	Degree: 8.0
SLC12A2	Degree: 8.0
ATG13	Degree: 8.0
ATXN1	Degree: 8.0
LRRC40	Degree: 8.0
NLGN3	Degree: 8.0
B4GALT6	Degree: 8.0
STC1	Degree: 8.0
DACT2	Degree: 8.0
KLF7	Degree: 8.0
BCO2	Degree: 8.0
TCLEC2D	Degree: 8.0
CYP7B1	Degree: 8.0
DTNB	Degree: 8.0
TLL1	Degree: 8.0
RAB11FIP4	Degree: 8.0
RGS10	Degree: 8.0
CALHM2	Degree: 8.0
RIMBP2	Degree: 8.0
TEF	Degree: 8.0
MYLIP	Degree: 8.0
FOXN3	Degree: 8.0
EPDR1	Degree: 8.0
PACSIN3	Degree: 8.0
TPH2	Degree: 8.0
OPRM1	Degree: 8.0
NFKBIZ	Degree: 8.0
LPAR5	Degree: 8.0
CHRNA7	Degree: 8.0
NRXN3	Degree: 8.0
NRXN1	Degree: 8.0
PTPDC1	Degree: 8.0
TMED3	Degree: 8.0
MYO1C	Degree: 8.0
RBM24	Degree: 8.0
CELSR2	Degree: 8.0
TUBB6	Degree: 8.0
PCGF3	Degree: 8.0
CPE	Degree: 8.0
ZFPM1	Degree: 8.0
EXTL3	Degree: 8.0
TFPI2	Degree: 8.0
DYX1C1	Degree: 8.0
RNF150	Degree: 8.0
PTP4A2	Degree: 8.0
PDZD2	Degree: 8.0
KCNN2	Degree: 8.0
GABRD	Degree: 8.0
SLC27A1	Degree: 8.0
TTC28	Degree: 8.0
KCNQ3	Degree: 8.0
PSD2	Degree: 8.0
SPAG9	Degree: 8.0
TET2	Degree: 8.0
TRIM9	Degree: 8.0
PLEKHA8	Degree: 8.0
FBXO8	Degree: 8.0
ST8SIA4	Degree: 8.0
ZDHHC8	Degree: 8.0
VPS53	Degree: 8.0
TWIST2	Degree: 8.0
N6AMT1	Degree: 8.0
PPAP2A	Degree: 8.0
HEPH	Degree: 8.0
FLVCR2	Degree: 8.0
RASSF2	Degree: 8.0
GLA	Degree: 8.0
LY6E	Degree: 8.0
SULF1	Degree: 8.0
gadd45	Degree: 8.0
TSPAN6	Degree: 8.0
TNFAIP8L3	Degree: 8.0
NOVA1	Degree: 8.0
LSAMP	Degree: 8.0
SMOX	Degree: 8.0
SNAPC1	Degree: 8.0
AFAP1	Degree: 7.0
PLTP	Degree: 7.0
NAV3	Degree: 7.0
CHRDL1	Degree: 7.0
ADIPOR1	Degree: 7.0
AFF1	Degree: 7.0
AKAP11	Degree: 7.0
COLEC11	Degree: 7.0
KCNC2	Degree: 7.0
ALDH1L2	Degree: 7.0
ALX4	Degree: 7.0
CPB1	Degree: 7.0
COLGALT2	Degree: 7.0
SLN	Degree: 7.0
ANTXRL	Degree: 7.0
NET1	Degree: 7.0
ASB1	Degree: 7.0
ASIC4	Degree: 7.0
SNRK	Degree: 7.0
BTG2	Degree: 7.0
TFEB	Degree: 7.0
CAMK4	Degree: 7.0
ATP7B	Degree: 7.0
CD1C	Degree: 7.0
NAPEPLD	Degree: 7.0
RLBP1	Degree: 7.0
BDKRB2	Degree: 7.0
SNTB1	Degree: 7.0
SBK1	Degree: 7.0
T	Degree: 7.0
GSC	Degree: 7.0
CDR2	Degree: 7.0
FAM101A	Degree: 7.0
CA6	Degree: 7.0
STX11	Degree: 7.0
C1QTNF2	Degree: 7.0
SPSB1	Degree: 7.0
PODN	Degree: 7.0
SMPDL3A	Degree: 7.0
EFHC2	Degree: 7.0
GABRB2	Degree: 7.0
SPAG6	Degree: 7.0
CASP6	Degree: 7.0
CLINT1	Degree: 7.0
CNTRL	Degree: 7.0
PLAGL1	Degree: 7.0
CHRNB2	Degree: 7.0
TRIP11	Degree: 7.0
CDK19	Degree: 7.0
LONRF3	Degree: 7.0
CLYBL	Degree: 7.0
MTSS1	Degree: 7.0
CSRNP1	Degree: 7.0
KBTBD12	Degree: 7.0
SCIN	Degree: 7.0
F2RL1	Degree: 7.0
REV3L	Degree: 7.0
RBPMS2	Degree: 7.0
RNASET2	Degree: 7.0
TBC1D8	Degree: 7.0
LONRF2	Degree: 7.0
NSG1	Degree: 7.0
RAD21L1	Degree: 7.0
RSPO2	Degree: 7.0
RPS6KA3	Degree: 7.0
LIMS2	Degree: 7.0
PODXL	Degree: 7.0
UCHL3	Degree: 7.0
ZNF512	Degree: 7.0
LSP1	Degree: 7.0
SLC44A1	Degree: 7.0
SCEL	Degree: 7.0
WFIKKN1	Degree: 7.0
MTMR12	Degree: 7.0
RGS4	Degree: 7.0
TSPAN4	Degree: 7.0
DLK2	Degree: 7.0
KCNN3	Degree: 7.0
RSPH9	Degree: 7.0
SMS	Degree: 7.0
PYROXD2	Degree: 7.0
HECW1	Degree: 7.0
ELFN1	Degree: 7.0
NECAB2	Degree: 7.0
SPRY3	Degree: 7.0
SEMA5A	Degree: 7.0
MRC2	Degree: 7.0
SREK1	Degree: 7.0
INO80D	Degree: 7.0
GPRC5B	Degree: 7.0
MGA	Degree: 7.0
TRIB1	Degree: 7.0
SLC23A2	Degree: 7.0
RNF144A	Degree: 7.0
MNX1	Degree: 7.0
KLF9	Degree: 7.0
SVOP	Degree: 7.0
PTGS1	Degree: 7.0
PLEKHM3	Degree: 7.0
LCORL	Degree: 7.0
TMEM171	Degree: 7.0
TMEM47	Degree: 7.0
NCALD	Degree: 7.0
HTR1B	Degree: 7.0
NR1D2	Degree: 7.0
STC2	Degree: 7.0
PIK3R6	Degree: 7.0
PLCH1	Degree: 7.0
MYT1L	Degree: 7.0
SLC4A11	Degree: 7.0
TSPAN9	Degree: 7.0
SNAPC3	Degree: 7.0
SLC2A12	Degree: 7.0
B3GNT4	Degree: 6.0
ASTN2	Degree: 6.0
LPCAT3	Degree: 6.0
ASL2	Degree: 6.0
SEPP1	Degree: 6.0
CCDC71	Degree: 6.0
MTR	Degree: 6.0
SCCPDH	Degree: 6.0
ATHL1	Degree: 6.0
ANGPTL2	Degree: 6.0
ANTXR1	Degree: 6.0
LRFN5	Degree: 6.0
PHB	Degree: 6.0
ARFRP1	Degree: 6.0
GSTCD	Degree: 6.0
ARHGAP25	Degree: 6.0
SS18L1	Degree: 6.0
HIC1	Degree: 6.0
ARPP21	Degree: 6.0
KLHL18	Degree: 6.0
DEPDC6	Degree: 6.0
CHCHD4	Degree: 6.0
CYBRD1	Degree: 6.0
MOXD1	Degree: 6.0
SELENBP1	Degree: 6.0
TMEM11	Degree: 6.0
GALNT2	Degree: 6.0
GAN	Degree: 6.0
BAI1	Degree: 6.0
BARX2	Degree: 6.0
NRG4	Degree: 6.0
TAPBPL	Degree: 6.0
BICD1	Degree: 6.0
GPCPD1	Degree: 6.0
SYBU	Degree: 6.0
C7	Degree: 6.0
CA10	Degree: 6.0
SLC16A4	Degree: 6.0
LRRC71	Degree: 6.0
RYR3	Degree: 6.0
GIPR	Degree: 6.0
CXCL14	Degree: 6.0
MPP4	Degree: 6.0
TNFRSF4	Degree: 6.0
CMIP	Degree: 6.0
CLSTN3	Degree: 6.0
GAS1	Degree: 6.0
TMEM132B	Degree: 6.0
CUX2	Degree: 6.0
CETN1	Degree: 6.0
ULK2	Degree: 6.0
MCCC2	Degree: 6.0
TMEM204	Degree: 6.0
RASAL1	Degree: 6.0
USP44	Degree: 6.0
LRRC6	Degree: 6.0
RGS20	Degree: 6.0
GJB1	Degree: 6.0
RALYL	Degree: 6.0
MMP23B	Degree: 6.0
WARS2	Degree: 6.0
SPRY1	Degree: 6.0
PNPO	Degree: 6.0
FRRS1L	Degree: 6.0
IGFBP7	Degree: 6.0
EYA2	Degree: 6.0
NFIB	Degree: 6.0
SLC46A3	Degree: 6.0
ZAR1L	Degree: 6.0
GRM8	Degree: 6.0
PI15	Degree: 6.0
ESYT2	Degree: 6.0
TRPM2	Degree: 6.0
NUDT1	Degree: 6.0
NDNF	Degree: 6.0
GDPD5	Degree: 6.0
MYH1E	Degree: 6.0
HNMT	Degree: 6.0
RASSF5	Degree: 6.0
SP4	Degree: 6.0
TGIF1	Degree: 6.0
GPR149	Degree: 6.0
ST6GAL1	Degree: 6.0
TTLL9	Degree: 6.0
SKI	Degree: 6.0
YPEL1	Degree: 6.0
PPP1R14C	Degree: 6.0
PASK	Degree: 6.0
HLF	Degree: 6.0
NPL	Degree: 6.0
PAPPA	Degree: 6.0
SBF1	Degree: 6.0
IL1RAPL2	Degree: 6.0
SSTR2	Degree: 6.0
SH3D19	Degree: 6.0
SNCB	Degree: 6.0
LRMP	Degree: 6.0
PANX2	Degree: 6.0
MFAP3L	Degree: 6.0
TNFRSF18	Degree: 6.0
SNX19	Degree: 6.0
SLC6A15	Degree: 6.0
SLCO2B1	Degree: 6.0
APITD1	Degree: 5.0
ABHD17A	Degree: 5.0
B4GALT5	Degree: 5.0
SHOX	Degree: 5.0
ADRA2C	Degree: 5.0
ARL6IP5	Degree: 5.0
AIF1L	Degree: 5.0
PLA2R1	Degree: 5.0
PPEF1	Degree: 5.0
MRPS22	Degree: 5.0
COCH	Degree: 5.0
SYNC	Degree: 5.0
MAB21L2	Degree: 5.0
ANO6	Degree: 5.0
MME	Degree: 5.0
NRSN1	Degree: 5.0
MAMDC2	Degree: 5.0
SLC25A4	Degree: 5.0
DNAJC27	Degree: 5.0
CPEB3	Degree: 5.0
MEPE	Degree: 5.0
ARPC5L	Degree: 5.0
C9orf3	Degree: 5.0
EEF2K	Degree: 5.0
TMPRSS9	Degree: 5.0
RCSD1	Degree: 5.0
RC3H2	Degree: 5.0
NPR3	Degree: 5.0
RNF145	Degree: 5.0
SPECC1L	Degree: 5.0
EDN2	Degree: 5.0
GALNT11	Degree: 5.0
ITM2C	Degree: 5.0
FOXC1	Degree: 5.0
PRDM11	Degree: 5.0
GLIS1	Degree: 5.0
PATZ1	Degree: 5.0
SHROOM2	Degree: 5.0
BMF	Degree: 5.0
RTKN2	Degree: 5.0
BDKRB1	Degree: 5.0
MASP1	Degree: 5.0
CCRN4L	Degree: 5.0
FNDC5	Degree: 5.0
BNC2	Degree: 5.0
POMT1	Degree: 5.0
CRBN	Degree: 5.0
HORMAD1	Degree: 5.0
HDGF	Degree: 5.0
CPN1	Degree: 5.0
PCOLCE2	Degree: 5.0
TTLL7	Degree: 5.0
CDK2AP1	Degree: 5.0
PPP1R17	Degree: 5.0
DENND5B	Degree: 5.0
DES	Degree: 5.0
FAM167A	Degree: 5.0
ZNF711	Degree: 5.0
GP5	Degree: 5.0
RBM38	Degree: 5.0
MIF	Degree: 5.0
CD82	Degree: 5.0
KIAA0513	Degree: 5.0
CDON	Degree: 5.0
SLC37A2	Degree: 5.0
CEP68	Degree: 5.0
ERO1L	Degree: 5.0
CHST14	Degree: 5.0
XYLT1	Degree: 5.0
MAP7	Degree: 5.0
SGK223	Degree: 5.0
SLITRK2	Degree: 5.0
CNTN4	Degree: 5.0
GTPBP2	Degree: 5.0
OSBPL5	Degree: 5.0
NPC2	Degree: 5.0
COL8A2	Degree: 5.0
TMEM45A	Degree: 5.0
ZNF618	Degree: 5.0
LOC107054267	Degree: 5.0
DHX29	Degree: 5.0
SUPT7L	Degree: 5.0
MTFR1	Degree: 5.0
MTUS1	Degree: 5.0
LOC421682	Degree: 5.0
TFCP2L1	Degree: 5.0
EMP1	Degree: 5.0
DACT1	Degree: 5.0
GPR123	Degree: 5.0
TEKT1	Degree: 5.0
HIST1H101	Degree: 5.0
NARF	Degree: 5.0
HIVEP3	Degree: 5.0
NOP16	Degree: 5.0
PCDH7	Degree: 5.0
PELI2	Degree: 5.0
SYT6	Degree: 5.0
FAM83B	Degree: 5.0
ICA1	Degree: 5.0
FAM46C	Degree: 5.0
PFDN1	Degree: 5.0
STEAP2	Degree: 5.0
SIK2	Degree: 5.0
MFSD12	Degree: 5.0
FOXO6	Degree: 5.0
TRAIL-LIKE	Degree: 5.0
FOXS1	Degree: 5.0
FSIP1	Degree: 5.0
G0S2	Degree: 5.0
MEF2C	Degree: 5.0
GATAD1	Degree: 5.0
GEMIN6	Degree: 5.0
SLC6A13	Degree: 5.0
GPR63	Degree: 5.0
ZCCHC24	Degree: 5.0
OSTN	Degree: 5.0
LOC396318	Degree: 5.0
GPR82	Degree: 5.0
PAPPA2	Degree: 5.0
INPP4A	Degree: 5.0
LMO4	Degree: 5.0
TOX	Degree: 5.0
ZHX2	Degree: 5.0
TOX2	Degree: 5.0
LINGO1	Degree: 5.0
RNF180	Degree: 5.0
SNX29	Degree: 5.0
TM6SF1	Degree: 5.0
SYNM	Degree: 5.0
PCDHGC3	Degree: 5.0
RANBP3L	Degree: 5.0
TCEA3	Degree: 5.0
S100A4	Degree: 5.0
SLC38A6	Degree: 5.0
ZNF521	Degree: 5.0
ABCA12	Degree: 4.0
ACAP3	Degree: 4.0
CRIP2	Degree: 4.0
RUNDC3B	Degree: 4.0
SULT1B1	Degree: 4.0
ADORA3	Degree: 4.0
TMEM71	Degree: 4.0
AKR1D1	Degree: 4.0
ATP6V0E2	Degree: 4.0
ALS2CL	Degree: 4.0
CLIP4	Degree: 4.0
FAM49A	Degree: 4.0
ARHGAP31	Degree: 4.0
TMC7	Degree: 4.0
SULT6B1	Degree: 4.0
STRIP2	Degree: 4.0
ARRDC1	Degree: 4.0
TMEM237	Degree: 4.0
ARSH	Degree: 4.0
ESM1	Degree: 4.0
PHACTR3	Degree: 4.0
PTGER3	Degree: 4.0
KLHL25	Degree: 4.0
BEND5	Degree: 4.0
ATP1B1	Degree: 4.0
RNLS	Degree: 4.0
MT4	Degree: 4.0
RPS6KA6	Degree: 4.0
B3GNTL1	Degree: 4.0
BAIAP2L1	Degree: 4.0
RCAN1	Degree: 4.0
GLCCI1	Degree: 4.0
FAM107B	Degree: 4.0
SHROOM3	Degree: 4.0
FMO6P	Degree: 4.0
ZHX1	Degree: 4.0
STARD5	Degree: 4.0
PLCL1	Degree: 4.0
SCARA5	Degree: 4.0
CRISPLD2	Degree: 4.0
SLC26A8	Degree: 4.0
CA9	Degree: 4.0
PRRC2C	Degree: 4.0
SLAIN2	Degree: 4.0
CACNG3	Degree: 4.0
CAPN14	Degree: 4.0
SIDT1	Degree: 4.0
ST8SIA5	Degree: 4.0
TTC8	Degree: 4.0
FYCO1	Degree: 4.0
CCDC170	Degree: 4.0
GIP	Degree: 4.0
TROVE2	Degree: 4.0
RASGEF1B	Degree: 4.0
MED12L	Degree: 4.0
RASSF9	Degree: 4.0
TMEM108	Degree: 4.0
TBC1D9	Degree: 4.0
CHMP4C	Degree: 4.0
FAM179A	Degree: 4.0
CLIC3	Degree: 4.0
ODZ3	Degree: 4.0
MT3	Degree: 4.0
CNP	Degree: 4.0
VILL	Degree: 4.0
SLC2A13	Degree: 4.0
HORMAD2	Degree: 4.0
SALL4	Degree: 4.0
RASSF8	Degree: 4.0
CRLF1	Degree: 4.0
HEBP1	Degree: 4.0
SERINC2	Degree: 4.0
FNIP1	Degree: 4.0
CYGB	Degree: 4.0
SLC16A9	Degree: 4.0
NQO1	Degree: 4.0
KIAA0430	Degree: 4.0
SAMD8	Degree: 4.0
GRIN3B	Degree: 4.0
DLEC1	Degree: 4.0
DNAJC12	Degree: 4.0
LRCH3	Degree: 4.0
DUOX2	Degree: 4.0
PRELP	Degree: 4.0
NRBP2	Degree: 4.0
FAM120A	Degree: 4.0
UTS2R	Degree: 4.0
SYT12	Degree: 4.0
PALM	Degree: 4.0
FBXL7	Degree: 4.0
FUCA2	Degree: 4.0
GALNT10	Degree: 4.0
MALL	Degree: 4.0
SLK	Degree: 4.0
HYI	Degree: 4.0
PRDM8	Degree: 4.0
IRX2	Degree: 4.0
RNF122	Degree: 4.0
TNFRSF6B	Degree: 4.0
SLC37A1	Degree: 4.0
IL17REL	Degree: 4.0
KCNF1	Degree: 4.0
KCNK15	Degree: 4.0
PLEKHA2	Degree: 4.0
LRRC8B	Degree: 4.0
PLBD1	Degree: 4.0
TRANK1	Degree: 4.0
LZTS3	Degree: 4.0
VSTM2L	Degree: 4.0
VSIG10	Degree: 4.0
MYOM3	Degree: 4.0
SHISA2	Degree: 4.0
POLR3H	Degree: 4.0
SLCO4A1	Degree: 4.0
ID3	Degree: 3.0
ADAP2	Degree: 3.0
COL13A1	Degree: 3.0
CPZ	Degree: 3.0
AIFM3	Degree: 3.0
SLCO2A1	Degree: 3.0
LRIG2	Degree: 3.0
UBASH3B	Degree: 3.0
LPAR4	Degree: 3.0
ANGPTL7	Degree: 3.0
DCBLD1	Degree: 3.0
ANKS1A	Degree: 3.0
ANO2	Degree: 3.0
SLC4A10	Degree: 3.0
VNN1	Degree: 3.0
FHL5	Degree: 3.0
RCBTB2	Degree: 3.0
SNX13	Degree: 3.0
BRINP2	Degree: 3.0
ATP11A	Degree: 3.0
SUSD1	Degree: 3.0
LIFR	Degree: 3.0
GPR144	Degree: 3.0
HBE	Degree: 3.0
BCL9L	Degree: 3.0
CPNE3	Degree: 3.0
CARF	Degree: 3.0
HOOK3	Degree: 3.0
SLC13A5	Degree: 3.0
CPLX2	Degree: 3.0
LAMP5	Degree: 3.0
PRIMA1	Degree: 3.0
C2orf40	Degree: 3.0
FIGN	Degree: 3.0
CA5B	Degree: 3.0
TMEM161B	Degree: 3.0
CABLES2	Degree: 3.0
TMEM63C	Degree: 3.0
ZBTB44	Degree: 3.0
CCDC104	Degree: 3.0
CCDC3	Degree: 3.0
FAM102A	Degree: 3.0
PAN3	Degree: 3.0
DENND2A	Degree: 3.0
CDC42EP4	Degree: 3.0
MARCKSL1	Degree: 3.0
ST14	Degree: 3.0
DMXL1	Degree: 3.0
MYLK3	Degree: 3.0
CHID1	Degree: 3.0
TOM1L1	Degree: 3.0
DRAM1	Degree: 3.0
CHSY3	Degree: 3.0
SLC10A4	Degree: 3.0
LEPREL1	Degree: 3.0
NSUN7	Degree: 3.0
CMTR2	Degree: 3.0
CNNM2	Degree: 3.0
USP36	Degree: 3.0
FAM13C	Degree: 3.0
OSBPL6	Degree: 3.0
PEAK1	Degree: 3.0
CREG2	Degree: 3.0
CRISP2	Degree: 3.0
WDR86	Degree: 3.0
CSTA	Degree: 3.0
CTXN1	Degree: 3.0
SPINK6	Degree: 3.0
PRRG3	Degree: 3.0
RAB32	Degree: 3.0
DPY19L3	Degree: 3.0
DPY19L4	Degree: 3.0
NKIRAS1	Degree: 3.0
DUSP14	Degree: 3.0
DZIP1L	Degree: 3.0
EIF4E3	Degree: 3.0
LANCL3	Degree: 3.0
EMC6	Degree: 3.0
LBH	Degree: 3.0
GPR171	Degree: 3.0
KIAA2018	Degree: 3.0
S1PR3	Degree: 3.0
PLXDC1	Degree: 3.0
VPS37D	Degree: 3.0
HYPK	Degree: 3.0
FBXL4	Degree: 3.0
NUBP2	Degree: 3.0
HOXA13	Degree: 3.0
ITFG1	Degree: 3.0
USP43	Degree: 3.0
KCTD8	Degree: 3.0
GLRB	Degree: 3.0
TMEM132C	Degree: 3.0
RWDD2B	Degree: 3.0
GPATCH2L	Degree: 3.0
GPR162	Degree: 3.0
GREB1L	Degree: 3.0
GRTP1	Degree: 3.0
TSPAN10	Degree: 3.0
HEG1	Degree: 3.0
L3HYPDH	Degree: 3.0
LCN8	Degree: 3.0
IL22RA2	Degree: 3.0
IL20RA	Degree: 3.0
PIK3IP1	Degree: 3.0
KCTD12	Degree: 3.0
LSM12	Degree: 3.0
SLC18A1	Degree: 3.0
SLC39A8	Degree: 3.0
PRR5L	Degree: 3.0
PPP1R1C	Degree: 3.0
LRRFIP1	Degree: 3.0
TSNARE1	Degree: 3.0
RCAN2	Degree: 3.0
MYH1A	Degree: 3.0
PRSS35	Degree: 3.0
RASGEF1A	Degree: 3.0
PPFIBP2	Degree: 3.0
SLC22A16	Degree: 3.0
ZBTB8OS	Degree: 2.0
ABHD2	Degree: 2.0
ACBD7	Degree: 2.0
LOXL4	Degree: 2.0
AGTRAP	Degree: 2.0
SLC45A4	Degree: 2.0
KIAA0226L	Degree: 2.0
DPYSL4	Degree: 2.0
ZC2HC1A	Degree: 2.0
ATP6V1G3	Degree: 2.0
UBASH3A	Degree: 2.0
ALKBH4	Degree: 2.0
AMER1	Degree: 2.0
SIRPA	Degree: 2.0
ZNF654	Degree: 2.0
ANGPTL1	Degree: 2.0
ZBTB7C	Degree: 2.0
HOXD8	Degree: 2.0
LARP1	Degree: 2.0
R3HDML	Degree: 2.0
ANKRD9	Degree: 2.0
KCTD1	Degree: 2.0
ANO3	Degree: 2.0
RAB11FIP5	Degree: 2.0
TOE1	Degree: 2.0
CMTM4	Degree: 2.0
PATL2	Degree: 2.0
PRR14L	Degree: 2.0
ISM1	Degree: 2.0
ASTL	Degree: 2.0
KLHL17	Degree: 2.0
STK35	Degree: 2.0
MICU2	Degree: 2.0
GFOD2	Degree: 2.0
MSANTD3	Degree: 2.0
TLK1	Degree: 2.0
CRAMP1L	Degree: 2.0
CMTM3	Degree: 2.0
GAREM	Degree: 2.0
C1H11ORF70	Degree: 2.0
WFDC1	Degree: 2.0
C1orf43	Degree: 2.0
C5ORF13	Degree: 2.0
TC2N	Degree: 2.0
CA13	Degree: 2.0
CAPN13	Degree: 2.0
CCDC85A	Degree: 2.0
CCKBR	Degree: 2.0
RHBG	Degree: 2.0
TMC3	Degree: 2.0
ZBTB5	Degree: 2.0
MYCBPAP	Degree: 2.0
USP53	Degree: 2.0
HS3ST3A1	Degree: 2.0
SULF2	Degree: 2.0
CLIC5	Degree: 2.0
CNST	Degree: 2.0
FAM189A2	Degree: 2.0
HOXB2	Degree: 2.0
ZP3	Degree: 2.0
ZBTB37	Degree: 2.0
CRHR1	Degree: 2.0
SCNN1D	Degree: 2.0
CRYGS	Degree: 2.0
CWH43	Degree: 2.0
PRR5	Degree: 2.0
ENOX1	Degree: 2.0
RNF169	Degree: 2.0
EBF3	Degree: 2.0
FAM110C	Degree: 2.0
EFHD2	Degree: 2.0
TFF2	Degree: 2.0
RELL2	Degree: 2.0
FAM101B	Degree: 2.0
FAM43B	Degree: 2.0
FBXL2	Degree: 2.0
STAC	Degree: 2.0
TMEM26	Degree: 2.0
GSG1	Degree: 2.0
ZNF827	Degree: 2.0
FSBP	Degree: 2.0
GALNT15	Degree: 2.0
GALNT9	Degree: 2.0
GALNTL4	Degree: 2.0
GFOD1	Degree: 2.0
GLT1D1	Degree: 2.0
GRIK1	Degree: 2.0
HOXA4	Degree: 2.0
JADE1	Degree: 2.0
KIAA0247	Degree: 2.0
LECT1	Degree: 2.0
WNK2	Degree: 2.0
RARRES1	Degree: 2.0
SYNGR2	Degree: 2.0
TRABD2A	Degree: 2.0
TOR4A	Degree: 2.0
PIGO	Degree: 2.0
RAB33A	Degree: 2.0
PPIL3	Degree: 2.0
SPIRE2	Degree: 2.0
PREPL	Degree: 2.0
SLC13A4	Degree: 2.0
WISP2	Degree: 2.0
ST6GALNAC3	Degree: 1.0
ZBTB34	Degree: 1.0
CLVS2	Degree: 1.0
C13H5ORF41	Degree: 1.0
RMDN2	Degree: 1.0
PPAPDC3	Degree: 1.0
FLAD1	Degree: 1.0
NPFFR1	Degree: 1.0
SLC35F2	Degree: 1.0
TP53INP2	Degree: 1.0
MR1	Degree: 1.0
KIAA1522	Degree: 1.0
NUDT13	Degree: 1.0
NHS	Degree: 1.0
ANGPTL5	Degree: 1.0
ANKRD29	Degree: 1.0
ZCCHC10	Degree: 1.0
YBX3	Degree: 1.0
KIAA1377	Degree: 1.0
ART1	Degree: 1.0
ASB5	Degree: 1.0
MANSC1	Degree: 1.0
XKR5	Degree: 1.0
OAF	Degree: 1.0
BEAN1	Degree: 1.0
SECISBP2L	Degree: 1.0
LRRN4	Degree: 1.0
TIGD5	Degree: 1.0
VIT	Degree: 1.0
C1orf198	Degree: 1.0
C6orf58	Degree: 1.0
C9orf152	Degree: 1.0
CCDC122	Degree: 1.0
CCDC85C	Degree: 1.0
CD200	Degree: 1.0
HACD4	Degree: 1.0
CDKN2A	Degree: 1.0
LRRC43	Degree: 1.0
CFAP57	Degree: 1.0
CG-16	Degree: 1.0
CG-1B	Degree: 1.0
CHST13	Degree: 1.0
STBD1	Degree: 1.0
SLC44A3	Degree: 1.0
CPED1	Degree: 1.0
SRFBP1	Degree: 1.0
CYSLTR1	Degree: 1.0
DBNDD2	Degree: 1.0
LIPH	Degree: 1.0
SEC14L5	Degree: 1.0
EMILIN2	Degree: 1.0
FAM132A	Degree: 1.0
YDJC	Degree: 1.0
FAM154A	Degree: 1.0
FAM219A	Degree: 1.0
NT5DC2	Degree: 1.0
FRMD7	Degree: 1.0
GPR156	Degree: 1.0
HMGA1	Degree: 1.0
HSF2BP	Degree: 1.0
HTR7	Degree: 1.0
IL1RL1	Degree: 1.0
KIAA0825	Degree: 1.0
KIAA1671	Degree: 1.0
KLHL11	Degree: 1.0
KXD1	Degree: 1.0
LDLRAD3	Degree: 1.0
LOC416935	Degree: 1.0
MAN2A1	Degree: 1.0
PIGF	Degree: 1.0
PLEK2	Degree: 1.0
