# Supplementary material for: Dynamic transcriptome changes during osteogenic differentiation of bone marrow-derived mesenchymal stem cells isolated from chicken
Source: Front Cell Dev Biol. 2022 Sep 2;10:940248. doi: 10.3389/fcell.2022.940248 (PMC9478182; doi:10.3389/fcell.2022.940248)
Supplement: Supplementary file 4 [file Table4.XLSX]

## Sheet: Sheet1
Table S4 DEGs in four modules of WGCNA
Ensembl gene id	Modules
ENSGALG00000000950	MEgrey
ENSGALG00000003914	MEgrey
ENSGALG00000003999	MEgrey
ENSGALG00000004309	MEgrey
ENSGALG00000004782	MEgrey
ENSGALG00000005036	MEgrey
ENSGALG00000006425	MEgrey
ENSGALG00000006502	MEgrey
ENSGALG00000007701	MEgrey
ENSGALG00000007867	MEgrey
ENSGALG00000007917	MEgrey
ENSGALG00000008835	MEgrey
ENSGALG00000010288	MEgrey
ENSGALG00000010323	MEgrey
ENSGALG00000010589	MEgrey
ENSGALG00000010859	MEgrey
ENSGALG00000012416	MEgrey
ENSGALG00000012583	MEgrey
ENSGALG00000012873	MEgrey
ENSGALG00000014713	MEgrey
ENSGALG00000014930	MEgrey
ENSGALG00000019553	MEgrey
ENSGALG00000021314	MEgrey
ENSGALG00000028871	MEgrey
ENSGALG00000031350	MEgrey
ENSGALG00000032087	MEgrey
ENSGALG00000033009	MEgrey
ENSGALG00000033591	MEgrey
ENSGALG00000036160	MEgrey
ENSGALG00000038022	MEgrey
ENSGALG00000039376	MEgrey
ENSGALG00000043611	MEgrey
ENSGALG00000045776	MEgrey
ENSGALG00000046656	MEgrey
ENSGALG00000046715	MEgrey
ENSGALG00000046731	MEgrey
ENSGALG00000047706	MEgrey
ENSGALG00000047755	MEgrey
ENSGALG00000047773	MEgrey
ENSGALG00000048954	MEgrey
ENSGALG00000050162	MEgrey
ENSGALG00000050526	MEgrey
ENSGALG00000050680	MEgrey
ENSGALG00000050957	MEgrey
ENSGALG00000051063	MEgrey
ENSGALG00000051300	MEgrey
ENSGALG00000051379	MEgrey
ENSGALG00000051746	MEgrey
ENSGALG00000054795	MEgrey
ENSGALG00000054941	MEgrey
ENSGALG00000055136	MEgrey
ENSGALG00000000003	MEturquoise
ENSGALG00000000044	MEturquoise
ENSGALG00000000094	MEturquoise
ENSGALG00000000141	MEturquoise
ENSGALG00000000158	MEturquoise
ENSGALG00000000195	MEturquoise
ENSGALG00000000209	MEturquoise
ENSGALG00000000226	MEturquoise
ENSGALG00000000244	MEturquoise
ENSGALG00000000255	MEturquoise
ENSGALG00000000276	MEturquoise
ENSGALG00000000293	MEturquoise
ENSGALG00000000295	MEturquoise
ENSGALG00000000314	MEturquoise
ENSGALG00000000336	MEturquoise
ENSGALG00000000337	MEturquoise
ENSGALG00000000364	MEturquoise
ENSGALG00000000379	MEturquoise
ENSGALG00000000417	MEturquoise
ENSGALG00000000424	MEturquoise
ENSGALG00000000430	MEturquoise
ENSGALG00000000433	MEturquoise
ENSGALG00000000452	MEturquoise
ENSGALG00000000458	MEturquoise
ENSGALG00000000461	MEturquoise
ENSGALG00000000469	MEturquoise
ENSGALG00000000521	MEturquoise
ENSGALG00000000525	MEturquoise
ENSGALG00000000558	MEturquoise
ENSGALG00000000619	MEturquoise
ENSGALG00000000667	MEturquoise
ENSGALG00000000681	MEturquoise
ENSGALG00000000695	MEturquoise
ENSGALG00000000720	MEturquoise
ENSGALG00000000736	MEturquoise
ENSGALG00000000775	MEturquoise
ENSGALG00000000795	MEturquoise
ENSGALG00000000806	MEturquoise
ENSGALG00000000812	MEturquoise
ENSGALG00000000818	MEturquoise
ENSGALG00000000866	MEturquoise
ENSGALG00000000927	MEturquoise
ENSGALG00000000946	MEturquoise
ENSGALG00000000949	MEturquoise
ENSGALG00000001014	MEturquoise
ENSGALG00000001028	MEturquoise
ENSGALG00000001062	MEturquoise
ENSGALG00000001094	MEturquoise
ENSGALG00000001143	MEturquoise
ENSGALG00000001153	MEturquoise
ENSGALG00000001181	MEturquoise
ENSGALG00000001201	MEturquoise
ENSGALG00000001209	MEturquoise
ENSGALG00000001229	MEturquoise
ENSGALG00000001239	MEturquoise
ENSGALG00000001253	MEturquoise
ENSGALG00000001264	MEturquoise
ENSGALG00000001270	MEturquoise
ENSGALG00000001282	MEturquoise
ENSGALG00000001299	MEturquoise
ENSGALG00000001314	MEturquoise
ENSGALG00000001319	MEturquoise
ENSGALG00000001325	MEturquoise
ENSGALG00000001329	MEturquoise
ENSGALG00000001331	MEturquoise
ENSGALG00000001341	MEturquoise
ENSGALG00000001343	MEturquoise
ENSGALG00000001370	MEturquoise
ENSGALG00000001371	MEturquoise
ENSGALG00000001392	MEturquoise
ENSGALG00000001407	MEturquoise
ENSGALG00000001412	MEturquoise
ENSGALG00000001419	MEturquoise
ENSGALG00000001425	MEturquoise
ENSGALG00000001433	MEturquoise
ENSGALG00000001462	MEturquoise
ENSGALG00000001467	MEturquoise
ENSGALG00000001480	MEturquoise
ENSGALG00000001483	MEturquoise
ENSGALG00000001513	MEturquoise
ENSGALG00000001527	MEturquoise
ENSGALG00000001534	MEturquoise
ENSGALG00000001558	MEturquoise
ENSGALG00000001559	MEturquoise
ENSGALG00000001603	MEturquoise
ENSGALG00000001616	MEturquoise
ENSGALG00000001626	MEturquoise
ENSGALG00000001640	MEturquoise
ENSGALG00000001690	MEturquoise
ENSGALG00000001693	MEturquoise
ENSGALG00000001709	MEturquoise
ENSGALG00000001717	MEturquoise
ENSGALG00000001733	MEturquoise
ENSGALG00000001749	MEturquoise
ENSGALG00000001753	MEturquoise
ENSGALG00000001768	MEturquoise
ENSGALG00000001816	MEturquoise
ENSGALG00000001828	MEturquoise
ENSGALG00000001835	MEturquoise
ENSGALG00000001844	MEturquoise
ENSGALG00000001849	MEturquoise
ENSGALG00000001857	MEturquoise
ENSGALG00000001882	MEturquoise
ENSGALG00000001892	MEturquoise
ENSGALG00000001943	MEturquoise
ENSGALG00000001946	MEturquoise
ENSGALG00000001968	MEturquoise
ENSGALG00000001988	MEturquoise
ENSGALG00000001992	MEturquoise
ENSGALG00000001995	MEturquoise
ENSGALG00000002023	MEturquoise
ENSGALG00000002028	MEturquoise
ENSGALG00000002055	MEturquoise
ENSGALG00000002108	MEturquoise
ENSGALG00000002124	MEturquoise
ENSGALG00000002150	MEturquoise
ENSGALG00000002160	MEturquoise
ENSGALG00000002167	MEturquoise
ENSGALG00000002199	MEturquoise
ENSGALG00000002201	MEturquoise
ENSGALG00000002203	MEturquoise
ENSGALG00000002207	MEturquoise
ENSGALG00000002227	MEturquoise
ENSGALG00000002232	MEturquoise
ENSGALG00000002242	MEturquoise
ENSGALG00000002260	MEturquoise
ENSGALG00000002298	MEturquoise
ENSGALG00000002316	MEturquoise
ENSGALG00000002326	MEturquoise
ENSGALG00000002335	MEturquoise
ENSGALG00000002356	MEturquoise
ENSGALG00000002390	MEturquoise
ENSGALG00000002461	MEturquoise
ENSGALG00000002470	MEturquoise
ENSGALG00000002492	MEturquoise
ENSGALG00000002504	MEturquoise
ENSGALG00000002506	MEturquoise
ENSGALG00000002525	MEturquoise
ENSGALG00000002529	MEturquoise
ENSGALG00000002539	MEturquoise
ENSGALG00000002546	MEturquoise
ENSGALG00000002549	MEturquoise
ENSGALG00000002554	MEturquoise
ENSGALG00000002556	MEturquoise
ENSGALG00000002564	MEturquoise
ENSGALG00000002576	MEturquoise
ENSGALG00000002579	MEturquoise
ENSGALG00000002610	MEturquoise
ENSGALG00000002623	MEturquoise
ENSGALG00000002638	MEturquoise
ENSGALG00000002667	MEturquoise
ENSGALG00000002679	MEturquoise
ENSGALG00000002707	MEturquoise
ENSGALG00000002708	MEturquoise
ENSGALG00000002709	MEturquoise
ENSGALG00000002714	MEturquoise
ENSGALG00000002722	MEturquoise
ENSGALG00000002723	MEturquoise
ENSGALG00000002742	MEturquoise
ENSGALG00000002744	MEturquoise
ENSGALG00000002759	MEturquoise
ENSGALG00000002761	MEturquoise
ENSGALG00000002763	MEturquoise
ENSGALG00000002765	MEturquoise
ENSGALG00000002769	MEturquoise
ENSGALG00000002771	MEturquoise
ENSGALG00000002783	MEturquoise
ENSGALG00000002818	MEturquoise
ENSGALG00000002831	MEturquoise
ENSGALG00000002854	MEturquoise
ENSGALG00000002878	MEturquoise
ENSGALG00000002893	MEturquoise
ENSGALG00000002900	MEturquoise
ENSGALG00000002911	MEturquoise
ENSGALG00000002952	MEturquoise
ENSGALG00000002958	MEturquoise
ENSGALG00000002980	MEturquoise
ENSGALG00000002987	MEturquoise
ENSGALG00000002993	MEturquoise
ENSGALG00000003003	MEturquoise
ENSGALG00000003011	MEturquoise
ENSGALG00000003013	MEturquoise
ENSGALG00000003015	MEturquoise
ENSGALG00000003053	MEturquoise
ENSGALG00000003059	MEturquoise
ENSGALG00000003106	MEturquoise
ENSGALG00000003114	MEturquoise
ENSGALG00000003118	MEturquoise
ENSGALG00000003123	MEturquoise
ENSGALG00000003126	MEturquoise
ENSGALG00000003137	MEturquoise
ENSGALG00000003149	MEturquoise
ENSGALG00000003168	MEturquoise
ENSGALG00000003169	MEturquoise
ENSGALG00000003172	MEturquoise
ENSGALG00000003179	MEturquoise
ENSGALG00000003227	MEturquoise
ENSGALG00000003265	MEturquoise
ENSGALG00000003283	MEturquoise
ENSGALG00000003319	MEturquoise
ENSGALG00000003323	MEturquoise
ENSGALG00000003345	MEturquoise
ENSGALG00000003349	MEturquoise
ENSGALG00000003355	MEturquoise
ENSGALG00000003396	MEturquoise
ENSGALG00000003416	MEturquoise
ENSGALG00000003420	MEturquoise
ENSGALG00000003429	MEturquoise
ENSGALG00000003433	MEturquoise
ENSGALG00000003445	MEturquoise
ENSGALG00000003457	MEturquoise
ENSGALG00000003473	MEturquoise
ENSGALG00000003510	MEturquoise
ENSGALG00000003517	MEturquoise
ENSGALG00000003529	MEturquoise
ENSGALG00000003536	MEturquoise
ENSGALG00000003539	MEturquoise
ENSGALG00000003548	MEturquoise
ENSGALG00000003553	MEturquoise
ENSGALG00000003558	MEturquoise
ENSGALG00000003567	MEturquoise
ENSGALG00000003578	MEturquoise
ENSGALG00000003580	MEturquoise
ENSGALG00000003589	MEturquoise
ENSGALG00000003601	MEturquoise
ENSGALG00000003634	MEturquoise
ENSGALG00000003642	MEturquoise
ENSGALG00000003651	MEturquoise
ENSGALG00000003670	MEturquoise
ENSGALG00000003675	MEturquoise
ENSGALG00000003690	MEturquoise
ENSGALG00000003691	MEturquoise
ENSGALG00000003702	MEturquoise
ENSGALG00000003726	MEturquoise
ENSGALG00000003733	MEturquoise
ENSGALG00000003744	MEturquoise
ENSGALG00000003757	MEturquoise
ENSGALG00000003765	MEturquoise
ENSGALG00000003767	MEturquoise
ENSGALG00000003771	MEturquoise
ENSGALG00000003802	MEturquoise
ENSGALG00000003818	MEturquoise
ENSGALG00000003837	MEturquoise
ENSGALG00000003862	MEturquoise
ENSGALG00000003879	MEturquoise
ENSGALG00000003886	MEturquoise
ENSGALG00000003921	MEturquoise
ENSGALG00000003933	MEturquoise
ENSGALG00000003936	MEturquoise
ENSGALG00000003939	MEturquoise
ENSGALG00000003952	MEturquoise
ENSGALG00000003955	MEturquoise
ENSGALG00000004009	MEturquoise
ENSGALG00000004028	MEturquoise
ENSGALG00000004033	MEturquoise
ENSGALG00000004048	MEturquoise
ENSGALG00000004049	MEturquoise
ENSGALG00000004078	MEturquoise
ENSGALG00000004083	MEturquoise
ENSGALG00000004096	MEturquoise
ENSGALG00000004106	MEturquoise
ENSGALG00000004113	MEturquoise
ENSGALG00000004116	MEturquoise
ENSGALG00000004121	MEturquoise
ENSGALG00000004127	MEturquoise
ENSGALG00000004128	MEturquoise
ENSGALG00000004150	MEturquoise
ENSGALG00000004155	MEturquoise
ENSGALG00000004196	MEturquoise
ENSGALG00000004205	MEturquoise
ENSGALG00000004209	MEturquoise
ENSGALG00000004222	MEturquoise
ENSGALG00000004234	MEturquoise
ENSGALG00000004239	MEturquoise
ENSGALG00000004245	MEturquoise
ENSGALG00000004250	MEturquoise
ENSGALG00000004272	MEturquoise
ENSGALG00000004274	MEturquoise
ENSGALG00000004286	MEturquoise
ENSGALG00000004288	MEturquoise
ENSGALG00000004290	MEturquoise
ENSGALG00000004306	MEturquoise
ENSGALG00000004319	MEturquoise
ENSGALG00000004321	MEturquoise
ENSGALG00000004334	MEturquoise
ENSGALG00000004347	MEturquoise
ENSGALG00000004369	MEturquoise
ENSGALG00000004370	MEturquoise
ENSGALG00000004386	MEturquoise
ENSGALG00000004397	MEturquoise
ENSGALG00000004400	MEturquoise
ENSGALG00000004418	MEturquoise
ENSGALG00000004446	MEturquoise
ENSGALG00000004448	MEturquoise
ENSGALG00000004460	MEturquoise
ENSGALG00000004472	MEturquoise
ENSGALG00000004495	MEturquoise
ENSGALG00000004508	MEturquoise
ENSGALG00000004518	MEturquoise
ENSGALG00000004521	MEturquoise
ENSGALG00000004525	MEturquoise
ENSGALG00000004553	MEturquoise
ENSGALG00000004559	MEturquoise
ENSGALG00000004593	MEturquoise
ENSGALG00000004594	MEturquoise
ENSGALG00000004597	MEturquoise
ENSGALG00000004598	MEturquoise
ENSGALG00000004610	MEturquoise
ENSGALG00000004614	MEturquoise
ENSGALG00000004623	MEturquoise
ENSGALG00000004627	MEturquoise
ENSGALG00000004653	MEturquoise
ENSGALG00000004663	MEturquoise
ENSGALG00000004689	MEturquoise
ENSGALG00000004700	MEturquoise
ENSGALG00000004727	MEturquoise
ENSGALG00000004728	MEturquoise
ENSGALG00000004734	MEturquoise
ENSGALG00000004749	MEturquoise
ENSGALG00000004809	MEturquoise
ENSGALG00000004820	MEturquoise
ENSGALG00000004842	MEturquoise
ENSGALG00000004849	MEturquoise
ENSGALG00000004900	MEturquoise
ENSGALG00000004937	MEturquoise
ENSGALG00000004948	MEturquoise
ENSGALG00000004949	MEturquoise
ENSGALG00000004958	MEturquoise
ENSGALG00000004980	MEturquoise
ENSGALG00000005004	MEturquoise
ENSGALG00000005020	MEturquoise
ENSGALG00000005037	MEturquoise
ENSGALG00000005074	MEturquoise
ENSGALG00000005078	MEturquoise
ENSGALG00000005086	MEturquoise
ENSGALG00000005120	MEturquoise
ENSGALG00000005122	MEturquoise
ENSGALG00000005128	MEturquoise
ENSGALG00000005140	MEturquoise
ENSGALG00000005145	MEturquoise
ENSGALG00000005147	MEturquoise
ENSGALG00000005180	MEturquoise
ENSGALG00000005206	MEturquoise
ENSGALG00000005209	MEturquoise
ENSGALG00000005248	MEturquoise
ENSGALG00000005251	MEturquoise
ENSGALG00000005263	MEturquoise
ENSGALG00000005266	MEturquoise
ENSGALG00000005294	MEturquoise
ENSGALG00000005316	MEturquoise
ENSGALG00000005321	MEturquoise
ENSGALG00000005345	MEturquoise
ENSGALG00000005347	MEturquoise
ENSGALG00000005354	MEturquoise
ENSGALG00000005367	MEturquoise
ENSGALG00000005401	MEturquoise
ENSGALG00000005423	MEturquoise
ENSGALG00000005430	MEturquoise
ENSGALG00000005441	MEturquoise
ENSGALG00000005460	MEturquoise
ENSGALG00000005468	MEturquoise
ENSGALG00000005476	MEturquoise
ENSGALG00000005503	MEturquoise
ENSGALG00000005509	MEturquoise
ENSGALG00000005512	MEturquoise
ENSGALG00000005527	MEturquoise
ENSGALG00000005541	MEturquoise
ENSGALG00000005550	MEturquoise
ENSGALG00000005551	MEturquoise
ENSGALG00000005553	MEturquoise
ENSGALG00000005554	MEturquoise
ENSGALG00000005582	MEturquoise
ENSGALG00000005584	MEturquoise
ENSGALG00000005610	MEturquoise
ENSGALG00000005619	MEturquoise
ENSGALG00000005631	MEturquoise
ENSGALG00000005643	MEturquoise
ENSGALG00000005676	MEturquoise
ENSGALG00000005714	MEturquoise
ENSGALG00000005763	MEturquoise
ENSGALG00000005772	MEturquoise
ENSGALG00000005805	MEturquoise
ENSGALG00000005814	MEturquoise
ENSGALG00000005821	MEturquoise
ENSGALG00000005826	MEturquoise
ENSGALG00000005855	MEturquoise
ENSGALG00000005861	MEturquoise
ENSGALG00000005918	MEturquoise
ENSGALG00000005924	MEturquoise
ENSGALG00000005956	MEturquoise
ENSGALG00000005964	MEturquoise
ENSGALG00000005968	MEturquoise
ENSGALG00000005969	MEturquoise
ENSGALG00000005972	MEturquoise
ENSGALG00000005974	MEturquoise
ENSGALG00000005992	MEturquoise
ENSGALG00000005995	MEturquoise
ENSGALG00000006009	MEturquoise
ENSGALG00000006016	MEturquoise
ENSGALG00000006027	MEturquoise
ENSGALG00000006038	MEturquoise
ENSGALG00000006045	MEturquoise
ENSGALG00000006064	MEturquoise
ENSGALG00000006083	MEturquoise
ENSGALG00000006097	MEturquoise
ENSGALG00000006101	MEturquoise
ENSGALG00000006106	MEturquoise
ENSGALG00000006112	MEturquoise
ENSGALG00000006123	MEturquoise
ENSGALG00000006130	MEturquoise
ENSGALG00000006132	MEturquoise
ENSGALG00000006137	MEturquoise
ENSGALG00000006152	MEturquoise
ENSGALG00000006158	MEturquoise
ENSGALG00000006167	MEturquoise
ENSGALG00000006186	MEturquoise
ENSGALG00000006190	MEturquoise
ENSGALG00000006233	MEturquoise
ENSGALG00000006236	MEturquoise
ENSGALG00000006252	MEturquoise
ENSGALG00000006300	MEturquoise
ENSGALG00000006325	MEturquoise
ENSGALG00000006326	MEturquoise
ENSGALG00000006328	MEturquoise
ENSGALG00000006341	MEturquoise
ENSGALG00000006346	MEturquoise
ENSGALG00000006374	MEturquoise
ENSGALG00000006376	MEturquoise
ENSGALG00000006378	MEturquoise
ENSGALG00000006385	MEturquoise
ENSGALG00000006388	MEturquoise
ENSGALG00000006401	MEturquoise
ENSGALG00000006409	MEturquoise
ENSGALG00000006413	MEturquoise
ENSGALG00000006443	MEturquoise
ENSGALG00000006453	MEturquoise
ENSGALG00000006460	MEturquoise
ENSGALG00000006471	MEturquoise
ENSGALG00000006473	MEturquoise
ENSGALG00000006482	MEturquoise
ENSGALG00000006491	MEturquoise
ENSGALG00000006520	MEturquoise
ENSGALG00000006542	MEturquoise
ENSGALG00000006560	MEturquoise
ENSGALG00000006565	MEturquoise
ENSGALG00000006567	MEturquoise
ENSGALG00000006572	MEturquoise
ENSGALG00000006574	MEturquoise
ENSGALG00000006583	MEturquoise
ENSGALG00000006584	MEturquoise
ENSGALG00000006588	MEturquoise
ENSGALG00000006597	MEturquoise
ENSGALG00000006598	MEturquoise
ENSGALG00000006607	MEturquoise
ENSGALG00000006608	MEturquoise
ENSGALG00000006609	MEturquoise
ENSGALG00000006613	MEturquoise
ENSGALG00000006637	MEturquoise
ENSGALG00000006644	MEturquoise
ENSGALG00000006647	MEturquoise
ENSGALG00000006648	MEturquoise
ENSGALG00000006676	MEturquoise
ENSGALG00000006689	MEturquoise
ENSGALG00000006695	MEturquoise
ENSGALG00000006708	MEturquoise
ENSGALG00000006715	MEturquoise
ENSGALG00000006725	MEturquoise
ENSGALG00000006757	MEturquoise
ENSGALG00000006775	MEturquoise
ENSGALG00000006785	MEturquoise
ENSGALG00000006787	MEturquoise
ENSGALG00000006792	MEturquoise
ENSGALG00000006808	MEturquoise
ENSGALG00000006826	MEturquoise
ENSGALG00000006830	MEturquoise
ENSGALG00000006833	MEturquoise
ENSGALG00000006834	MEturquoise
ENSGALG00000006837	MEturquoise
ENSGALG00000006840	MEturquoise
ENSGALG00000006848	MEturquoise
ENSGALG00000006864	MEturquoise
ENSGALG00000006871	MEturquoise
ENSGALG00000006889	MEturquoise
ENSGALG00000006891	MEturquoise
ENSGALG00000006908	MEturquoise
ENSGALG00000006912	MEturquoise
ENSGALG00000006919	MEturquoise
ENSGALG00000006929	MEturquoise
ENSGALG00000006934	MEturquoise
ENSGALG00000006942	MEturquoise
ENSGALG00000006973	MEturquoise
ENSGALG00000006982	MEturquoise
ENSGALG00000006992	MEturquoise
ENSGALG00000007014	MEturquoise
ENSGALG00000007030	MEturquoise
ENSGALG00000007038	MEturquoise
ENSGALG00000007045	MEturquoise
ENSGALG00000007048	MEturquoise
ENSGALG00000007065	MEturquoise
ENSGALG00000007078	MEturquoise
ENSGALG00000007079	MEturquoise
ENSGALG00000007080	MEturquoise
ENSGALG00000007090	MEturquoise
ENSGALG00000007097	MEturquoise
ENSGALG00000007098	MEturquoise
ENSGALG00000007114	MEturquoise
ENSGALG00000007118	MEturquoise
ENSGALG00000007132	MEturquoise
ENSGALG00000007149	MEturquoise
ENSGALG00000007158	MEturquoise
ENSGALG00000007174	MEturquoise
ENSGALG00000007193	MEturquoise
ENSGALG00000007216	MEturquoise
ENSGALG00000007220	MEturquoise
ENSGALG00000007226	MEturquoise
ENSGALG00000007240	MEturquoise
ENSGALG00000007324	MEturquoise
ENSGALG00000007330	MEturquoise
ENSGALG00000007331	MEturquoise
ENSGALG00000007337	MEturquoise
ENSGALG00000007350	MEturquoise
ENSGALG00000007358	MEturquoise
ENSGALG00000007371	MEturquoise
ENSGALG00000007382	MEturquoise
ENSGALG00000007409	MEturquoise
ENSGALG00000007419	MEturquoise
ENSGALG00000007448	MEturquoise
ENSGALG00000007483	MEturquoise
ENSGALG00000007510	MEturquoise
ENSGALG00000007511	MEturquoise
ENSGALG00000007522	MEturquoise
ENSGALG00000007526	MEturquoise
ENSGALG00000007550	MEturquoise
ENSGALG00000007554	MEturquoise
ENSGALG00000007565	MEturquoise
ENSGALG00000007594	MEturquoise
ENSGALG00000007595	MEturquoise
ENSGALG00000007599	MEturquoise
ENSGALG00000007606	MEturquoise
ENSGALG00000007661	MEturquoise
ENSGALG00000007667	MEturquoise
ENSGALG00000007669	MEturquoise
ENSGALG00000007675	MEturquoise
ENSGALG00000007685	MEturquoise
ENSGALG00000007720	MEturquoise
ENSGALG00000007748	MEturquoise
ENSGALG00000007769	MEturquoise
ENSGALG00000007780	MEturquoise
ENSGALG00000007796	MEturquoise
ENSGALG00000007819	MEturquoise
ENSGALG00000007833	MEturquoise
ENSGALG00000007839	MEturquoise
ENSGALG00000007843	MEturquoise
ENSGALG00000007848	MEturquoise
ENSGALG00000007868	MEturquoise
ENSGALG00000007874	MEturquoise
ENSGALG00000007886	MEturquoise
ENSGALG00000007892	MEturquoise
ENSGALG00000007920	MEturquoise
ENSGALG00000007964	MEturquoise
ENSGALG00000007993	MEturquoise
ENSGALG00000008006	MEturquoise
ENSGALG00000008010	MEturquoise
ENSGALG00000008022	MEturquoise
ENSGALG00000008037	MEturquoise
ENSGALG00000008047	MEturquoise
ENSGALG00000008053	MEturquoise
ENSGALG00000008056	MEturquoise
ENSGALG00000008060	MEturquoise
ENSGALG00000008072	MEturquoise
ENSGALG00000008080	MEturquoise
ENSGALG00000008100	MEturquoise
ENSGALG00000008113	MEturquoise
ENSGALG00000008141	MEturquoise
ENSGALG00000008148	MEturquoise
ENSGALG00000008150	MEturquoise
ENSGALG00000008160	MEturquoise
ENSGALG00000008164	MEturquoise
ENSGALG00000008228	MEturquoise
ENSGALG00000008231	MEturquoise
ENSGALG00000008240	MEturquoise
ENSGALG00000008257	MEturquoise
ENSGALG00000008263	MEturquoise
ENSGALG00000008270	MEturquoise
ENSGALG00000008272	MEturquoise
ENSGALG00000008274	MEturquoise
ENSGALG00000008285	MEturquoise
ENSGALG00000008308	MEturquoise
ENSGALG00000008318	MEturquoise
ENSGALG00000008347	MEturquoise
ENSGALG00000008355	MEturquoise
ENSGALG00000008370	MEturquoise
ENSGALG00000008381	MEturquoise
ENSGALG00000008398	MEturquoise
ENSGALG00000008409	MEturquoise
ENSGALG00000008415	MEturquoise
ENSGALG00000008428	MEturquoise
ENSGALG00000008431	MEturquoise
ENSGALG00000008437	MEturquoise
ENSGALG00000008439	MEturquoise
ENSGALG00000008457	MEturquoise
ENSGALG00000008459	MEturquoise
ENSGALG00000008473	MEturquoise
ENSGALG00000008474	MEturquoise
ENSGALG00000008475	MEturquoise
ENSGALG00000008479	MEturquoise
ENSGALG00000008482	MEturquoise
ENSGALG00000008490	MEturquoise
ENSGALG00000008494	MEturquoise
ENSGALG00000008501	MEturquoise
ENSGALG00000008508	MEturquoise
ENSGALG00000008514	MEturquoise
ENSGALG00000008518	MEturquoise
ENSGALG00000008554	MEturquoise
ENSGALG00000008572	MEturquoise
ENSGALG00000008586	MEturquoise
ENSGALG00000008591	MEturquoise
ENSGALG00000008601	MEturquoise
ENSGALG00000008603	MEturquoise
ENSGALG00000008621	MEturquoise
ENSGALG00000008623	MEturquoise
ENSGALG00000008632	MEturquoise
ENSGALG00000008653	MEturquoise
ENSGALG00000008661	MEturquoise
ENSGALG00000008727	MEturquoise
ENSGALG00000008730	MEturquoise
ENSGALG00000008738	MEturquoise
ENSGALG00000008747	MEturquoise
ENSGALG00000008778	MEturquoise
ENSGALG00000008787	MEturquoise
ENSGALG00000008815	MEturquoise
ENSGALG00000008827	MEturquoise
ENSGALG00000008842	MEturquoise
ENSGALG00000008850	MEturquoise
ENSGALG00000008855	MEturquoise
ENSGALG00000008860	MEturquoise
ENSGALG00000008883	MEturquoise
ENSGALG00000008886	MEturquoise
ENSGALG00000008888	MEturquoise
ENSGALG00000008896	MEturquoise
ENSGALG00000008902	MEturquoise
ENSGALG00000008905	MEturquoise
ENSGALG00000008912	MEturquoise
ENSGALG00000008918	MEturquoise
ENSGALG00000008945	MEturquoise
ENSGALG00000008953	MEturquoise
ENSGALG00000008954	MEturquoise
ENSGALG00000008976	MEturquoise
ENSGALG00000008998	MEturquoise
ENSGALG00000009002	MEturquoise
ENSGALG00000009017	MEturquoise
ENSGALG00000009020	MEturquoise
ENSGALG00000009024	MEturquoise
ENSGALG00000009027	MEturquoise
ENSGALG00000009034	MEturquoise
ENSGALG00000009042	MEturquoise
ENSGALG00000009052	MEturquoise
ENSGALG00000009062	MEturquoise
ENSGALG00000009064	MEturquoise
ENSGALG00000009067	MEturquoise
ENSGALG00000009069	MEturquoise
ENSGALG00000009086	MEturquoise
ENSGALG00000009107	MEturquoise
ENSGALG00000009130	MEturquoise
ENSGALG00000009158	MEturquoise
ENSGALG00000009172	MEturquoise
ENSGALG00000009192	MEturquoise
ENSGALG00000009239	MEturquoise
ENSGALG00000009241	MEturquoise
ENSGALG00000009272	MEturquoise
ENSGALG00000009282	MEturquoise
ENSGALG00000009341	MEturquoise
ENSGALG00000009361	MEturquoise
ENSGALG00000009368	MEturquoise
ENSGALG00000009372	MEturquoise
ENSGALG00000009373	MEturquoise
ENSGALG00000009378	MEturquoise
ENSGALG00000009392	MEturquoise
ENSGALG00000009395	MEturquoise
ENSGALG00000009399	MEturquoise
ENSGALG00000009415	MEturquoise
ENSGALG00000009422	MEturquoise
ENSGALG00000009428	MEturquoise
ENSGALG00000009446	MEturquoise
ENSGALG00000009476	MEturquoise
ENSGALG00000009479	MEturquoise
ENSGALG00000009512	MEturquoise
ENSGALG00000009514	MEturquoise
ENSGALG00000009523	MEturquoise
ENSGALG00000009556	MEturquoise
ENSGALG00000009562	MEturquoise
ENSGALG00000009567	MEturquoise
ENSGALG00000009568	MEturquoise
ENSGALG00000009569	MEturquoise
ENSGALG00000009594	MEturquoise
ENSGALG00000009601	MEturquoise
ENSGALG00000009603	MEturquoise
ENSGALG00000009606	MEturquoise
ENSGALG00000009612	MEturquoise
ENSGALG00000009624	MEturquoise
ENSGALG00000009638	MEturquoise
ENSGALG00000009651	MEturquoise
ENSGALG00000009667	MEturquoise
ENSGALG00000009686	MEturquoise
ENSGALG00000009687	MEturquoise
ENSGALG00000009689	MEturquoise
ENSGALG00000009693	MEturquoise
ENSGALG00000009700	MEturquoise
ENSGALG00000009705	MEturquoise
ENSGALG00000009730	MEturquoise
ENSGALG00000009731	MEturquoise
ENSGALG00000009740	MEturquoise
ENSGALG00000009758	MEturquoise
ENSGALG00000009792	MEturquoise
ENSGALG00000009805	MEturquoise
ENSGALG00000009809	MEturquoise
ENSGALG00000009850	MEturquoise
ENSGALG00000009855	MEturquoise
ENSGALG00000009865	MEturquoise
ENSGALG00000009875	MEturquoise
ENSGALG00000009902	MEturquoise
ENSGALG00000009911	MEturquoise
ENSGALG00000009920	MEturquoise
ENSGALG00000009959	MEturquoise
ENSGALG00000009966	MEturquoise
ENSGALG00000009981	MEturquoise
ENSGALG00000009982	MEturquoise
ENSGALG00000009992	MEturquoise
ENSGALG00000010036	MEturquoise
ENSGALG00000010048	MEturquoise
ENSGALG00000010081	MEturquoise
ENSGALG00000010090	MEturquoise
ENSGALG00000010114	MEturquoise
ENSGALG00000010125	MEturquoise
ENSGALG00000010156	MEturquoise
ENSGALG00000010163	MEturquoise
ENSGALG00000010164	MEturquoise
ENSGALG00000010182	MEturquoise
ENSGALG00000010187	MEturquoise
ENSGALG00000010198	MEturquoise
ENSGALG00000010204	MEturquoise
ENSGALG00000010211	MEturquoise
ENSGALG00000010214	MEturquoise
ENSGALG00000010228	MEturquoise
ENSGALG00000010237	MEturquoise
ENSGALG00000010258	MEturquoise
ENSGALG00000010259	MEturquoise
ENSGALG00000010268	MEturquoise
ENSGALG00000010293	MEturquoise
ENSGALG00000010299	MEturquoise
ENSGALG00000010311	MEturquoise
ENSGALG00000010312	MEturquoise
ENSGALG00000010315	MEturquoise
ENSGALG00000010316	MEturquoise
ENSGALG00000010320	MEturquoise
ENSGALG00000010326	MEturquoise
ENSGALG00000010331	MEturquoise
ENSGALG00000010335	MEturquoise
ENSGALG00000010337	MEturquoise
ENSGALG00000010350	MEturquoise
ENSGALG00000010370	MEturquoise
ENSGALG00000010386	MEturquoise
ENSGALG00000010406	MEturquoise
ENSGALG00000010412	MEturquoise
ENSGALG00000010435	MEturquoise
ENSGALG00000010457	MEturquoise
ENSGALG00000010461	MEturquoise
ENSGALG00000010490	MEturquoise
ENSGALG00000010491	MEturquoise
ENSGALG00000010554	MEturquoise
ENSGALG00000010573	MEturquoise
ENSGALG00000010579	MEturquoise
ENSGALG00000010580	MEturquoise
ENSGALG00000010583	MEturquoise
ENSGALG00000010592	MEturquoise
ENSGALG00000010614	MEturquoise
ENSGALG00000010641	MEturquoise
ENSGALG00000010645	MEturquoise
ENSGALG00000010649	MEturquoise
ENSGALG00000010659	MEturquoise
ENSGALG00000010663	MEturquoise
ENSGALG00000010664	MEturquoise
ENSGALG00000010665	MEturquoise
ENSGALG00000010673	MEturquoise
ENSGALG00000010702	MEturquoise
ENSGALG00000010703	MEturquoise
ENSGALG00000010708	MEturquoise
ENSGALG00000010721	MEturquoise
ENSGALG00000010738	MEturquoise
ENSGALG00000010747	MEturquoise
ENSGALG00000010763	MEturquoise
ENSGALG00000010764	MEturquoise
ENSGALG00000010770	MEturquoise
ENSGALG00000010794	MEturquoise
ENSGALG00000010795	MEturquoise
ENSGALG00000010801	MEturquoise
ENSGALG00000010811	MEturquoise
ENSGALG00000010812	MEturquoise
ENSGALG00000010818	MEturquoise
ENSGALG00000010820	MEturquoise
ENSGALG00000010837	MEturquoise
ENSGALG00000010840	MEturquoise
ENSGALG00000010847	MEturquoise
ENSGALG00000010858	MEturquoise
ENSGALG00000010870	MEturquoise
ENSGALG00000010874	MEturquoise
ENSGALG00000010881	MEturquoise
ENSGALG00000010891	MEturquoise
ENSGALG00000010896	MEturquoise
ENSGALG00000010899	MEturquoise
ENSGALG00000010901	MEturquoise
ENSGALG00000010903	MEturquoise
ENSGALG00000010915	MEturquoise
ENSGALG00000010921	MEturquoise
ENSGALG00000010924	MEturquoise
ENSGALG00000010926	MEturquoise
ENSGALG00000010927	MEturquoise
ENSGALG00000010928	MEturquoise
ENSGALG00000010934	MEturquoise
ENSGALG00000010935	MEturquoise
ENSGALG00000010943	MEturquoise
ENSGALG00000010956	MEturquoise
ENSGALG00000010963	MEturquoise
ENSGALG00000010974	MEturquoise
ENSGALG00000010992	MEturquoise
ENSGALG00000010999	MEturquoise
ENSGALG00000011005	MEturquoise
ENSGALG00000011008	MEturquoise
ENSGALG00000011031	MEturquoise
ENSGALG00000011041	MEturquoise
ENSGALG00000011069	MEturquoise
ENSGALG00000011076	MEturquoise
ENSGALG00000011078	MEturquoise
ENSGALG00000011080	MEturquoise
ENSGALG00000011099	MEturquoise
ENSGALG00000011106	MEturquoise
ENSGALG00000011117	MEturquoise
ENSGALG00000011139	MEturquoise
ENSGALG00000011149	MEturquoise
ENSGALG00000011164	MEturquoise
ENSGALG00000011172	MEturquoise
ENSGALG00000011177	MEturquoise
ENSGALG00000011182	MEturquoise
ENSGALG00000011185	MEturquoise
ENSGALG00000011190	MEturquoise
ENSGALG00000011203	MEturquoise
ENSGALG00000011206	MEturquoise
ENSGALG00000011219	MEturquoise
ENSGALG00000011235	MEturquoise
ENSGALG00000011250	MEturquoise
ENSGALG00000011251	MEturquoise
ENSGALG00000011271	MEturquoise
ENSGALG00000011288	MEturquoise
ENSGALG00000011289	MEturquoise
ENSGALG00000011291	MEturquoise
ENSGALG00000011299	MEturquoise
ENSGALG00000011301	MEturquoise
ENSGALG00000011306	MEturquoise
ENSGALG00000011323	MEturquoise
ENSGALG00000011324	MEturquoise
ENSGALG00000011328	MEturquoise
ENSGALG00000011329	MEturquoise
ENSGALG00000011350	MEturquoise
ENSGALG00000011355	MEturquoise
ENSGALG00000011358	MEturquoise
ENSGALG00000011360	MEturquoise
ENSGALG00000011376	MEturquoise
ENSGALG00000011384	MEturquoise
ENSGALG00000011400	MEturquoise
ENSGALG00000011406	MEturquoise
ENSGALG00000011419	MEturquoise
ENSGALG00000011426	MEturquoise
ENSGALG00000011442	MEturquoise
ENSGALG00000011446	MEturquoise
ENSGALG00000011450	MEturquoise
ENSGALG00000011469	MEturquoise
ENSGALG00000011481	MEturquoise
ENSGALG00000011489	MEturquoise
ENSGALG00000011537	MEturquoise
ENSGALG00000011635	MEturquoise
ENSGALG00000011639	MEturquoise
ENSGALG00000011663	MEturquoise
ENSGALG00000011668	MEturquoise
ENSGALG00000011673	MEturquoise
ENSGALG00000011680	MEturquoise
ENSGALG00000011696	MEturquoise
ENSGALG00000011708	MEturquoise
ENSGALG00000011717	MEturquoise
ENSGALG00000011740	MEturquoise
ENSGALG00000011798	MEturquoise
ENSGALG00000011802	MEturquoise
ENSGALG00000011803	MEturquoise
ENSGALG00000011805	MEturquoise
ENSGALG00000011809	MEturquoise
ENSGALG00000011813	MEturquoise
ENSGALG00000011823	MEturquoise
ENSGALG00000011855	MEturquoise
ENSGALG00000011868	MEturquoise
ENSGALG00000011875	MEturquoise
ENSGALG00000011893	MEturquoise
ENSGALG00000011898	MEturquoise
ENSGALG00000011947	MEturquoise
ENSGALG00000011958	MEturquoise
ENSGALG00000011962	MEturquoise
ENSGALG00000011963	MEturquoise
ENSGALG00000011990	MEturquoise
ENSGALG00000011991	MEturquoise
ENSGALG00000012004	MEturquoise
ENSGALG00000012011	MEturquoise
ENSGALG00000012021	MEturquoise
ENSGALG00000012023	MEturquoise
ENSGALG00000012055	MEturquoise
ENSGALG00000012061	MEturquoise
ENSGALG00000012072	MEturquoise
ENSGALG00000012075	MEturquoise
ENSGALG00000012095	MEturquoise
ENSGALG00000012117	MEturquoise
ENSGALG00000012124	MEturquoise
ENSGALG00000012126	MEturquoise
ENSGALG00000012160	MEturquoise
ENSGALG00000012173	MEturquoise
ENSGALG00000012186	MEturquoise
ENSGALG00000012200	MEturquoise
ENSGALG00000012206	MEturquoise
ENSGALG00000012219	MEturquoise
ENSGALG00000012256	MEturquoise
ENSGALG00000012298	MEturquoise
ENSGALG00000012300	MEturquoise
ENSGALG00000012317	MEturquoise
ENSGALG00000012319	MEturquoise
ENSGALG00000012342	MEturquoise
ENSGALG00000012367	MEturquoise
ENSGALG00000012377	MEturquoise
ENSGALG00000012380	MEturquoise
ENSGALG00000012394	MEturquoise
ENSGALG00000012395	MEturquoise
ENSGALG00000012404	MEturquoise
ENSGALG00000012412	MEturquoise
ENSGALG00000012420	MEturquoise
ENSGALG00000012421	MEturquoise
ENSGALG00000012429	MEturquoise
ENSGALG00000012462	MEturquoise
ENSGALG00000012481	MEturquoise
ENSGALG00000012505	MEturquoise
ENSGALG00000012522	MEturquoise
ENSGALG00000012538	MEturquoise
ENSGALG00000012575	MEturquoise
ENSGALG00000012594	MEturquoise
ENSGALG00000012624	MEturquoise
ENSGALG00000012685	MEturquoise
ENSGALG00000012691	MEturquoise
ENSGALG00000012702	MEturquoise
ENSGALG00000012704	MEturquoise
ENSGALG00000012705	MEturquoise
ENSGALG00000012709	MEturquoise
ENSGALG00000012710	MEturquoise
ENSGALG00000012712	MEturquoise
ENSGALG00000012715	MEturquoise
ENSGALG00000012730	MEturquoise
ENSGALG00000012747	MEturquoise
ENSGALG00000012759	MEturquoise
ENSGALG00000012761	MEturquoise
ENSGALG00000012799	MEturquoise
ENSGALG00000012801	MEturquoise
ENSGALG00000012808	MEturquoise
ENSGALG00000012812	MEturquoise
ENSGALG00000012834	MEturquoise
ENSGALG00000012857	MEturquoise
ENSGALG00000012885	MEturquoise
ENSGALG00000012908	MEturquoise
ENSGALG00000012934	MEturquoise
ENSGALG00000012938	MEturquoise
ENSGALG00000012944	MEturquoise
ENSGALG00000012964	MEturquoise
ENSGALG00000012971	MEturquoise
ENSGALG00000012985	MEturquoise
ENSGALG00000012988	MEturquoise
ENSGALG00000012994	MEturquoise
ENSGALG00000012998	MEturquoise
ENSGALG00000013022	MEturquoise
ENSGALG00000013033	MEturquoise
ENSGALG00000013042	MEturquoise
ENSGALG00000013072	MEturquoise
ENSGALG00000013073	MEturquoise
ENSGALG00000013085	MEturquoise
ENSGALG00000013090	MEturquoise
ENSGALG00000013117	MEturquoise
ENSGALG00000013143	MEturquoise
ENSGALG00000013183	MEturquoise
ENSGALG00000013193	MEturquoise
ENSGALG00000013223	MEturquoise
ENSGALG00000013232	MEturquoise
ENSGALG00000013235	MEturquoise
ENSGALG00000013239	MEturquoise
ENSGALG00000013244	MEturquoise
ENSGALG00000013247	MEturquoise
ENSGALG00000013297	MEturquoise
ENSGALG00000013311	MEturquoise
ENSGALG00000013403	MEturquoise
ENSGALG00000013427	MEturquoise
ENSGALG00000013437	MEturquoise
ENSGALG00000013468	MEturquoise
ENSGALG00000013568	MEturquoise
ENSGALG00000013575	MEturquoise
ENSGALG00000013615	MEturquoise
ENSGALG00000013616	MEturquoise
ENSGALG00000013617	MEturquoise
ENSGALG00000013624	MEturquoise
ENSGALG00000013683	MEturquoise
ENSGALG00000013710	MEturquoise
ENSGALG00000013722	MEturquoise
ENSGALG00000013723	MEturquoise
ENSGALG00000013727	MEturquoise
ENSGALG00000013728	MEturquoise
ENSGALG00000013742	MEturquoise
ENSGALG00000013754	MEturquoise
ENSGALG00000013771	MEturquoise
ENSGALG00000013773	MEturquoise
ENSGALG00000013782	MEturquoise
ENSGALG00000013795	MEturquoise
ENSGALG00000013821	MEturquoise
ENSGALG00000013828	MEturquoise
ENSGALG00000013861	MEturquoise
ENSGALG00000013865	MEturquoise
ENSGALG00000013869	MEturquoise
ENSGALG00000013900	MEturquoise
ENSGALG00000013911	MEturquoise
ENSGALG00000013916	MEturquoise
ENSGALG00000013929	MEturquoise
ENSGALG00000013941	MEturquoise
ENSGALG00000013956	MEturquoise
ENSGALG00000013971	MEturquoise
ENSGALG00000013980	MEturquoise
ENSGALG00000013993	MEturquoise
ENSGALG00000013994	MEturquoise
ENSGALG00000014011	MEturquoise
ENSGALG00000014023	MEturquoise
ENSGALG00000014115	MEturquoise
ENSGALG00000014117	MEturquoise
ENSGALG00000014179	MEturquoise
ENSGALG00000014192	MEturquoise
ENSGALG00000014203	MEturquoise
ENSGALG00000014213	MEturquoise
ENSGALG00000014225	MEturquoise
ENSGALG00000014252	MEturquoise
ENSGALG00000014261	MEturquoise
ENSGALG00000014264	MEturquoise
ENSGALG00000014277	MEturquoise
ENSGALG00000014346	MEturquoise
ENSGALG00000014412	MEturquoise
ENSGALG00000014421	MEturquoise
ENSGALG00000014428	MEturquoise
ENSGALG00000014453	MEturquoise
ENSGALG00000014455	MEturquoise
ENSGALG00000014464	MEturquoise
ENSGALG00000014485	MEturquoise
ENSGALG00000014496	MEturquoise
ENSGALG00000014514	MEturquoise
ENSGALG00000014537	MEturquoise
ENSGALG00000014569	MEturquoise
ENSGALG00000014570	MEturquoise
ENSGALG00000014603	MEturquoise
ENSGALG00000014616	MEturquoise
ENSGALG00000014645	MEturquoise
ENSGALG00000014664	MEturquoise
ENSGALG00000014668	MEturquoise
ENSGALG00000014674	MEturquoise
ENSGALG00000014684	MEturquoise
ENSGALG00000014686	MEturquoise
ENSGALG00000014690	MEturquoise
ENSGALG00000014700	MEturquoise
ENSGALG00000014711	MEturquoise
ENSGALG00000014718	MEturquoise
ENSGALG00000014725	MEturquoise
ENSGALG00000014727	MEturquoise
ENSGALG00000014736	MEturquoise
ENSGALG00000014742	MEturquoise
ENSGALG00000014743	MEturquoise
ENSGALG00000014751	MEturquoise
ENSGALG00000014765	MEturquoise
ENSGALG00000014772	MEturquoise
ENSGALG00000014776	MEturquoise
ENSGALG00000014786	MEturquoise
ENSGALG00000014793	MEturquoise
ENSGALG00000014795	MEturquoise
ENSGALG00000014804	MEturquoise
ENSGALG00000014812	MEturquoise
ENSGALG00000014824	MEturquoise
ENSGALG00000014835	MEturquoise
ENSGALG00000014847	MEturquoise
ENSGALG00000014853	MEturquoise
ENSGALG00000014855	MEturquoise
ENSGALG00000014857	MEturquoise
ENSGALG00000014858	MEturquoise
ENSGALG00000014872	MEturquoise
ENSGALG00000014892	MEturquoise
ENSGALG00000014907	MEturquoise
ENSGALG00000014910	MEturquoise
ENSGALG00000014923	MEturquoise
ENSGALG00000014935	MEturquoise
ENSGALG00000014962	MEturquoise
ENSGALG00000014973	MEturquoise
ENSGALG00000014976	MEturquoise
ENSGALG00000014980	MEturquoise
ENSGALG00000014984	MEturquoise
ENSGALG00000014989	MEturquoise
ENSGALG00000014998	MEturquoise
ENSGALG00000015010	MEturquoise
ENSGALG00000015017	MEturquoise
ENSGALG00000015019	MEturquoise
ENSGALG00000015020	MEturquoise
ENSGALG00000015027	MEturquoise
ENSGALG00000015029	MEturquoise
ENSGALG00000015033	MEturquoise
ENSGALG00000015034	MEturquoise
ENSGALG00000015040	MEturquoise
ENSGALG00000015045	MEturquoise
ENSGALG00000015051	MEturquoise
ENSGALG00000015055	MEturquoise
ENSGALG00000015056	MEturquoise
ENSGALG00000015058	MEturquoise
ENSGALG00000015077	MEturquoise
ENSGALG00000015089	MEturquoise
ENSGALG00000015090	MEturquoise
ENSGALG00000015101	MEturquoise
ENSGALG00000015110	MEturquoise
ENSGALG00000015111	MEturquoise
ENSGALG00000015112	MEturquoise
ENSGALG00000015115	MEturquoise
ENSGALG00000015124	MEturquoise
ENSGALG00000015143	MEturquoise
ENSGALG00000015147	MEturquoise
ENSGALG00000015150	MEturquoise
ENSGALG00000015151	MEturquoise
ENSGALG00000015181	MEturquoise
ENSGALG00000015183	MEturquoise
ENSGALG00000015190	MEturquoise
ENSGALG00000015208	MEturquoise
ENSGALG00000015211	MEturquoise
ENSGALG00000015219	MEturquoise
ENSGALG00000015233	MEturquoise
ENSGALG00000015253	MEturquoise
ENSGALG00000015263	MEturquoise
ENSGALG00000015287	MEturquoise
ENSGALG00000015293	MEturquoise
ENSGALG00000015297	MEturquoise
ENSGALG00000015301	MEturquoise
ENSGALG00000015333	MEturquoise
ENSGALG00000015346	MEturquoise
ENSGALG00000015348	MEturquoise
ENSGALG00000015353	MEturquoise
ENSGALG00000015358	MEturquoise
ENSGALG00000015366	MEturquoise
ENSGALG00000015374	MEturquoise
ENSGALG00000015377	MEturquoise
ENSGALG00000015390	MEturquoise
ENSGALG00000015396	MEturquoise
ENSGALG00000015400	MEturquoise
ENSGALG00000015425	MEturquoise
ENSGALG00000015428	MEturquoise
ENSGALG00000015433	MEturquoise
ENSGALG00000015435	MEturquoise
ENSGALG00000015439	MEturquoise
ENSGALG00000015446	MEturquoise
ENSGALG00000015464	MEturquoise
ENSGALG00000015490	MEturquoise
ENSGALG00000015511	MEturquoise
ENSGALG00000015542	MEturquoise
ENSGALG00000015544	MEturquoise
ENSGALG00000015551	MEturquoise
ENSGALG00000015556	MEturquoise
ENSGALG00000015570	MEturquoise
ENSGALG00000015573	MEturquoise
ENSGALG00000015577	MEturquoise
ENSGALG00000015605	MEturquoise
ENSGALG00000015608	MEturquoise
ENSGALG00000015627	MEturquoise
ENSGALG00000015630	MEturquoise
ENSGALG00000015645	MEturquoise
ENSGALG00000015662	MEturquoise
ENSGALG00000015675	MEturquoise
ENSGALG00000015677	MEturquoise
ENSGALG00000015708	MEturquoise
ENSGALG00000015709	MEturquoise
ENSGALG00000015721	MEturquoise
ENSGALG00000015728	MEturquoise
ENSGALG00000015754	MEturquoise
ENSGALG00000015795	MEturquoise
ENSGALG00000015802	MEturquoise
ENSGALG00000015807	MEturquoise
ENSGALG00000015828	MEturquoise
ENSGALG00000015835	MEturquoise
ENSGALG00000015877	MEturquoise
ENSGALG00000015887	MEturquoise
ENSGALG00000015895	MEturquoise
ENSGALG00000015910	MEturquoise
ENSGALG00000015928	MEturquoise
ENSGALG00000015977	MEturquoise
ENSGALG00000016001	MEturquoise
ENSGALG00000016014	MEturquoise
ENSGALG00000016017	MEturquoise
ENSGALG00000016022	MEturquoise
ENSGALG00000016053	MEturquoise
ENSGALG00000016105	MEturquoise
ENSGALG00000016142	MEturquoise
ENSGALG00000016157	MEturquoise
ENSGALG00000016165	MEturquoise
ENSGALG00000016173	MEturquoise
ENSGALG00000016185	MEturquoise
ENSGALG00000016186	MEturquoise
ENSGALG00000016202	MEturquoise
ENSGALG00000016205	MEturquoise
ENSGALG00000016217	MEturquoise
ENSGALG00000016221	MEturquoise
ENSGALG00000016245	MEturquoise
ENSGALG00000016251	MEturquoise
ENSGALG00000016265	MEturquoise
ENSGALG00000016268	MEturquoise
ENSGALG00000016299	MEturquoise
ENSGALG00000016318	MEturquoise
ENSGALG00000016323	MEturquoise
ENSGALG00000016324	MEturquoise
ENSGALG00000016342	MEturquoise
ENSGALG00000016350	MEturquoise
ENSGALG00000016361	MEturquoise
ENSGALG00000016375	MEturquoise
ENSGALG00000016379	MEturquoise
ENSGALG00000016384	MEturquoise
ENSGALG00000016400	MEturquoise
ENSGALG00000016406	MEturquoise
ENSGALG00000016448	MEturquoise
ENSGALG00000016449	MEturquoise
ENSGALG00000016459	MEturquoise
ENSGALG00000016463	MEturquoise
ENSGALG00000016478	MEturquoise
ENSGALG00000016485	MEturquoise
ENSGALG00000016500	MEturquoise
ENSGALG00000016506	MEturquoise
ENSGALG00000016522	MEturquoise
ENSGALG00000016529	MEturquoise
ENSGALG00000016531	MEturquoise
ENSGALG00000016541	MEturquoise
ENSGALG00000016543	MEturquoise
ENSGALG00000016545	MEturquoise
ENSGALG00000016575	MEturquoise
ENSGALG00000016580	MEturquoise
ENSGALG00000016602	MEturquoise
ENSGALG00000016608	MEturquoise
ENSGALG00000016617	MEturquoise
ENSGALG00000016628	MEturquoise
ENSGALG00000016630	MEturquoise
ENSGALG00000016636	MEturquoise
ENSGALG00000016651	MEturquoise
ENSGALG00000016653	MEturquoise
ENSGALG00000016661	MEturquoise
ENSGALG00000016698	MEturquoise
ENSGALG00000016705	MEturquoise
ENSGALG00000016707	MEturquoise
ENSGALG00000016709	MEturquoise
ENSGALG00000016768	MEturquoise
ENSGALG00000016774	MEturquoise
ENSGALG00000016776	MEturquoise
ENSGALG00000016785	MEturquoise
ENSGALG00000016820	MEturquoise
ENSGALG00000016828	MEturquoise
ENSGALG00000016843	MEturquoise
ENSGALG00000016870	MEturquoise
ENSGALG00000016875	MEturquoise
ENSGALG00000016902	MEturquoise
ENSGALG00000016908	MEturquoise
ENSGALG00000016921	MEturquoise
ENSGALG00000016945	MEturquoise
ENSGALG00000016959	MEturquoise
ENSGALG00000016964	MEturquoise
ENSGALG00000016967	MEturquoise
ENSGALG00000016968	MEturquoise
ENSGALG00000016969	MEturquoise
ENSGALG00000016988	MEturquoise
ENSGALG00000017000	MEturquoise
ENSGALG00000017005	MEturquoise
ENSGALG00000017021	MEturquoise
ENSGALG00000017039	MEturquoise
ENSGALG00000017040	MEturquoise
ENSGALG00000017044	MEturquoise
ENSGALG00000017046	MEturquoise
ENSGALG00000017076	MEturquoise
ENSGALG00000017085	MEturquoise
ENSGALG00000017089	MEturquoise
ENSGALG00000017092	MEturquoise
ENSGALG00000017103	MEturquoise
ENSGALG00000017106	MEturquoise
ENSGALG00000017125	MEturquoise
ENSGALG00000017155	MEturquoise
ENSGALG00000017167	MEturquoise
ENSGALG00000017168	MEturquoise
ENSGALG00000017179	MEturquoise
ENSGALG00000017183	MEturquoise
ENSGALG00000017184	MEturquoise
ENSGALG00000017189	MEturquoise
ENSGALG00000017190	MEturquoise
ENSGALG00000017191	MEturquoise
ENSGALG00000017195	MEturquoise
ENSGALG00000017200	MEturquoise
ENSGALG00000017208	MEturquoise
ENSGALG00000017235	MEturquoise
ENSGALG00000017239	MEturquoise
ENSGALG00000017242	MEturquoise
ENSGALG00000017271	MEturquoise
ENSGALG00000017272	MEturquoise
ENSGALG00000017295	MEturquoise
ENSGALG00000017302	MEturquoise
ENSGALG00000017304	MEturquoise
ENSGALG00000017309	MEturquoise
ENSGALG00000017314	MEturquoise
ENSGALG00000017316	MEturquoise
ENSGALG00000017317	MEturquoise
ENSGALG00000017329	MEturquoise
ENSGALG00000017389	MEturquoise
ENSGALG00000017398	MEturquoise
ENSGALG00000017405	MEturquoise
ENSGALG00000017462	MEturquoise
ENSGALG00000017658	MEturquoise
ENSGALG00000018307	MEturquoise
ENSGALG00000018700	MEturquoise
ENSGALG00000018998	MEturquoise
ENSGALG00000019003	MEturquoise
ENSGALG00000019060	MEturquoise
ENSGALG00000019063	MEturquoise
ENSGALG00000019077	MEturquoise
ENSGALG00000019157	MEturquoise
ENSGALG00000019175	MEturquoise
ENSGALG00000019325	MEturquoise
ENSGALG00000019622	MEturquoise
ENSGALG00000019663	MEturquoise
ENSGALG00000019690	MEturquoise
ENSGALG00000019716	MEturquoise
ENSGALG00000019755	MEturquoise
ENSGALG00000019761	MEturquoise
ENSGALG00000019768	MEturquoise
ENSGALG00000020057	MEturquoise
ENSGALG00000020084	MEturquoise
ENSGALG00000020386	MEturquoise
ENSGALG00000020392	MEturquoise
ENSGALG00000020458	MEturquoise
ENSGALG00000020485	MEturquoise
ENSGALG00000020510	MEturquoise
ENSGALG00000020561	MEturquoise
ENSGALG00000020679	MEturquoise
ENSGALG00000020754	MEturquoise
ENSGALG00000020869	MEturquoise
ENSGALG00000020985	MEturquoise
ENSGALG00000021074	MEturquoise
ENSGALG00000021126	MEturquoise
ENSGALG00000021193	MEturquoise
ENSGALG00000021225	MEturquoise
ENSGALG00000021304	MEturquoise
ENSGALG00000021340	MEturquoise
ENSGALG00000021405	MEturquoise
ENSGALG00000021542	MEturquoise
ENSGALG00000021598	MEturquoise
ENSGALG00000021627	MEturquoise
ENSGALG00000021647	MEturquoise
ENSGALG00000021685	MEturquoise
ENSGALG00000021869	MEturquoise
ENSGALG00000021910	MEturquoise
ENSGALG00000022622	MEturquoise
ENSGALG00000022704	MEturquoise
ENSGALG00000022733	MEturquoise
ENSGALG00000022739	MEturquoise
ENSGALG00000022866	MEturquoise
ENSGALG00000022874	MEturquoise
ENSGALG00000022926	MEturquoise
ENSGALG00000023083	MEturquoise
ENSGALG00000023120	MEturquoise
ENSGALG00000023142	MEturquoise
ENSGALG00000023172	MEturquoise
ENSGALG00000023303	MEturquoise
ENSGALG00000023338	MEturquoise
ENSGALG00000023364	MEturquoise
ENSGALG00000023395	MEturquoise
ENSGALG00000023407	MEturquoise
ENSGALG00000023437	MEturquoise
ENSGALG00000023454	MEturquoise
ENSGALG00000023542	MEturquoise
ENSGALG00000023546	MEturquoise
ENSGALG00000023576	MEturquoise
ENSGALG00000023581	MEturquoise
ENSGALG00000023584	MEturquoise
ENSGALG00000023626	MEturquoise
ENSGALG00000023670	MEturquoise
ENSGALG00000023709	MEturquoise
ENSGALG00000023818	MEturquoise
ENSGALG00000023819	MEturquoise
ENSGALG00000023834	MEturquoise
ENSGALG00000023843	MEturquoise
ENSGALG00000023844	MEturquoise
ENSGALG00000023881	MEturquoise
ENSGALG00000023882	MEturquoise
ENSGALG00000023909	MEturquoise
ENSGALG00000023933	MEturquoise
ENSGALG00000023936	MEturquoise
ENSGALG00000024024	MEturquoise
ENSGALG00000024049	MEturquoise
ENSGALG00000024083	MEturquoise
ENSGALG00000024507	MEturquoise
ENSGALG00000025240	MEturquoise
ENSGALG00000025743	MEturquoise
ENSGALG00000025748	MEturquoise
ENSGALG00000025774	MEturquoise
ENSGALG00000025778	MEturquoise
ENSGALG00000025792	MEturquoise
ENSGALG00000025822	MEturquoise
ENSGALG00000025862	MEturquoise
ENSGALG00000025915	MEturquoise
ENSGALG00000025938	MEturquoise
ENSGALG00000025941	MEturquoise
ENSGALG00000026034	MEturquoise
ENSGALG00000026055	MEturquoise
ENSGALG00000026081	MEturquoise
ENSGALG00000026098	MEturquoise
ENSGALG00000026137	MEturquoise
ENSGALG00000026146	MEturquoise
ENSGALG00000026153	MEturquoise
ENSGALG00000026179	MEturquoise
ENSGALG00000026188	MEturquoise
ENSGALG00000026192	MEturquoise
ENSGALG00000026241	MEturquoise
ENSGALG00000026263	MEturquoise
ENSGALG00000026367	MEturquoise
ENSGALG00000026373	MEturquoise
ENSGALG00000026395	MEturquoise
ENSGALG00000026426	MEturquoise
ENSGALG00000026449	MEturquoise
ENSGALG00000026460	MEturquoise
ENSGALG00000026471	MEturquoise
ENSGALG00000026492	MEturquoise
ENSGALG00000026584	MEturquoise
ENSGALG00000026590	MEturquoise
ENSGALG00000026600	MEturquoise
ENSGALG00000026613	MEturquoise
ENSGALG00000026638	MEturquoise
ENSGALG00000026663	MEturquoise
ENSGALG00000026677	MEturquoise
ENSGALG00000026736	MEturquoise
ENSGALG00000026790	MEturquoise
ENSGALG00000026836	MEturquoise
ENSGALG00000026864	MEturquoise
ENSGALG00000026899	MEturquoise
ENSGALG00000026928	MEturquoise
ENSGALG00000026955	MEturquoise
ENSGALG00000026970	MEturquoise
ENSGALG00000026987	MEturquoise
ENSGALG00000027056	MEturquoise
ENSGALG00000027064	MEturquoise
ENSGALG00000027069	MEturquoise
ENSGALG00000027192	MEturquoise
ENSGALG00000027198	MEturquoise
ENSGALG00000027207	MEturquoise
ENSGALG00000027232	MEturquoise
ENSGALG00000027234	MEturquoise
ENSGALG00000027255	MEturquoise
ENSGALG00000027314	MEturquoise
ENSGALG00000027351	MEturquoise
ENSGALG00000027356	MEturquoise
ENSGALG00000027365	MEturquoise
ENSGALG00000027374	MEturquoise
ENSGALG00000027389	MEturquoise
ENSGALG00000027429	MEturquoise
ENSGALG00000027501	MEturquoise
ENSGALG00000027514	MEturquoise
ENSGALG00000027534	MEturquoise
ENSGALG00000027630	MEturquoise
ENSGALG00000027633	MEturquoise
ENSGALG00000027640	MEturquoise
ENSGALG00000027641	MEturquoise
ENSGALG00000027645	MEturquoise
ENSGALG00000027700	MEturquoise
ENSGALG00000027707	MEturquoise
ENSGALG00000027778	MEturquoise
ENSGALG00000027785	MEturquoise
ENSGALG00000027788	MEturquoise
ENSGALG00000027793	MEturquoise
ENSGALG00000027840	MEturquoise
ENSGALG00000027872	MEturquoise
ENSGALG00000027891	MEturquoise
ENSGALG00000027902	MEturquoise
ENSGALG00000027905	MEturquoise
ENSGALG00000027907	MEturquoise
ENSGALG00000027920	MEturquoise
ENSGALG00000028005	MEturquoise
ENSGALG00000028015	MEturquoise
ENSGALG00000028037	MEturquoise
ENSGALG00000028142	MEturquoise
ENSGALG00000028147	MEturquoise
ENSGALG00000028158	MEturquoise
ENSGALG00000028283	MEturquoise
ENSGALG00000028294	MEturquoise
ENSGALG00000028318	MEturquoise
ENSGALG00000028327	MEturquoise
ENSGALG00000028375	MEturquoise
ENSGALG00000028409	MEturquoise
ENSGALG00000028451	MEturquoise
ENSGALG00000028520	MEturquoise
ENSGALG00000028565	MEturquoise
ENSGALG00000028659	MEturquoise
ENSGALG00000028685	MEturquoise
ENSGALG00000028709	MEturquoise
ENSGALG00000028803	MEturquoise
ENSGALG00000028830	MEturquoise
ENSGALG00000028843	MEturquoise
ENSGALG00000028858	MEturquoise
ENSGALG00000028866	MEturquoise
ENSGALG00000028949	MEturquoise
ENSGALG00000028967	MEturquoise
ENSGALG00000028982	MEturquoise
ENSGALG00000029002	MEturquoise
ENSGALG00000029047	MEturquoise
ENSGALG00000029066	MEturquoise
ENSGALG00000029144	MEturquoise
ENSGALG00000029197	MEturquoise
ENSGALG00000029198	MEturquoise
ENSGALG00000029235	MEturquoise
ENSGALG00000029256	MEturquoise
ENSGALG00000029264	MEturquoise
ENSGALG00000029282	MEturquoise
ENSGALG00000029301	MEturquoise
ENSGALG00000029378	MEturquoise
ENSGALG00000029381	MEturquoise
ENSGALG00000029382	MEturquoise
ENSGALG00000029396	MEturquoise
ENSGALG00000029416	MEturquoise
ENSGALG00000029435	MEturquoise
ENSGALG00000029446	MEturquoise
ENSGALG00000029462	MEturquoise
ENSGALG00000029485	MEturquoise
ENSGALG00000029494	MEturquoise
ENSGALG00000029583	MEturquoise
ENSGALG00000029596	MEturquoise
ENSGALG00000029606	MEturquoise
ENSGALG00000029616	MEturquoise
ENSGALG00000029632	MEturquoise
ENSGALG00000029694	MEturquoise
ENSGALG00000029701	MEturquoise
ENSGALG00000029709	MEturquoise
ENSGALG00000029760	MEturquoise
ENSGALG00000029788	MEturquoise
ENSGALG00000029811	MEturquoise
ENSGALG00000029829	MEturquoise
ENSGALG00000029834	MEturquoise
ENSGALG00000029865	MEturquoise
ENSGALG00000029896	MEturquoise
ENSGALG00000029931	MEturquoise
ENSGALG00000029932	MEturquoise
ENSGALG00000029983	MEturquoise
ENSGALG00000030008	MEturquoise
ENSGALG00000030030	MEturquoise
ENSGALG00000030032	MEturquoise
ENSGALG00000030065	MEturquoise
ENSGALG00000030096	MEturquoise
ENSGALG00000030111	MEturquoise
ENSGALG00000030128	MEturquoise
ENSGALG00000030140	MEturquoise
ENSGALG00000030164	MEturquoise
ENSGALG00000030175	MEturquoise
ENSGALG00000030179	MEturquoise
ENSGALG00000030209	MEturquoise
ENSGALG00000030237	MEturquoise
ENSGALG00000030245	MEturquoise
ENSGALG00000030259	MEturquoise
ENSGALG00000030270	MEturquoise
ENSGALG00000030276	MEturquoise
ENSGALG00000030376	MEturquoise
ENSGALG00000030396	MEturquoise
ENSGALG00000030419	MEturquoise
ENSGALG00000030432	MEturquoise
ENSGALG00000030434	MEturquoise
ENSGALG00000030442	MEturquoise
ENSGALG00000030457	MEturquoise
ENSGALG00000030493	MEturquoise
ENSGALG00000030526	MEturquoise
ENSGALG00000030532	MEturquoise
ENSGALG00000030540	MEturquoise
ENSGALG00000030542	MEturquoise
ENSGALG00000030543	MEturquoise
ENSGALG00000030554	MEturquoise
ENSGALG00000030563	MEturquoise
ENSGALG00000030571	MEturquoise
ENSGALG00000030576	MEturquoise
ENSGALG00000030587	MEturquoise
ENSGALG00000030596	MEturquoise
ENSGALG00000030603	MEturquoise
ENSGALG00000030613	MEturquoise
ENSGALG00000030614	MEturquoise
ENSGALG00000030673	MEturquoise
ENSGALG00000030703	MEturquoise
ENSGALG00000030719	MEturquoise
ENSGALG00000030728	MEturquoise
ENSGALG00000030802	MEturquoise
ENSGALG00000030836	MEturquoise
ENSGALG00000030845	MEturquoise
ENSGALG00000030847	MEturquoise
ENSGALG00000030849	MEturquoise
ENSGALG00000030871	MEturquoise
ENSGALG00000030879	MEturquoise
ENSGALG00000030902	MEturquoise
ENSGALG00000030913	MEturquoise
ENSGALG00000030940	MEturquoise
ENSGALG00000030944	MEturquoise
ENSGALG00000030988	MEturquoise
ENSGALG00000031129	MEturquoise
ENSGALG00000031149	MEturquoise
ENSGALG00000031159	MEturquoise
ENSGALG00000031205	MEturquoise
ENSGALG00000031255	MEturquoise
ENSGALG00000031266	MEturquoise
ENSGALG00000031275	MEturquoise
ENSGALG00000031284	MEturquoise
ENSGALG00000031300	MEturquoise
ENSGALG00000031301	MEturquoise
ENSGALG00000031305	MEturquoise
ENSGALG00000031325	MEturquoise
ENSGALG00000031331	MEturquoise
ENSGALG00000031355	MEturquoise
ENSGALG00000031361	MEturquoise
ENSGALG00000031375	MEturquoise
ENSGALG00000031398	MEturquoise
ENSGALG00000031400	MEturquoise
ENSGALG00000031404	MEturquoise
ENSGALG00000031411	MEturquoise
ENSGALG00000031430	MEturquoise
ENSGALG00000031450	MEturquoise
ENSGALG00000031503	MEturquoise
ENSGALG00000031538	MEturquoise
ENSGALG00000031560	MEturquoise
ENSGALG00000031563	MEturquoise
ENSGALG00000031593	MEturquoise
ENSGALG00000031604	MEturquoise
ENSGALG00000031652	MEturquoise
ENSGALG00000031656	MEturquoise
ENSGALG00000031718	MEturquoise
ENSGALG00000031762	MEturquoise
ENSGALG00000031890	MEturquoise
ENSGALG00000031929	MEturquoise
ENSGALG00000031934	MEturquoise
ENSGALG00000031940	MEturquoise
ENSGALG00000031947	MEturquoise
ENSGALG00000031960	MEturquoise
ENSGALG00000031997	MEturquoise
ENSGALG00000032066	MEturquoise
ENSGALG00000032098	MEturquoise
ENSGALG00000032143	MEturquoise
ENSGALG00000032161	MEturquoise
ENSGALG00000032191	MEturquoise
ENSGALG00000032220	MEturquoise
ENSGALG00000032335	MEturquoise
ENSGALG00000032349	MEturquoise
ENSGALG00000032366	MEturquoise
ENSGALG00000032370	MEturquoise
ENSGALG00000032373	MEturquoise
ENSGALG00000032417	MEturquoise
ENSGALG00000032419	MEturquoise
ENSGALG00000032506	MEturquoise
ENSGALG00000032518	MEturquoise
ENSGALG00000032541	MEturquoise
ENSGALG00000032567	MEturquoise
ENSGALG00000032584	MEturquoise
ENSGALG00000032590	MEturquoise
ENSGALG00000032618	MEturquoise
ENSGALG00000032645	MEturquoise
ENSGALG00000032681	MEturquoise
ENSGALG00000032702	MEturquoise
ENSGALG00000032736	MEturquoise
ENSGALG00000032750	MEturquoise
ENSGALG00000032836	MEturquoise
ENSGALG00000032847	MEturquoise
ENSGALG00000032854	MEturquoise
ENSGALG00000032882	MEturquoise
ENSGALG00000032903	MEturquoise
ENSGALG00000032957	MEturquoise
ENSGALG00000032974	MEturquoise
ENSGALG00000032975	MEturquoise
ENSGALG00000032997	MEturquoise
ENSGALG00000033017	MEturquoise
ENSGALG00000033039	MEturquoise
ENSGALG00000033091	MEturquoise
ENSGALG00000033129	MEturquoise
ENSGALG00000033144	MEturquoise
ENSGALG00000033157	MEturquoise
ENSGALG00000033226	MEturquoise
ENSGALG00000033256	MEturquoise
ENSGALG00000033270	MEturquoise
ENSGALG00000033293	MEturquoise
ENSGALG00000033365	MEturquoise
ENSGALG00000033405	MEturquoise
ENSGALG00000033408	MEturquoise
ENSGALG00000033428	MEturquoise
ENSGALG00000033453	MEturquoise
ENSGALG00000033469	MEturquoise
ENSGALG00000033471	MEturquoise
ENSGALG00000033500	MEturquoise
ENSGALG00000033507	MEturquoise
ENSGALG00000033512	MEturquoise
ENSGALG00000033589	MEturquoise
ENSGALG00000033619	MEturquoise
ENSGALG00000033653	MEturquoise
ENSGALG00000033683	MEturquoise
ENSGALG00000033694	MEturquoise
ENSGALG00000033698	MEturquoise
ENSGALG00000033770	MEturquoise
ENSGALG00000033816	MEturquoise
ENSGALG00000033883	MEturquoise
ENSGALG00000033908	MEturquoise
ENSGALG00000033919	MEturquoise
ENSGALG00000033932	MEturquoise
ENSGALG00000033943	MEturquoise
ENSGALG00000033960	MEturquoise
ENSGALG00000034001	MEturquoise
ENSGALG00000034022	MEturquoise
ENSGALG00000034048	MEturquoise
ENSGALG00000034078	MEturquoise
ENSGALG00000034188	MEturquoise
ENSGALG00000034196	MEturquoise
ENSGALG00000034258	MEturquoise
ENSGALG00000034274	MEturquoise
ENSGALG00000034278	MEturquoise
ENSGALG00000034305	MEturquoise
ENSGALG00000034347	MEturquoise
ENSGALG00000034351	MEturquoise
ENSGALG00000034374	MEturquoise
ENSGALG00000034376	MEturquoise
ENSGALG00000034397	MEturquoise
ENSGALG00000034399	MEturquoise
ENSGALG00000034456	MEturquoise
ENSGALG00000034474	MEturquoise
ENSGALG00000034478	MEturquoise
ENSGALG00000034498	MEturquoise
ENSGALG00000034505	MEturquoise
ENSGALG00000034527	MEturquoise
ENSGALG00000034528	MEturquoise
ENSGALG00000034590	MEturquoise
ENSGALG00000034655	MEturquoise
ENSGALG00000034661	MEturquoise
ENSGALG00000034722	MEturquoise
ENSGALG00000034741	MEturquoise
ENSGALG00000034756	MEturquoise
ENSGALG00000034803	MEturquoise
ENSGALG00000034828	MEturquoise
ENSGALG00000034834	MEturquoise
ENSGALG00000034919	MEturquoise
ENSGALG00000034948	MEturquoise
ENSGALG00000034950	MEturquoise
ENSGALG00000034960	MEturquoise
ENSGALG00000034967	MEturquoise
ENSGALG00000034970	MEturquoise
ENSGALG00000034971	MEturquoise
ENSGALG00000034986	MEturquoise
ENSGALG00000034999	MEturquoise
ENSGALG00000035017	MEturquoise
ENSGALG00000035108	MEturquoise
ENSGALG00000035182	MEturquoise
ENSGALG00000035184	MEturquoise
ENSGALG00000035185	MEturquoise
ENSGALG00000035194	MEturquoise
ENSGALG00000035219	MEturquoise
ENSGALG00000035239	MEturquoise
ENSGALG00000035244	MEturquoise
ENSGALG00000035266	MEturquoise
ENSGALG00000035287	MEturquoise
ENSGALG00000035293	MEturquoise
ENSGALG00000035309	MEturquoise
ENSGALG00000035317	MEturquoise
ENSGALG00000035412	MEturquoise
ENSGALG00000035419	MEturquoise
ENSGALG00000035466	MEturquoise
ENSGALG00000035504	MEturquoise
ENSGALG00000035561	MEturquoise
ENSGALG00000035565	MEturquoise
ENSGALG00000035596	MEturquoise
ENSGALG00000035599	MEturquoise
ENSGALG00000035605	MEturquoise
ENSGALG00000035624	MEturquoise
ENSGALG00000035675	MEturquoise
ENSGALG00000035679	MEturquoise
ENSGALG00000035839	MEturquoise
ENSGALG00000035841	MEturquoise
ENSGALG00000035842	MEturquoise
ENSGALG00000035854	MEturquoise
ENSGALG00000035873	MEturquoise
ENSGALG00000035879	MEturquoise
ENSGALG00000035923	MEturquoise
ENSGALG00000035927	MEturquoise
ENSGALG00000035930	MEturquoise
ENSGALG00000035932	MEturquoise
ENSGALG00000035940	MEturquoise
ENSGALG00000035960	MEturquoise
ENSGALG00000035963	MEturquoise
ENSGALG00000036001	MEturquoise
ENSGALG00000036044	MEturquoise
ENSGALG00000036095	MEturquoise
ENSGALG00000036111	MEturquoise
ENSGALG00000036189	MEturquoise
ENSGALG00000036219	MEturquoise
ENSGALG00000036252	MEturquoise
ENSGALG00000036327	MEturquoise
ENSGALG00000036346	MEturquoise
ENSGALG00000036355	MEturquoise
ENSGALG00000036390	MEturquoise
ENSGALG00000036412	MEturquoise
ENSGALG00000036441	MEturquoise
ENSGALG00000036456	MEturquoise
ENSGALG00000036466	MEturquoise
ENSGALG00000036527	MEturquoise
ENSGALG00000036582	MEturquoise
ENSGALG00000036666	MEturquoise
ENSGALG00000036683	MEturquoise
ENSGALG00000036686	MEturquoise
ENSGALG00000036725	MEturquoise
ENSGALG00000036736	MEturquoise
ENSGALG00000036763	MEturquoise
ENSGALG00000036780	MEturquoise
ENSGALG00000036792	MEturquoise
ENSGALG00000036798	MEturquoise
ENSGALG00000036806	MEturquoise
ENSGALG00000036824	MEturquoise
ENSGALG00000036829	MEturquoise
ENSGALG00000036836	MEturquoise
ENSGALG00000036847	MEturquoise
ENSGALG00000036856	MEturquoise
ENSGALG00000036867	MEturquoise
ENSGALG00000036873	MEturquoise
ENSGALG00000036883	MEturquoise
ENSGALG00000036909	MEturquoise
ENSGALG00000036920	MEturquoise
ENSGALG00000036932	MEturquoise
ENSGALG00000036938	MEturquoise
ENSGALG00000036969	MEturquoise
ENSGALG00000036970	MEturquoise
ENSGALG00000037011	MEturquoise
ENSGALG00000037014	MEturquoise
ENSGALG00000037015	MEturquoise
ENSGALG00000037018	MEturquoise
ENSGALG00000037050	MEturquoise
ENSGALG00000037064	MEturquoise
ENSGALG00000037124	MEturquoise
ENSGALG00000037131	MEturquoise
ENSGALG00000037160	MEturquoise
ENSGALG00000037166	MEturquoise
ENSGALG00000037167	MEturquoise
ENSGALG00000037193	MEturquoise
ENSGALG00000037200	MEturquoise
ENSGALG00000037219	MEturquoise
ENSGALG00000037220	MEturquoise
ENSGALG00000037241	MEturquoise
ENSGALG00000037272	MEturquoise
ENSGALG00000037314	MEturquoise
ENSGALG00000037332	MEturquoise
ENSGALG00000037336	MEturquoise
ENSGALG00000037369	MEturquoise
ENSGALG00000037387	MEturquoise
ENSGALG00000037410	MEturquoise
ENSGALG00000037437	MEturquoise
ENSGALG00000037457	MEturquoise
ENSGALG00000037494	MEturquoise
ENSGALG00000037504	MEturquoise
ENSGALG00000037556	MEturquoise
ENSGALG00000037587	MEturquoise
ENSGALG00000037611	MEturquoise
ENSGALG00000037625	MEturquoise
ENSGALG00000037626	MEturquoise
ENSGALG00000037629	MEturquoise
ENSGALG00000037666	MEturquoise
ENSGALG00000037713	MEturquoise
ENSGALG00000037733	MEturquoise
ENSGALG00000037811	MEturquoise
ENSGALG00000037812	MEturquoise
ENSGALG00000037852	MEturquoise
ENSGALG00000037860	MEturquoise
ENSGALG00000037864	MEturquoise
ENSGALG00000037872	MEturquoise
ENSGALG00000037933	MEturquoise
ENSGALG00000037939	MEturquoise
ENSGALG00000037943	MEturquoise
ENSGALG00000037953	MEturquoise
ENSGALG00000037997	MEturquoise
ENSGALG00000038087	MEturquoise
ENSGALG00000038141	MEturquoise
ENSGALG00000038146	MEturquoise
ENSGALG00000038154	MEturquoise
ENSGALG00000038191	MEturquoise
ENSGALG00000038217	MEturquoise
ENSGALG00000038222	MEturquoise
ENSGALG00000038238	MEturquoise
ENSGALG00000038242	MEturquoise
ENSGALG00000038243	MEturquoise
ENSGALG00000038313	MEturquoise
ENSGALG00000038320	MEturquoise
ENSGALG00000038372	MEturquoise
ENSGALG00000038385	MEturquoise
ENSGALG00000038421	MEturquoise
ENSGALG00000038461	MEturquoise
ENSGALG00000038469	MEturquoise
ENSGALG00000038494	MEturquoise
ENSGALG00000038520	MEturquoise
ENSGALG00000038540	MEturquoise
ENSGALG00000038550	MEturquoise
ENSGALG00000038601	MEturquoise
ENSGALG00000038604	MEturquoise
ENSGALG00000038614	MEturquoise
ENSGALG00000038636	MEturquoise
ENSGALG00000038668	MEturquoise
ENSGALG00000038671	MEturquoise
ENSGALG00000038678	MEturquoise
ENSGALG00000038683	MEturquoise
ENSGALG00000038710	MEturquoise
ENSGALG00000038740	MEturquoise
ENSGALG00000038789	MEturquoise
ENSGALG00000038801	MEturquoise
ENSGALG00000038813	MEturquoise
ENSGALG00000038848	MEturquoise
ENSGALG00000038850	MEturquoise
ENSGALG00000038904	MEturquoise
ENSGALG00000038913	MEturquoise
ENSGALG00000038933	MEturquoise
ENSGALG00000038943	MEturquoise
ENSGALG00000038969	MEturquoise
ENSGALG00000038978	MEturquoise
ENSGALG00000038984	MEturquoise
ENSGALG00000039008	MEturquoise
ENSGALG00000039032	MEturquoise
ENSGALG00000039080	MEturquoise
ENSGALG00000039092	MEturquoise
ENSGALG00000039099	MEturquoise
ENSGALG00000039102	MEturquoise
ENSGALG00000039170	MEturquoise
ENSGALG00000039177	MEturquoise
ENSGALG00000039182	MEturquoise
ENSGALG00000039193	MEturquoise
ENSGALG00000039196	MEturquoise
ENSGALG00000039209	MEturquoise
ENSGALG00000039216	MEturquoise
ENSGALG00000039219	MEturquoise
ENSGALG00000039221	MEturquoise
ENSGALG00000039222	MEturquoise
ENSGALG00000039228	MEturquoise
ENSGALG00000039249	MEturquoise
ENSGALG00000039300	MEturquoise
ENSGALG00000039316	MEturquoise
[truncated: 2,579 more rows]
