# Supplementary material for: Dynamic transcriptome changes during osteogenic differentiation of bone marrow-derived mesenchymal stem cells isolated from chicken
Source: Front Cell Dev Biol. 2022 Sep 2;10:940248. doi: 10.3389/fcell.2022.940248 (PMC9478182; doi:10.3389/fcell.2022.940248)
Supplement: Supplementary file 5 [file Table1.XLSX]

## Sheet: Sheet 1 0 d VS -1 d
Ensembl_gene_ID	Gene_symbol	baseMean	up-regulation / down-regulation	log2FoldChange	lfcSE	stat	pvalue	padj
ENSGALG00000049059		8.91015	up-regulation	4.6653	1.31334	3.55224	0.000381962	0.00412448
ENSGALG00000037467	NEU2	42.6119	up-regulation	3.97586	0.555157	7.16169	7.97e-13	4.65e-11
ENSGALG00000027173		309.57	up-regulation	3.67132	0.275102	13.3453	1.26e-40	6.2e-38
ENSGALG00000007222	UTS2B	9.18426	up-regulation	3.66333	1.21775	3.00827	0.00262737	0.0200543
ENSGALG00000033767		15.573	up-regulation	3.59124	0.896913	4.004	6.23e-05	0.000855596
ENSGALG00000007226	OSTN	1143.08	up-regulation	3.47676	0.177436	19.5944	1.72e-85	3.68e-82
ENSGALG00000050965		9.99848	up-regulation	3.43395	1.08677	3.15978	0.00157887	0.0133152
ENSGALG00000035580	MPP2	85.0899	up-regulation	3.17187	0.388268	8.16929	3.1e-16	2.51e-14
ENSGALG00000040730	RXRG	201.832	up-regulation	3.07097	0.296721	10.3497	4.2e-25	7.06e-23
ENSGALG00000050385		67.742	up-regulation	3.04201	0.445127	6.83403	8.26e-12	4.13e-10
ENSGALG00000005553	NLGN3	95.3105	up-regulation	3.03679	0.311599	9.74581	1.92e-22	2.67e-20
ENSGALG00000042570		12.3773	up-regulation	3.03365	1.0146	2.98998	0.00278994	0.0211688
ENSGALG00000023359	BTBD17	43.6125	up-regulation	2.97059	0.520878	5.70305	1.18e-08	3.68e-07
ENSGALG00000003172	SLC16A9	15.0376	up-regulation	2.96294	0.879862	3.36751	0.0007585	0.00734097
ENSGALG00000040549	HTR7	18.1613	up-regulation	2.85512	0.659185	4.33128	1.48e-05	0.000241747
ENSGALG00000010881	ASB2	25.0606	up-regulation	2.84837	0.645729	4.41109	1.03e-05	0.000173703
ENSGALG00000006997	BRINP1	20.1667	up-regulation	2.78746	0.653318	4.26662	1.98e-05	0.00031247
ENSGALG00000030588	GALNTL6	19.8431	up-regulation	2.76737	0.658167	4.20467	2.61e-05	0.000398904
ENSGALG00000031518		14731.3	up-regulation	2.70813	0.214785	12.6086	1.89e-36	6.73e-34
ENSGALG00000006710	RAB36	14.9769	up-regulation	2.67413	0.952149	2.80852	0.00497705	0.0341294
ENSGALG00000005122	MYO1H	41.7493	up-regulation	2.59088	0.523603	4.94817	7.49e-07	1.71e-05
ENSGALG00000029446		16.5728	up-regulation	2.57739	0.70967	3.63181	0.00028144	0.00317302
ENSGALG00000002637	RBP7	7522.04	up-regulation	2.57583	0.132689	19.4125	6.05e-84	1.11e-80
ENSGALG00000043252	OVALX	27.6728	up-regulation	2.53885	0.56132	4.523	6.1e-06	0.000108868
ENSGALG00000007955	SLC16A5	14.9599	up-regulation	2.52793	0.742336	3.40538	0.000660729	0.00653825
ENSGALG00000011717		11.1982	up-regulation	2.48718	0.927317	2.68213	0.00731553	0.0465658
ENSGALG00000053639		11.1687	up-regulation	2.47872	0.786384	3.15205	0.00162126	0.013596
ENSGALG00000030032	SLC4A10	34.706	up-regulation	2.47738	0.697361	3.55251	0.000381576	0.00412448
ENSGALG00000007608	ARHGEF9	343.641	up-regulation	2.31283	0.193215	11.9702	5.09e-33	1.51e-30
ENSGALG00000006719	GNAZ	204.779	up-regulation	2.29575	0.221708	10.3548	3.98e-25	6.87e-23
ENSGALG00000030677	ABCG2	592.878	up-regulation	2.28605	0.20942	10.9161	9.66e-28	2.09e-25
ENSGALG00000021362	GPRC5C	76.9749	up-regulation	2.28474	0.33328	6.85533	7.11e-12	3.61e-10
ENSGALG00000012061		191.495	up-regulation	2.28028	0.245285	9.29644	1.45e-20	1.67e-18
ENSGALG00000009601	NELL2	207.999	up-regulation	2.26789	0.33985	6.6732	2.5e-11	1.19e-09
ENSGALG00000002116	TEN1	54.6841	up-regulation	2.24487	0.393549	5.70417	1.17e-08	3.66e-07
ENSGALG00000001512	KCND3	22.3959	up-regulation	2.24251	0.539508	4.15659	3.23e-05	0.000483047
ENSGALG00000013034	CECR2	90.0051	up-regulation	2.23497	0.404903	5.51977	3.39e-08	1.01e-06
ENSGALG00000049891	GPD1	37.5907	up-regulation	2.23417	0.567967	3.93363	8.37e-05	0.00110741
ENSGALG00000050442		17.4037	up-regulation	2.21699	0.778757	2.84684	0.00441558	0.0310182
ENSGALG00000042419	KCTD17	41.1248	up-regulation	2.21084	0.44757	4.93966	7.83e-07	1.76e-05
ENSGALG00000009719	PCDH10	120.817	up-regulation	2.19639	0.453422	4.84402	1.27e-06	2.72e-05
ENSGALG00000015433	ABCA1	68.5562	up-regulation	2.19411	0.544254	4.03141	5.54e-05	0.000777252
ENSGALG00000047976	ASB16	29.176	up-regulation	2.18359	0.519738	4.20134	2.65e-05	0.000404334
ENSGALG00000029768	PTGDR	37.6895	up-regulation	2.13979	0.451345	4.74091	2.13e-06	4.29e-05
ENSGALG00000002479	MAT1A	2289.1	up-regulation	2.08818	0.118939	17.5568	5.28e-69	6.14e-66
ENSGALG00000028250	ANKRD22	299.324	up-regulation	2.08666	0.220274	9.47301	2.72e-21	3.48e-19
ENSGALG00000052151		4596.52	up-regulation	2.07413	0.155059	13.3764	8.31e-41	4.25e-38
ENSGALG00000003636	FBLIM1	92.9149	up-regulation	2.07335	0.3518	5.89356	3.78e-09	1.31e-07
ENSGALG00000013006	ROPN1L	277.625	up-regulation	2.03339	0.272041	7.47457	7.75e-14	4.9e-12
ENSGALG00000013869	IL20RA	19.7498	up-regulation	2.0137	0.709314	2.83893	0.00452646	0.0316406
ENSGALG00000030025	FABP4	17338.7	up-regulation	2.00283	0.243604	8.22164	2.01e-16	1.65e-14
ENSGALG00000043694	RAPGEF4	86.081	up-regulation	1.99093	0.39192	5.07993	3.78e-07	9.14e-06
ENSGALG00000037050	FABP3	37.1817	up-regulation	1.9834	0.473321	4.19039	2.78e-05	0.000422835
ENSGALG00000014958	ANKDD1B	25.6935	up-regulation	1.94779	0.575003	3.38745	0.000705465	0.00692201
ENSGALG00000001621	CLDN5	370.413	up-regulation	1.90686	0.229501	8.30871	9.67e-17	8.19e-15
ENSGALG00000010068	KCNK17	292.275	up-regulation	1.90403	0.23818	7.99407	1.31e-15	9.88e-14
ENSGALG00000009929	SOST	137.934	up-regulation	1.87254	0.297984	6.28404	3.3e-10	1.32e-08
ENSGALG00000036522		79.3198	up-regulation	1.85734	0.362194	5.12801	2.93e-07	7.26e-06
ENSGALG00000044071	ABI3	48.8482	up-regulation	1.85629	0.497131	3.73402	0.000188451	0.00223679
ENSGALG00000008490	TRH	35.0235	up-regulation	1.83735	0.447041	4.11003	3.96e-05	0.000580036
ENSGALG00000029558		76.2159	up-regulation	1.81779	0.355354	5.11544	3.13e-07	7.73e-06
ENSGALG00000042103	C5H11ORF96	224.595	up-regulation	1.81681	0.250974	7.23905	4.52e-13	2.7e-11
ENSGALG00000004270	ALDH1A2	60.6291	up-regulation	1.81311	0.387398	4.68023	2.87e-06	5.58e-05
ENSGALG00000002294	SEMA6A	267.787	up-regulation	1.80827	0.196808	9.18799	4e-20	4.45e-18
ENSGALG00000051244		23.5357	up-regulation	1.79673	0.565401	3.17779	0.00148401	0.012708
ENSGALG00000023395	PLIN1	18.9349	up-regulation	1.7864	0.576282	3.09987	0.00193608	0.015746
ENSGALG00000048409	TXNIP	8302.45	up-regulation	1.77722	0.160479	11.0744	1.67e-28	3.81e-26
ENSGALG00000053771		15.001	up-regulation	1.77704	0.653393	2.71971	0.00653383	0.0423297
ENSGALG00000049326		38.2451	up-regulation	1.77365	0.495058	3.58271	0.000340042	0.00373812
ENSGALG00000037828	SLC47A1	344.029	up-regulation	1.76923	0.232301	7.61611	2.61e-14	1.74e-12
ENSGALG00000005845	SLC7A5	4085.92	up-regulation	1.76259	0.275041	6.40844	1.47e-10	6.2e-09
ENSGALG00000052009		29.709	up-regulation	1.75382	0.486118	3.60781	0.000308789	0.0034389
ENSGALG00000041510	DUOX2	33.5201	up-regulation	1.75321	0.51515	3.4033	0.000665766	0.00657284
ENSGALG00000041965	MIOX	119.637	up-regulation	1.74668	0.357156	4.89052	1.01e-06	2.2e-05
ENSGALG00000014980		24.3571	up-regulation	1.73834	0.537675	3.23307	0.00122468	0.0108282
ENSGALG00000010303		230.028	up-regulation	1.73666	0.330295	5.2579	1.46e-07	3.82e-06
ENSGALG00000049504		21.3112	up-regulation	1.72495	0.636612	2.70958	0.00673688	0.0433691
ENSGALG00000002854	PDZD2	61.1397	up-regulation	1.71774	0.361049	4.75765	1.96e-06	3.99e-05
ENSGALG00000001459	TNNC1	39.3738	up-regulation	1.71434	0.531788	3.22373	0.00126535	0.0111262
ENSGALG00000038433	SPON2	11819	up-regulation	1.71109	0.124813	13.7093	8.94e-43	4.97e-40
ENSGALG00000001480	INKA2	242.846	up-regulation	1.71091	0.243536	7.02527	2.14e-12	1.16e-10
ENSGALG00000040954	GPR37	1407.77	up-regulation	1.7066	0.130633	13.0641	5.28e-39	2.41e-36
ENSGALG00000005842	GDPD2	77.5205	up-regulation	1.70102	0.338808	5.02061	5.15e-07	1.21e-05
ENSGALG00000030996		37.6337	up-regulation	1.68243	0.613278	2.74334	0.00608171	0.0400178
ENSGALG00000039264	SLA	938.186	up-regulation	1.6801	0.155039	10.8366	2.31e-27	4.84e-25
ENSGALG00000037193	HECW1	174.017	up-regulation	1.67375	0.264823	6.32025	2.61e-10	1.06e-08
ENSGALG00000015122	TAF4B	80.048	up-regulation	1.67084	0.409455	4.08065	4.49e-05	0.000645126
ENSGALG00000012401	GPR137C	1040.52	up-regulation	1.67046	0.182497	9.15339	5.52e-20	5.93e-18
ENSGALG00000038141	NCF4	1763.46	up-regulation	1.66983	0.155089	10.7669	4.93e-27	1.02e-24
ENSGALG00000001963		42.6471	up-regulation	1.6638	0.577679	2.88016	0.00397478	0.0285012
ENSGALG00000004394		28.8683	up-regulation	1.66169	0.591751	2.80809	0.0049836	0.0341454
ENSGALG00000008888	IL1RAPL2	80.0443	up-regulation	1.65294	0.329188	5.02126	5.13e-07	1.21e-05
ENSGALG00000001091		29.5456	up-regulation	1.64856	0.471597	3.49571	0.000472811	0.00493662
ENSGALG00000012816	SLC22A23	85.5522	up-regulation	1.64813	0.34368	4.79554	1.62e-06	3.37e-05
ENSGALG00000012823	TRIM24	701.83	up-regulation	1.637	0.175906	9.3061	1.33e-20	1.54e-18
ENSGALG00000014164	BIK	35.046	up-regulation	1.63627	0.492879	3.31983	0.000900736	0.00843039
ENSGALG00000010974	GSC	300.405	up-regulation	1.63607	0.273309	5.98616	2.15e-09	7.76e-08
ENSGALG00000037791	FRMD4B	54.7856	up-regulation	1.60656	0.524861	3.06093	0.00220648	0.0175108
ENSGALG00000031013	DHDH	469.939	up-regulation	1.6035	0.231343	6.93125	4.17e-12	2.19e-10
ENSGALG00000025650	RNaseP_nuc	49.291	up-regulation	1.60043	0.354034	4.52055	6.17e-06	0.000109523
ENSGALG00000033365	ALDH1A3	250.984	up-regulation	1.59983	0.22962	6.9673	3.23e-12	1.71e-10
ENSGALG00000048674		1433.74	up-regulation	1.57793	0.453534	3.47919	0.000502939	0.00518973
ENSGALG00000033407	BRINP3	41.1746	up-regulation	1.57281	0.44737	3.51568	0.000438629	0.00464612
ENSGALG00000054378	LRRC43	28.9834	up-regulation	1.57274	0.589387	2.66844	0.00762043	0.048041
ENSGALG00000005043		834.279	up-regulation	1.56345	0.1677	9.32292	1.13e-20	1.33e-18
ENSGALG00000002421	FAM213A	622.827	up-regulation	1.55959	0.211596	7.37061	1.7e-13	1.05e-11
ENSGALG00000016764	EIF5B	30376	up-regulation	1.55056	0.106531	14.5549	5.43e-48	4.03e-45
ENSGALG00000032713	FOXA1	47.9433	up-regulation	1.54622	0.388136	3.9837	6.79e-05	0.000921021
ENSGALG00000048184		99.0597	up-regulation	1.54185	0.264385	5.83185	5.48e-09	1.84e-07
ENSGALG00000037246	RAMP3	124.807	up-regulation	1.53055	0.244926	6.24905	4.13e-10	1.64e-08
ENSGALG00000053036		48.1759	up-regulation	1.52583	0.39901	3.82402	0.000131291	0.00164403
ENSGALG00000000918	CCDC103	82.6995	up-regulation	1.52002	0.509466	2.98356	0.00284921	0.0215036
ENSGALG00000040363	ABHD4	1197.48	up-regulation	1.51684	0.212265	7.146	8.93e-13	5.19e-11
ENSGALG00000015324		40.6546	up-regulation	1.51385	0.484995	3.12136	0.00180015	0.0148579
ENSGALG00000007941	C5H11orf74	91.0093	up-regulation	1.51173	0.546995	2.7637	0.00571495	0.0380352
ENSGALG00000054742		29.1241	up-regulation	1.48773	0.521829	2.85098	0.00435842	0.0307066
ENSGALG00000031786	BLVRA	43.2898	up-regulation	1.48684	0.3978	3.73766	0.000185744	0.00221317
ENSGALG00000007070		54.8516	up-regulation	1.48502	0.395682	3.75306	0.000174691	0.00210362
ENSGALG00000004974	PPARG	3137.01	up-regulation	1.48096	0.162194	9.1308	6.8e-20	7.18e-18
ENSGALG00000009514	NRCAM	47.1628	up-regulation	1.47214	0.494519	2.97691	0.00291165	0.0218845
ENSGALG00000007358	CILP	469.031	up-regulation	1.46784	0.310484	4.72757	2.27e-06	4.53e-05
ENSGALG00000028145	BORCS6	3336.41	up-regulation	1.45989	0.22112	6.60225	4.05e-11	1.87e-09
ENSGALG00000032618	DUSP5	2200.2	up-regulation	1.45542	0.169798	8.57151	1.02e-17	9.39e-16
ENSGALG00000050875	ITGB7	43.8952	up-regulation	1.4553	0.468018	3.1095	0.00187405	0.0153097
ENSGALG00000001329	EPB41	338.555	up-regulation	1.45276	0.351594	4.13192	3.6e-05	0.000531096
ENSGALG00000037603	SESN2	4705.56	up-regulation	1.4513	0.186239	7.79267	6.56e-15	4.77e-13
ENSGALG00000053249		203.729	up-regulation	1.44861	0.359816	4.02596	5.67e-05	0.000790263
ENSGALG00000037777	MSC	427.533	up-regulation	1.44106	0.165795	8.69185	3.57e-18	3.4e-16
ENSGALG00000048488		142.265	up-regulation	1.44084	0.25861	5.57146	2.53e-08	7.65e-07
ENSGALG00000016462	MYCN	582.099	up-regulation	1.43326	0.266277	5.3826	7.34e-08	2.04e-06
ENSGALG00000004297	DNAH1	30.7985	up-regulation	1.43025	0.472228	3.02873	0.00245582	0.0191216
ENSGALG00000027874	CHAC1	10162.5	up-regulation	1.4291	0.143361	9.96853	2.09e-23	3.11e-21
ENSGALG00000004365		102.941	up-regulation	1.41316	0.305727	4.62229	3.8e-06	7.11e-05
ENSGALG00000002988		17422.4	up-regulation	1.40341	0.148753	9.4345	3.93e-21	4.83e-19
ENSGALG00000016055	KCNJ15	162.395	up-regulation	1.39392	0.23539	5.92174	3.19e-09	1.11e-07
ENSGALG00000006064	TEKT1	105.224	up-regulation	1.39231	0.264954	5.25491	1.48e-07	3.87e-06
ENSGALG00000039541	SH3GLB2	1765.08	up-regulation	1.38704	0.130658	10.6158	2.52e-26	4.66e-24
ENSGALG00000017317	DNAJB13	25.131	up-regulation	1.38131	0.484447	2.85131	0.00435399	0.0307037
ENSGALG00000039708		37.933	up-regulation	1.37887	0.407937	3.38009	0.00072461	0.00707726
ENSGALG00000030966	MAPK13	249.994	up-regulation	1.37773	0.200192	6.88206	5.9e-12	3.02e-10
ENSGALG00000010226		343.884	up-regulation	1.37762	0.29061	4.74045	2.13e-06	4.29e-05
ENSGALG00000030087	ACTL6B	42.6991	up-regulation	1.37387	0.456882	3.00706	0.00263789	0.0201105
ENSGALG00000026055	PALM	73.5969	up-regulation	1.37303	0.354467	3.8735	0.000107285	0.0013689
ENSGALG00000013640	MBP	186.407	up-regulation	1.37067	0.3533	3.87962	0.000104622	0.00133893
ENSGALG00000036743	MGAT3	1148.66	up-regulation	1.35514	0.188354	7.19466	6.26e-13	3.67e-11
ENSGALG00000039376	DPT	97.7854	up-regulation	1.35179	0.269433	5.01717	5.24e-07	1.23e-05
ENSGALG00000046316	CFAP97D1	1486.84	up-regulation	1.35129	0.281024	4.80845	1.52e-06	3.17e-05
ENSGALG00000001256	NLRC5	57.1096	up-regulation	1.35038	0.448014	3.01415	0.00257705	0.0197883
ENSGALG00000011355	WNT10A	96.3103	up-regulation	1.34828	0.288705	4.6701	3.01e-06	5.81e-05
ENSGALG00000010691		146.508	up-regulation	1.34818	0.238872	5.64394	1.66e-08	5.1e-07
ENSGALG00000052318		24.4065	up-regulation	1.32675	0.497091	2.66902	0.00760727	0.0479817
ENSGALG00000008409	GSTO2	498.788	up-regulation	1.32613	0.247138	5.36594	8.05e-08	2.21e-06
ENSGALG00000011041	DNAJC6	71.4201	up-regulation	1.32309	0.306172	4.3214	1.55e-05	0.000251229
ENSGALG00000041344	FABP5	487.225	up-regulation	1.31997	0.237869	5.54912	2.87e-08	8.64e-07
ENSGALG00000041121	SLIT2	70.7871	up-regulation	1.31225	0.473726	2.77005	0.00560473	0.0373795
ENSGALG00000035554		89.5019	up-regulation	1.31026	0.315827	4.14867	3.34e-05	0.000497735
ENSGALG00000002397	PSPH	1860.5	up-regulation	1.31004	0.17952	7.29744	2.93e-13	1.78e-11
ENSGALG00000048882		44.0926	up-regulation	1.30374	0.437719	2.97848	0.00289682	0.0217858
ENSGALG00000052043		415.893	up-regulation	1.30187	0.196865	6.613	3.77e-11	1.74e-09
ENSGALG00000003648	SVIP	2574.32	up-regulation	1.29996	0.16861	7.70987	1.26e-14	8.9e-13
ENSGALG00000010628	ACSL1	3327.14	up-regulation	1.29914	0.153381	8.47004	2.45e-17	2.21e-15
ENSGALG00000034326	TMEM158	217.595	up-regulation	1.29766	0.272499	4.76205	1.92e-06	3.92e-05
ENSGALG00000007078	ENTPD1	190.76	up-regulation	1.29442	0.34673	3.73321	0.000189053	0.00223742
ENSGALG00000052682		74.5658	up-regulation	1.29346	0.385509	3.3552	0.000793088	0.00761233
ENSGALG00000027872	STBD1	5877.95	up-regulation	1.29316	0.163097	7.92881	2.21e-15	1.64e-13
ENSGALG00000016998	LPAR6	134.594	up-regulation	1.28931	0.299693	4.30208	1.69e-05	0.000271762
ENSGALG00000016165	TFF2	68.0148	up-regulation	1.28887	0.409432	3.14795	0.00164418	0.0137661
ENSGALG00000008354	HARBI1	1780.98	up-regulation	1.28526	0.149763	8.58197	9.33e-18	8.67e-16
ENSGALG00000025738	RHOU	102.547	up-regulation	1.27849	0.301544	4.23982	2.24e-05	0.00034625
ENSGALG00000007038	ASTN2	80.9034	up-regulation	1.27792	0.320789	3.98366	6.79e-05	0.000921021
ENSGALG00000008811	SLC1A4	2208.94	up-regulation	1.27682	0.158219	8.06992	7.03e-16	5.45e-14
ENSGALG00000028681		51.8988	up-regulation	1.27511	0.445046	2.86512	0.00416855	0.0296577
ENSGALG00000053106	FAM181B	265.898	up-regulation	1.27507	0.231438	5.50933	3.6e-08	1.06e-06
ENSGALG00000011228	WARS1	2007.55	up-regulation	1.27142	0.142538	8.91987	4.67e-19	4.66e-17
ENSGALG00000045949	EFCAB10	116.536	up-regulation	1.2662	0.26734	4.73628	2.18e-06	4.36e-05
ENSGALG00000036792	TIGD5	55.5358	up-regulation	1.2626	0.346813	3.64058	0.000272027	0.00307775
ENSGALG00000000678	CITED4	1003.84	up-regulation	1.26089	0.156107	8.0771	6.63e-16	5.2e-14
ENSGALG00000043582		172.836	up-regulation	1.25316	0.291721	4.29575	1.74e-05	0.000277714
ENSGALG00000030259		192.808	up-regulation	1.25306	0.249978	5.0127	5.37e-07	1.26e-05
ENSGALG00000005305	ACKR2	60.2937	up-regulation	1.25219	0.335385	3.73358	0.000188776	0.00223679
ENSGALG00000030128		158.065	up-regulation	1.24882	0.310079	4.02742	5.64e-05	0.000787089
ENSGALG00000036297	ABHD8	114.237	up-regulation	1.24468	0.284738	4.37131	1.24e-05	0.000203737
ENSGALG00000034616	INHBA	2745.73	up-regulation	1.24135	0.187123	6.63387	3.27e-11	1.53e-09
ENSGALG00000006942	PIK3IP1	137.269	up-regulation	1.23407	0.232489	5.30809	1.11e-07	2.99e-06
ENSGALG00000013005	SNRNP48	173.876	up-regulation	1.23184	0.249131	4.94456	7.63e-07	1.73e-05
ENSGALG00000003527	ARRDC2	331.022	up-regulation	1.22958	0.271331	4.53168	5.85e-06	0.000104929
ENSGALG00000010638	CASP3	3239.5	up-regulation	1.22549	0.147514	8.30765	9.76e-17	8.21e-15
ENSGALG00000052396		498.063	up-regulation	1.21424	0.159325	7.62119	2.51e-14	1.69e-12
ENSGALG00000028897	WDR25	89.9101	up-regulation	1.21269	0.351699	3.44809	0.000564574	0.00573319
ENSGALG00000014252		35.5817	up-regulation	1.21089	0.445243	2.71962	0.00653569	0.0423297
ENSGALG00000033956	SFXN1	4050.11	up-regulation	1.2104	0.150339	8.05115	8.2e-16	6.32e-14
ENSGALG00000040434		11276.5	up-regulation	1.21003	0.115032	10.519	7.06e-26	1.24e-23
ENSGALG00000009689	PON1	52.2289	up-regulation	1.20998	0.388038	3.11819	0.00181965	0.0149513
ENSGALG00000010323	BATF	104.631	up-regulation	1.20272	0.35989	3.34193	0.000831995	0.00789685
ENSGALG00000006597	DZIP1L	192.468	up-regulation	1.20095	0.289211	4.1525	3.29e-05	0.000490613
ENSGALG00000047749	FGF11	120.716	up-regulation	1.20094	0.274577	4.37379	1.22e-05	0.000202744
ENSGALG00000011687		2346.77	up-regulation	1.1969	0.222458	5.38035	7.43e-08	2.06e-06
ENSGALG00000012691	ALDH1L2	2712.05	up-regulation	1.19404	0.156204	7.64414	2.1e-14	1.45e-12
ENSGALG00000045738		220.755	up-regulation	1.18968	0.348826	3.41054	0.00064835	0.00644068
ENSGALG00000047573		80.1221	up-regulation	1.18936	0.398411	2.98526	0.00283341	0.021397
ENSGALG00000051780		82.5299	up-regulation	1.18487	0.364784	3.24814	0.00116161	0.0104365
ENSGALG00000010228	TOE1	675.536	up-regulation	1.18422	0.238419	4.96696	6.8e-07	1.56e-05
ENSGALG00000013628	C6orf62	4118.39	up-regulation	1.18114	0.114117	10.3503	4.17e-25	7.06e-23
ENSGALG00000034528	SNTB1	1167.35	up-regulation	1.18056	0.199468	5.91852	3.25e-09	1.13e-07
ENSGALG00000001445	FABP6	81.3895	up-regulation	1.18033	0.375876	3.1402	0.00168832	0.0140712
ENSGALG00000036042		55.6071	up-regulation	1.17824	0.437625	2.69234	0.00709525	0.0452885
ENSGALG00000028978	BTBD19	119.761	up-regulation	1.17473	0.272205	4.31562	1.59e-05	0.000256921
ENSGALG00000015809	RNF103	2742.61	up-regulation	1.17228	0.139821	8.38415	5.11e-17	4.44e-15
ENSGALG00000009850	NOVA1	90.5604	up-regulation	1.1694	0.28684	4.07683	4.57e-05	0.000653261
ENSGALG00000008552	MAL	51.1332	up-regulation	1.16446	0.404398	2.87949	0.00398313	0.028545
ENSGALG00000004860	RASD1	606.719	up-regulation	1.15673	0.185263	6.24375	4.27e-10	1.69e-08
ENSGALG00000007677	THNSL1	321.735	up-regulation	1.15479	0.252921	4.56583	4.98e-06	9.1e-05
ENSGALG00000016059	ETS2	850.866	up-regulation	1.15339	0.255094	4.52143	6.14e-06	0.000109357
ENSGALG00000012834	AKR1D1	2155.12	up-regulation	1.15226	0.219556	5.24814	1.54e-07	4.01e-06
ENSGALG00000044155	TMEM140	58.5528	up-regulation	1.15109	0.402303	2.86124	0.00421982	0.0299392
ENSGALG00000026039	THEM4	383.251	up-regulation	1.15071	0.276123	4.16739	3.08e-05	0.000462697
ENSGALG00000012857	DENND2A	107.246	up-regulation	1.14947	0.320061	3.59141	0.000328891	0.00363429
ENSGALG00000010703	DGLUCY	85.8836	up-regulation	1.14356	0.327833	3.48823	0.00048623	0.00504992
ENSGALG00000013814	IMPA2	663.286	up-regulation	1.14264	0.30603	3.73373	0.000188661	0.00223679
ENSGALG00000029396		251.636	up-regulation	1.13562	0.338712	3.35277	0.000800078	0.00767367
ENSGALG00000015032		240.294	up-regulation	1.12882	0.281832	4.00531	6.19e-05	0.000852373
ENSGALG00000046992	MCRIP2	688.015	up-regulation	1.12823	0.208851	5.40206	6.59e-08	1.86e-06
ENSGALG00000007806	FGF16	125.299	up-regulation	1.12365	0.246265	4.56277	5.05e-06	9.22e-05
ENSGALG00000007511	ITGB2	58.2462	up-regulation	1.1227	0.333155	3.3699	0.000751953	0.00729417
ENSGALG00000005403	DHRS11	37.8553	up-regulation	1.12201	0.419394	2.67531	0.00746596	0.0472536
ENSGALG00000014944	GCNT4	52.8263	up-regulation	1.11734	0.370536	3.01546	0.00256592	0.0197266
ENSGALG00000030076	PCSK6	3818.38	up-regulation	1.11698	0.23448	4.76366	1.9e-06	3.9e-05
ENSGALG00000002517	TMEM35B	959.259	up-regulation	1.1141	0.256787	4.33859	1.43e-05	0.000234742
ENSGALG00000014978	IQGAP2	1357.44	up-regulation	1.10845	0.153167	7.23687	4.59e-13	2.73e-11
ENSGALG00000017036	LHFPL6	2062.12	up-regulation	1.10647	0.17656	6.26681	3.69e-10	1.47e-08
ENSGALG00000052980		64.7632	up-regulation	1.10561	0.395513	2.79539	0.00518368	0.035233
ENSGALG00000040947	CREG2	70.9974	up-regulation	1.10245	0.319158	3.45424	0.000551853	0.00563
ENSGALG00000029680		2367.16	up-regulation	1.09849	0.160632	6.83852	8e-12	4.03e-10
ENSGALG00000043756	PEX11G	221.263	up-regulation	1.09841	0.299369	3.6691	0.000243409	0.00280107
ENSGALG00000026146	CRLF1	1230.22	up-regulation	1.09713	0.160547	6.83366	8.28e-12	4.13e-10
ENSGALG00000005268	SEC22C	142.445	up-regulation	1.09462	0.286366	3.82244	0.000132136	0.00165137
ENSGALG00000050173	TCEA3	1141.57	up-regulation	1.09168	0.223627	4.88169	1.05e-06	2.29e-05
ENSGALG00000013606	FGL1	598.009	up-regulation	1.08954	0.209565	5.19908	2e-07	5.1e-06
ENSGALG00000010372	ANGEL1	2064.81	up-regulation	1.08843	0.181996	5.98052	2.22e-09	7.97e-08
ENSGALG00000001693	SLC18A1	43.5995	up-regulation	1.08787	0.375848	2.89443	0.00379849	0.0274216
ENSGALG00000012055		82.2069	up-regulation	1.08229	0.310497	3.48566	0.000490925	0.00508217
ENSGALG00000009748	ASNS	14718.8	up-regulation	1.082	0.152929	7.07518	1.49e-12	8.3e-11
ENSGALG00000028803	B3GNT4	113.311	up-regulation	1.08131	0.383481	2.81972	0.00480653	0.0331454
ENSGALG00000029980	QARS	6352.9	up-regulation	1.07581	0.155749	6.90734	4.94e-12	2.59e-10
ENSGALG00000038495	TAF1B	627.925	up-regulation	1.0755	0.227232	4.73307	2.21e-06	4.42e-05
ENSGALG00000012117	STEAP3	153.346	up-regulation	1.07318	0.329967	3.25239	0.00114438	0.0103179
ENSGALG00000007874	IL18	137.029	up-regulation	1.0726	0.319555	3.35654	0.00078925	0.00758689
ENSGALG00000014765	TRIM23	151.473	up-regulation	1.07245	0.338602	3.1673	0.0015386	0.0130617
ENSGALG00000005021	RAB43	2247.51	up-regulation	1.06733	0.146399	7.29054	3.09e-13	1.86e-11
ENSGALG00000043672	STAB1	226.378	up-regulation	1.06467	0.281516	3.7819	0.000155638	0.00190232
ENSGALG00000004782	TSEN15	108.548	up-regulation	1.06205	0.267319	3.97297	7.1e-05	0.000958281
ENSGALG00000005675		11153.9	up-regulation	1.06172	0.180386	5.8858	3.96e-09	1.37e-07
ENSGALG00000046369		47.1984	up-regulation	1.06157	0.388059	2.7356	0.00622667	0.0406912
ENSGALG00000006584		628.459	up-regulation	1.05678	0.303095	3.48664	0.000489125	0.00507587
ENSGALG00000036805		88.4176	up-regulation	1.05217	0.32708	3.21684	0.0012961	0.0113732
ENSGALG00000013177	BCAT1	593.409	up-regulation	1.05129	0.217057	4.84337	1.28e-06	2.72e-05
ENSGALG00000026028	SREK1IP1	259.45	up-regulation	1.0483	0.225606	4.64659	3.37e-06	6.41e-05
ENSGALG00000005657	CRHR2	393.344	up-regulation	1.04667	0.172752	6.05878	1.37e-09	5.1e-08
ENSGALG00000011331	CTH	1454.85	up-regulation	1.04656	0.136938	7.64252	2.13e-14	1.46e-12
ENSGALG00000020876	AOX2	381.468	up-regulation	1.03997	0.188986	5.50288	3.74e-08	1.1e-06
ENSGALG00000006830	CHID1	268.132	up-regulation	1.03952	0.20918	4.96949	6.71e-07	1.54e-05
ENSGALG00000008623	TOR4A	79.7908	up-regulation	1.03869	0.378885	2.74143	0.00611715	0.0401321
ENSGALG00000050870	NPM2	211.218	up-regulation	1.03401	0.249875	4.13813	3.5e-05	0.000518741
ENSGALG00000030781	CA2	2346.07	up-regulation	1.03123	0.223542	4.61314	3.97e-06	7.4e-05
ENSGALG00000011254	SATB1	106.45	up-regulation	1.03026	0.272269	3.78397	0.000154349	0.00189018
ENSGALG00000005004	SAMD8	325.178	up-regulation	1.03005	0.320584	3.21305	0.00131331	0.0115084
ENSGALG00000002615	DEF6	401.256	up-regulation	1.02914	0.160157	6.4258	1.31e-10	5.61e-09
ENSGALG00000002473	GPR157	1618.79	up-regulation	1.02843	0.241701	4.25496	2.09e-05	0.000325654
ENSGALG00000013060	ADCY2	164.757	up-regulation	1.02396	0.255002	4.01552	5.93e-05	0.000820792
ENSGALG00000026182	CTTNBP2NL	1818.71	up-regulation	1.02301	0.120552	8.48604	2.14e-17	1.94e-15
ENSGALG00000047606		118.738	up-regulation	1.02194	0.344759	2.96421	0.00303457	0.0227148
ENSGALG00000051083		474.648	up-regulation	1.01827	0.242432	4.20025	2.67e-05	0.000405795
ENSGALG00000007300	PYCR1	11936.1	up-regulation	1.01619	0.145639	6.97746	3.01e-12	1.6e-10
ENSGALG00000033943	HYI	174.63	up-regulation	1.01576	0.290627	3.49507	0.000473938	0.00494233
ENSGALG00000001433	B3GNTL1	57.4951	up-regulation	1.01186	0.365062	2.77174	0.0055758	0.0372437
ENSGALG00000034988	RDH5	226.246	up-regulation	1.00011	0.236117	4.23564	2.28e-05	0.00035232
ENSGALG00000002958	DNER	954.272	down-regulation	-1.00281	0.250456	-4.00391	6.23e-05	0.000855596
ENSGALG00000017046	POSTN	11247.5	down-regulation	-1.00307	0.14284	-7.02228	2.18e-12	1.17e-10
ENSGALG00000047014		3008.1	down-regulation	-1.00605	0.136294	-7.38147	1.57e-13	9.76e-12
ENSGALG00000035060	FKBP11	655.85	down-regulation	-1.0067	0.297999	-3.3782	0.000729621	0.00711555
ENSGALG00000001475	STMN1	1672.74	down-regulation	-1.0068	0.174766	-5.76086	8.37e-09	2.7e-07
ENSGALG00000052355	PDE12	575.019	down-regulation	-1.01413	0.159222	-6.36927	1.9e-10	7.91e-09
ENSGALG00000006037	MCM2	536.096	down-regulation	-1.0144	0.158316	-6.40745	1.48e-10	6.22e-09
ENSGALG00000007526		339.685	down-regulation	-1.01657	0.174417	-5.8284	5.6e-09	1.87e-07
ENSGALG00000001642	GLT8D1	2922.16	down-regulation	-1.01673	0.123319	-8.2447	1.66e-16	1.37e-14
ENSGALG00000029469		49.1868	down-regulation	-1.01721	0.359082	-2.8328	0.00461428	0.0321316
ENSGALG00000051258		2420.34	down-regulation	-1.01759	0.235079	-4.32869	1.5e-05	0.000243679
ENSGALG00000015729	LPAR1	279.515	down-regulation	-1.02564	0.19353	-5.29961	1.16e-07	3.11e-06
ENSGALG00000009305	LBR	1219.71	down-regulation	-1.02599	0.227759	-4.5047	6.65e-06	0.000117205
ENSGALG00000016583	ESCO2	142.223	down-regulation	-1.02604	0.240769	-4.26152	2.03e-05	0.000318126
ENSGALG00000001332	RBL1	240.513	down-regulation	-1.02706	0.364198	-2.82007	0.00480138	0.0331277
ENSGALG00000019741	PSMC3IP	239.29	down-regulation	-1.02822	0.300236	-3.4247	0.000615473	0.00616196
ENSGALG00000033286	ARSJ	758.153	down-regulation	-1.02838	0.237466	-4.33066	1.49e-05	0.000242125
ENSGALG00000026137	CDKN2B	814.884	down-regulation	-1.03362	0.170394	-6.06606	1.31e-09	4.9e-08
ENSGALG00000005977	BTBD8	136.625	down-regulation	-1.03431	0.336253	-3.07599	0.00209804	0.0167751
ENSGALG00000002055	HES4	268.788	down-regulation	-1.036	0.277039	-3.73954	0.000184358	0.00220077
ENSGALG00000043938	LIG1	304.462	down-regulation	-1.03891	0.211628	-4.90914	9.15e-07	2.02e-05
ENSGALG00000049065	ZFPM1	1314.61	down-regulation	-1.04389	0.134433	-7.76514	8.16e-15	5.84e-13
ENSGALG00000016332	MCPH1	66.2812	down-regulation	-1.04395	0.34161	-3.05597	0.00224336	0.0177484
ENSGALG00000053917	CD164	8516.48	down-regulation	-1.04527	0.111266	-9.39433	5.76e-21	6.88e-19
ENSGALG00000009704	CHST15	6614.06	down-regulation	-1.0476	0.130414	-8.03288	9.52e-16	7.29e-14
ENSGALG00000032239	GCHFR	921.462	down-regulation	-1.05218	0.220861	-4.76401	1.9e-06	3.89e-05
ENSGALG00000015234		61.4802	down-regulation	-1.05709	0.318967	-3.31411	0.000919361	0.00858585
ENSGALG00000020999	DYNLL1	190.211	down-regulation	-1.05712	0.22698	-4.65733	3.2e-06	6.11e-05
ENSGALG00000008727		82.6049	down-regulation	-1.05991	0.353603	-2.99746	0.00272238	0.0207053
ENSGALG00000002963	PID1	5478.12	down-regulation	-1.0614	0.166038	-6.39251	1.63e-10	6.84e-09
ENSGALG00000007485	TFRC	794.645	down-regulation	-1.06162	0.317636	-3.34225	0.000831033	0.00789358
ENSGALG00000036566		1194	down-regulation	-1.0621	0.236865	-4.48399	7.33e-06	0.000127957
ENSGALG00000025743	CDR2	1178.41	down-regulation	-1.06446	0.249336	-4.2692	1.96e-05	0.000309643
ENSGALG00000005315	RPUSD1	240.383	down-regulation	-1.0652	0.218502	-4.87501	1.09e-06	2.36e-05
ENSGALG00000007965	HN1	7079.31	down-regulation	-1.06722	0.18383	-5.80549	6.42e-09	2.13e-07
ENSGALG00000036189	ANGPT2	347.788	down-regulation	-1.07009	0.24755	-4.32272	1.54e-05	0.000250049
ENSGALG00000015849	ME1	6046.64	down-regulation	-1.07196	0.123518	-8.67855	4.01e-18	3.8e-16
ENSGALG00000012199	WDHD1	118.809	down-regulation	-1.07522	0.311311	-3.45385	0.000552651	0.00563
ENSGALG00000033090	VDR	203.537	down-regulation	-1.07973	0.296143	-3.64598	0.000266372	0.00302717
ENSGALG00000034821	LMAN1L	3975.52	down-regulation	-1.08248	0.106007	-10.2114	1.76e-24	2.89e-22
ENSGALG00000041634	ACTG2	8874.47	down-regulation	-1.08708	0.202869	-5.35852	8.39e-08	2.3e-06
ENSGALG00000040866	P3H2	2383.19	down-regulation	-1.08744	0.153242	-7.0962	1.28e-12	7.32e-11
ENSGALG00000011581	KIF26A	3831.73	down-regulation	-1.09315	0.292495	-3.73733	0.000185983	0.00221396
ENSGALG00000014261	UCHL1	6263.92	down-regulation	-1.09329	0.16827	-6.49725	8.18e-11	3.62e-09
ENSGALG00000035903	FAM46A	1099.55	down-regulation	-1.09511	0.164511	-6.65677	2.8e-11	1.32e-09
ENSGALG00000017148	CENPJ	61.7551	down-regulation	-1.09548	0.399893	-2.73942	0.00615471	0.0403528
ENSGALG00000010233	SYNDIG1L	71.2731	down-regulation	-1.09672	0.360899	-3.03886	0.00237476	0.0185924
ENSGALG00000013239		80.6337	down-regulation	-1.10082	0.317442	-3.46779	0.000524763	0.00539316
ENSGALG00000008704	CUBN	238.406	down-regulation	-1.10116	0.220461	-4.9948	5.89e-07	1.36e-05
ENSGALG00000046656	PMVK	1254.92	down-regulation	-1.10124	0.217796	-5.05629	4.27e-07	1.02e-05
ENSGALG00000009233	LIN9	165.259	down-regulation	-1.10126	0.22366	-4.92383	8.49e-07	1.89e-05
ENSGALG00000005321	LAMA5	1264.72	down-regulation	-1.10443	0.324482	-3.40368	0.000664857	0.00656893
ENSGALG00000008551	CRELD2	1590.36	down-regulation	-1.10751	0.125385	-8.83284	1.02e-18	9.96e-17
ENSGALG00000005769	WEE1	524.209	down-regulation	-1.10972	0.203302	-5.45847	4.8e-08	1.4e-06
ENSGALG00000012787	BMP6	72.7058	down-regulation	-1.1142	0.296026	-3.76387	0.000167306	0.00202175
ENSGALG00000028696	FTL	602.348	down-regulation	-1.11615	0.174914	-6.38116	1.76e-10	7.34e-09
ENSGALG00000011623	ADAMTS3	738.919	down-regulation	-1.12229	0.276587	-4.05765	4.96e-05	0.000702594
ENSGALG00000000102	UBE2T	200.654	down-regulation	-1.12428	0.247164	-4.5487	5.4e-06	9.75e-05
ENSGALG00000010623	ORC1	93.2058	down-regulation	-1.12866	0.32656	-3.45621	0.000547828	0.00560319
ENSGALG00000013607	FBXO5	73.5803	down-regulation	-1.12919	0.374948	-3.0116	0.00259872	0.0199189
ENSGALG00000011238	WLS	16555.8	down-regulation	-1.12931	0.112399	-10.0473	9.44e-24	1.49e-21
ENSGALG00000016447	PDIA6	11766	down-regulation	-1.13282	0.111918	-10.1219	4.42e-24	7.15e-22
ENSGALG00000009530	PDZRN4	56.9434	down-regulation	-1.13366	0.336955	-3.36442	0.000767061	0.007407
ENSGALG00000003803	DAB2	3021.77	down-regulation	-1.14078	0.199246	-5.72551	1.03e-08	3.28e-07
ENSGALG00000002729	GK5	283.492	down-regulation	-1.14206	0.201552	-5.66631	1.46e-08	4.52e-07
ENSGALG00000002009	FANCG	116.065	down-regulation	-1.14273	0.386878	-2.95374	0.00313953	0.0233889
ENSGALG00000019201	HSPA13	906.526	down-regulation	-1.14405	0.178083	-6.42422	1.33e-10	5.65e-09
ENSGALG00000033677	AHCY	1414.85	down-regulation	-1.14514	0.160297	-7.14389	9.07e-13	5.25e-11
ENSGALG00000028900	CENPT	352.974	down-regulation	-1.14742	0.254732	-4.50442	6.66e-06	0.000117205
ENSGALG00000012798	SSR1	13196.2	down-regulation	-1.15507	0.129029	-8.95205	3.49e-19	3.51e-17
ENSGALG00000015233	ATP1B1	1016.97	down-regulation	-1.1586	0.192045	-6.03295	1.61e-09	5.94e-08
ENSGALG00000017119	TNFRSF19	77.7267	down-regulation	-1.16008	0.357022	-3.24932	0.0011568	0.0104153
ENSGALG00000006677	P4HA2	4783.43	down-regulation	-1.16212	0.127466	-9.1171	7.72e-20	8.09e-18
ENSGALG00000039448	NCAPD2	831.859	down-regulation	-1.16346	0.202263	-5.75219	8.81e-09	2.82e-07
ENSGALG00000016964		53.44	down-regulation	-1.1656	0.41971	-2.77715	0.00548373	0.0368415
ENSGALG00000054366		95.9511	down-regulation	-1.16873	0.369297	-3.16475	0.00155218	0.0131596
ENSGALG00000054319	ELOVL6	332.531	down-regulation	-1.17445	0.240303	-4.88735	1.02e-06	2.23e-05
ENSGALG00000004538	TNN	455.809	down-regulation	-1.17497	0.179225	-6.55585	5.53e-11	2.51e-09
ENSGALG00000001506	PTTG2	222.071	down-regulation	-1.17573	0.320468	-3.6688	0.000243693	0.00280181
ENSGALG00000004221	IL22RA1	100.639	down-regulation	-1.17814	0.273948	-4.3006	1.7e-05	0.000272903
ENSGALG00000008080	C1QTNF4	11228.1	down-regulation	-1.17955	0.156871	-7.5192	5.51e-14	3.58e-12
ENSGALG00000038032	DUT	669.61	down-regulation	-1.18482	0.143994	-8.22827	1.9e-16	1.57e-14
ENSGALG00000014753	CENPK	346.83	down-regulation	-1.19164	0.19838	-6.00688	1.89e-09	6.91e-08
ENSGALG00000040397	HAUS1	136.518	down-regulation	-1.19182	0.399595	-2.98257	0.00285843	0.0215478
ENSGALG00000005451	HELLS	478.299	down-regulation	-1.20449	0.191058	-6.30428	2.9e-10	1.17e-08
ENSGALG00000008272	TMED3	1583.46	down-regulation	-1.20608	0.187285	-6.43983	1.2e-10	5.13e-09
ENSGALG00000039171	RAD52	78.6705	down-regulation	-1.20667	0.304569	-3.9619	7.44e-05	0.000999635
ENSGALG00000011683	CENPC	204.049	down-regulation	-1.20783	0.228398	-5.28827	1.23e-07	3.28e-06
ENSGALG00000034456	PRELP	9426.69	down-regulation	-1.21215	0.109957	-11.0238	2.93e-28	6.47e-26
ENSGALG00000016522	PPEF1	424.766	down-regulation	-1.21915	0.17184	-7.0947	1.3e-12	7.37e-11
ENSGALG00000000681	PAK1	779.338	down-regulation	-1.22118	0.139919	-8.72778	2.6e-18	2.5e-16
ENSGALG00000027579	MRPS6	5159.21	down-regulation	-1.22311	0.162948	-7.50616	6.09e-14	3.91e-12
ENSGALG00000052056		432.551	down-regulation	-1.22339	0.247481	-4.9434	7.68e-07	1.74e-05
ENSGALG00000054256	HAUS3	80.9956	down-regulation	-1.22636	0.352458	-3.47944	0.000502458	0.00518895
ENSGALG00000010478	STIL	59.4101	down-regulation	-1.23078	0.328996	-3.74102	0.000183274	0.00219396
ENSGALG00000015118	SMC5	96.6777	down-regulation	-1.23182	0.344656	-3.57405	0.000351497	0.00385081
ENSGALG00000010258	LTBP2	1771.36	down-regulation	-1.23227	0.155105	-7.94475	1.95e-15	1.46e-13
ENSGALG00000012915	MCM4	839.065	down-regulation	-1.2334	0.152285	-8.09926	5.53e-16	4.36e-14
ENSGALG00000016767	AFF3	56.3094	down-regulation	-1.23353	0.436048	-2.82888	0.00467109	0.0323685
ENSGALG00000048205		3895.21	down-regulation	-1.23395	0.190493	-6.47768	9.31e-11	4.08e-09
ENSGALG00000003045	E2F1	1532.12	down-regulation	-1.23612	0.167777	-7.36767	1.74e-13	1.07e-11
ENSGALG00000028626	DCLRE1B	47.2742	down-regulation	-1.23839	0.454812	-2.72286	0.00647202	0.0420024
ENSGALG00000042077	HIC1	251.164	down-regulation	-1.2392	0.262646	-4.71813	2.38e-06	4.7e-05
ENSGALG00000016042	CHAF1B	466.894	down-regulation	-1.2419	0.181797	-6.83123	8.42e-12	4.19e-10
ENSGALG00000006174	VSTM4	3641.89	down-regulation	-1.24711	0.102393	-12.1796	3.99e-34	1.24e-31
ENSGALG00000005316	SRFBP1	1206.62	down-regulation	-1.25494	0.241226	-5.20234	1.97e-07	5.02e-06
ENSGALG00000016609	CENPO	136.101	down-regulation	-1.26147	0.299334	-4.21424	2.51e-05	0.000383734
ENSGALG00000007324	TP63	108.642	down-regulation	-1.26196	0.294426	-4.28615	1.82e-05	0.000289048
ENSGALG00000030554	KCNN3	118.992	down-regulation	-1.2648	0.258947	-4.8844	1.04e-06	2.26e-05
ENSGALG00000043806	DNAH10	183.226	down-regulation	-1.26637	0.251624	-5.03279	4.83e-07	1.15e-05
ENSGALG00000030719	CLMN	130.349	down-regulation	-1.26856	0.378676	-3.35	0.000808116	0.0077218
ENSGALG00000033320		1695.6	down-regulation	-1.27139	0.237518	-5.3528	8.66e-08	2.37e-06
ENSGALG00000035978	CDCA7L	1227.02	down-regulation	-1.27326	0.160487	-7.93368	2.13e-15	1.59e-13
ENSGALG00000037051		2268.84	down-regulation	-1.27577	0.206153	-6.18847	6.08e-10	2.34e-08
ENSGALG00000012312	GCAT	97.3908	down-regulation	-1.27861	0.355289	-3.5988	0.000319693	0.00354
ENSGALG00000050568		69.0634	down-regulation	-1.28128	0.349641	-3.66457	0.000247752	0.00284337
ENSGALG00000014425	NCAPG	343.39	down-regulation	-1.28712	0.190031	-6.77321	1.26e-11	6.15e-10
ENSGALG00000014948	HMGCR	6444.99	down-regulation	-1.29304	0.200129	-6.46103	1.04e-10	4.52e-09
ENSGALG00000019967	MTFR2	144.644	down-regulation	-1.29322	0.276447	-4.67802	2.9e-06	5.64e-05
ENSGALG00000013848	MVK	1279.95	down-regulation	-1.29601	0.168156	-7.70716	1.29e-14	9.04e-13
ENSGALG00000005291		163.701	down-regulation	-1.2985	0.224637	-5.78042	7.45e-09	2.44e-07
ENSGALG00000005037		86.9239	down-regulation	-1.30312	0.33628	-3.87511	0.000106577	0.00136122
ENSGALG00000046326	IL1R2	134.282	down-regulation	-1.3042	0.313798	-4.15616	3.24e-05	0.000483387
ENSGALG00000004687	CENPP	378.491	down-regulation	-1.30831	0.232092	-5.63703	1.73e-08	5.29e-07
ENSGALG00000015677	SUSD1	52.5062	down-regulation	-1.30937	0.363433	-3.60277	0.000314845	0.00349721
ENSGALG00000017064	RFC3	171.15	down-regulation	-1.31898	0.245745	-5.36729	7.99e-08	2.2e-06
ENSGALG00000009042	ISM1	57.1527	down-regulation	-1.3191	0.405376	-3.25402	0.00113784	0.0102735
ENSGALG00000041323		134.466	down-regulation	-1.32134	0.337296	-3.91746	8.95e-05	0.00117464
ENSGALG00000043287	CAV1	817.707	down-regulation	-1.32384	0.338316	-3.91303	9.11e-05	0.00119394
ENSGALG00000004161	CCNB1	1220.25	down-regulation	-1.3267	0.153005	-8.67096	4.28e-18	4.03e-16
ENSGALG00000042418	CHEK1	146.339	down-regulation	-1.33402	0.374953	-3.55784	0.000373921	0.00405822
ENSGALG00000033231	RACGAP1	589.29	down-regulation	-1.33444	0.217509	-6.13513	8.51e-10	3.23e-08
ENSGALG00000021443	PANX3	599.516	down-regulation	-1.33862	0.22726	-5.89027	3.86e-09	1.34e-07
ENSGALG00000011271	LUM	39361.7	down-regulation	-1.34598	0.139458	-9.65156	4.84e-22	6.52e-20
ENSGALG00000011998	SEC24D	2021.98	down-regulation	-1.34682	0.288305	-4.67149	2.99e-06	5.77e-05
ENSGALG00000004106	DHCR7	4298.06	down-regulation	-1.34865	0.135342	-9.96476	2.17e-23	3.19e-21
ENSGALG00000013784	CDT1	228.041	down-regulation	-1.34886	0.226157	-5.96426	2.46e-09	8.7e-08
ENSGALG00000012348	MCM6	1255.45	down-regulation	-1.35789	0.13715	-9.90079	4.13e-23	6e-21
ENSGALG00000034198	MCM10	95.1151	down-regulation	-1.3582	0.287685	-4.72114	2.35e-06	4.66e-05
ENSGALG00000007140	NRP1	1375.26	down-regulation	-1.35859	0.310677	-4.37299	1.23e-05	0.000203198
ENSGALG00000009538		1442.73	down-regulation	-1.35883	0.122538	-11.0891	1.42e-28	3.3e-26
ENSGALG00000003324	PRRX1	5721.84	down-regulation	-1.36372	0.170084	-8.01794	1.08e-15	8.18e-14
ENSGALG00000032270	NCAPH	414.651	down-regulation	-1.36435	0.209843	-6.50177	7.94e-11	3.52e-09
ENSGALG00000007537	INCENP	651.321	down-regulation	-1.36465	0.145149	-9.40172	5.37e-21	6.47e-19
ENSGALG00000010915	IL6	176.845	down-regulation	-1.36588	0.228737	-5.97139	2.35e-09	8.35e-08
ENSGALG00000011106	GALNT2	3864.03	down-regulation	-1.36653	0.144468	-9.4591	3.11e-21	3.89e-19
ENSGALG00000005209	AQP1	5401.68	down-regulation	-1.3673	0.153425	-8.91184	5.02e-19	4.97e-17
ENSGALG00000009241	SFRP2	8098.02	down-regulation	-1.36783	0.211615	-6.4638	1.02e-10	4.46e-09
ENSGALG00000037735	CenpA	120.397	down-regulation	-1.36848	0.374344	-3.65568	0.000256503	0.00292542
ENSGALG00000008298	LRRC17	200.313	down-regulation	-1.36952	0.254092	-5.38987	7.05e-08	1.98e-06
ENSGALG00000027351	LRRC71	72.0213	down-regulation	-1.37259	0.413249	-3.32146	0.000895477	0.0083873
ENSGALG00000001604		62.1351	down-regulation	-1.37454	0.423801	-3.24337	0.00118124	0.0105536
ENSGALG00000015360	KIAA1524	344.908	down-regulation	-1.37547	0.220969	-6.2247	4.82e-10	1.89e-08
ENSGALG00000025822	CYP1B1	221.006	down-regulation	-1.3781	0.230495	-5.97888	2.25e-09	8e-08
ENSGALG00000003777	NELL1	166.416	down-regulation	-1.37931	0.412311	-3.34533	0.00082186	0.00782972
ENSGALG00000037852	HSD17B7	1867.77	down-regulation	-1.38346	0.207472	-6.66817	2.59e-11	1.22e-09
ENSGALG00000023396	ASPHD2	279.593	down-regulation	-1.38916	0.203446	-6.82815	8.6e-12	4.26e-10
ENSGALG00000013091	EPS8	93.0671	down-regulation	-1.39981	0.526417	-2.65914	0.00783412	0.0491908
ENSGALG00000043597	RAD54B	72.6888	down-regulation	-1.39995	0.347672	-4.02665	5.66e-05	0.000788819
ENSGALG00000052643	C15orf48	104.345	down-regulation	-1.40297	0.260431	-5.38713	7.16e-08	2e-06
ENSGALG00000030344	ISYNA1	1132.98	down-regulation	-1.40785	0.233603	-6.02668	1.67e-09	6.15e-08
ENSGALG00000009875	HMGA2	45.4197	down-regulation	-1.4142	0.498789	-2.83526	0.00457882	0.031902
ENSGALG00000040971	EGR2	131.851	down-regulation	-1.42095	0.301674	-4.71023	2.47e-06	4.87e-05
ENSGALG00000008256	BLM	249.068	down-regulation	-1.42691	0.303651	-4.69918	2.61e-06	5.13e-05
ENSGALG00000016665	FDFT1	4493.06	down-regulation	-1.42842	0.156194	-9.1452	5.95e-20	6.34e-18
ENSGALG00000007178	FADS2	10090.4	down-regulation	-1.43142	0.127141	-11.2585	2.1e-29	5.07e-27
ENSGALG00000052636		28.8417	down-regulation	-1.4333	0.474742	-3.0191	0.00253523	0.0195259
ENSGALG00000009491	RAD51B	199.439	down-regulation	-1.43331	0.248802	-5.76084	8.37e-09	2.7e-07
ENSGALG00000036883	MET	153.465	down-regulation	-1.4336	0.245721	-5.83429	5.4e-09	1.82e-07
ENSGALG00000033789	HSP90B1	13049.5	down-regulation	-1.43793	0.11645	-12.3481	4.99e-35	1.68e-32
ENSGALG00000007543	APCDD1L	521.873	down-regulation	-1.44085	0.280868	-5.12998	2.9e-07	7.19e-06
ENSGALG00000031139	LSM3	343.326	down-regulation	-1.44202	0.309253	-4.66292	3.12e-06	5.98e-05
ENSGALG00000011058	LEPR	36.9391	down-regulation	-1.45324	0.477224	-3.0452	0.00232526	0.0182832
ENSGALG00000039576	KNSTRN	270.624	down-regulation	-1.45578	0.296073	-4.91696	8.79e-07	1.95e-05
ENSGALG00000009173	GFRA1	41.8779	down-regulation	-1.4595	0.50132	-2.9113	0.00359925	0.0261605
ENSGALG00000031606	NDC1	682.512	down-regulation	-1.46872	0.137561	-10.6768	1.31e-26	2.57e-24
ENSGALG00000035814		79.1697	down-regulation	-1.47375	0.446344	-3.30183	0.000960557	0.00893794
ENSGALG00000055100		81.5111	down-regulation	-1.48077	0.299605	-4.9424	7.72e-07	1.74e-05
ENSGALG00000040586	TUBA3E	2878.94	down-regulation	-1.48246	0.199344	-7.43666	1.03e-13	6.5e-12
ENSGALG00000054793	NCAPH2	385.339	down-regulation	-1.48642	0.177335	-8.38195	5.21e-17	4.5e-15
ENSGALG00000038933	FABP7	3434.55	down-regulation	-1.49049	0.155003	-9.61587	6.85e-22	8.94e-20
ENSGALG00000007665	POLE	306.822	down-regulation	-1.49417	0.210703	-7.09136	1.33e-12	7.42e-11
ENSGALG00000034288		665.391	down-regulation	-1.50141	0.299892	-5.00649	5.54e-07	1.29e-05
ENSGALG00000008584	NUSAP1	440.098	down-regulation	-1.50619	0.184429	-8.16679	3.17e-16	2.55e-14
ENSGALG00000041923	ESPL1	758.224	down-regulation	-1.50725	0.156596	-9.62509	6.27e-22	8.34e-20
ENSGALG00000015294	ADGRG7	36.6544	down-regulation	-1.50876	0.439796	-3.43059	0.000602276	0.00606784
ENSGALG00000037453	TERF1	247.823	down-regulation	-1.51581	0.217935	-6.95532	3.52e-12	1.86e-10
ENSGALG00000008368	RAD18	254.463	down-regulation	-1.51809	0.280369	-5.41461	6.14e-08	1.75e-06
ENSGALG00000017073	BRCA2	159.396	down-regulation	-1.51897	0.286815	-5.296	1.18e-07	3.15e-06
ENSGALG00000011659	ACAT2	2492.95	down-regulation	-1.52509	0.162365	-9.39294	5.83e-21	6.91e-19
ENSGALG00000002346	CLSPN	158.009	down-regulation	-1.52766	0.255232	-5.98536	2.16e-09	7.78e-08
ENSGALG00000009365	CYP51A1	9067.4	down-regulation	-1.55472	0.161552	-9.62366	6.35e-22	8.37e-20
ENSGALG00000045842		163.624	down-regulation	-1.5548	0.282833	-5.49724	3.86e-08	1.13e-06
ENSGALG00000054015	PRR11	126.34	down-regulation	-1.55509	0.256511	-6.06249	1.34e-09	5e-08
ENSGALG00000031524		40.4298	down-regulation	-1.55713	0.444002	-3.50704	0.000453127	0.00476417
ENSGALG00000046914		429.741	down-regulation	-1.5574	0.188453	-8.26414	1.41e-16	1.18e-14
ENSGALG00000016931	BORA	122.739	down-regulation	-1.55893	0.30774	-5.06575	4.07e-07	9.78e-06
ENSGALG00000002377	ENO1	137787	down-regulation	-1.5592	0.136764	-11.4007	4.15e-30	1.08e-27
ENSGALG00000010356	RAD54L	82.4234	down-regulation	-1.56114	0.449544	-3.47271	0.000515225	0.00531222
ENSGALG00000014258		35.6471	down-regulation	-1.56796	0.554681	-2.82677	0.004702	0.0325474
ENSGALG00000032699	CDK2	944.716	down-regulation	-1.57298	0.205617	-7.65004	2.01e-14	1.39e-12
ENSGALG00000013494	CENPN	243.667	down-regulation	-1.57322	0.367613	-4.27956	1.87e-05	0.000296311
ENSGALG00000052088	SFR1	46.0325	down-regulation	-1.58936	0.497911	-3.19205	0.00141265	0.0121949
ENSGALG00000053574		20.3283	down-regulation	-1.59051	0.598818	-2.65608	0.0079054	0.0495444
ENSGALG00000010900	SPC25	304.204	down-regulation	-1.59119	0.24408	-6.51915	7.07e-11	3.16e-09
ENSGALG00000005011		175.876	down-regulation	-1.59752	0.246423	-6.48282	9e-11	3.96e-09
ENSGALG00000040157	CHTF18	520.116	down-regulation	-1.59848	0.186269	-8.58155	9.36e-18	8.67e-16
ENSGALG00000013420	FOXM1	171.977	down-regulation	-1.60002	0.245801	-6.5094	7.55e-11	3.36e-09
ENSGALG00000003456	CA12	19.1676	down-regulation	-1.61599	0.578901	-2.79148	0.00524682	0.0355906
ENSGALG00000052065		47.5144	down-regulation	-1.62242	0.502318	-3.22986	0.00123849	0.0109351
ENSGALG00000048098		58.9633	down-regulation	-1.63045	0.492948	-3.30756	0.000941126	0.00876989
ENSGALG00000034688		78.9611	down-regulation	-1.63774	0.308456	-5.30949	1.1e-07	2.98e-06
ENSGALG00000009560	MSMO1	9186.35	down-regulation	-1.64139	0.130151	-12.6115	1.83e-36	6.67e-34
ENSGALG00000003103	MST1R	84.9179	down-regulation	-1.6452	0.343549	-4.78884	1.68e-06	3.48e-05
ENSGALG00000028037	FOS	3995.68	down-regulation	-1.65132	0.174437	-9.46653	2.89e-21	3.66e-19
ENSGALG00000037220	ASTL	42.2267	down-regulation	-1.66235	0.598065	-2.77955	0.0054434	0.0366669
ENSGALG00000013183	TERT	18.3522	down-regulation	-1.66261	0.602124	-2.76124	0.00575827	0.0382638
ENSGALG00000006267	TPX2	1407.9	down-regulation	-1.66356	0.135626	-12.2658	1.38e-34	4.42e-32
ENSGALG00000042375		51.0386	down-regulation	-1.66613	0.599599	-2.77874	0.00545706	0.0367203
ENSGALG00000014788	CENPH	269.279	down-regulation	-1.66938	0.351653	-4.74725	2.06e-06	4.16e-05
ENSGALG00000048349	PRC1	245.231	down-regulation	-1.67118	0.218703	-7.64131	2.15e-14	1.46e-12
ENSGALG00000025810	CCNB3	654.619	down-regulation	-1.68251	0.269296	-6.24781	4.16e-10	1.65e-08
ENSGALG00000028373	GAS2L3	50.7582	down-regulation	-1.68336	0.494301	-3.40554	0.000660327	0.00653825
ENSGALG00000029449	RFC2	231.261	down-regulation	-1.69016	0.257443	-6.56518	5.2e-11	2.37e-09
ENSGALG00000011504	TMPO	1042.88	down-regulation	-1.6904	0.350172	-4.82733	1.38e-06	2.9e-05
ENSGALG00000036796	HYLS1	130.005	down-regulation	-1.69287	0.239947	-7.05517	1.72e-12	9.5e-11
ENSGALG00000000791		543.608	down-regulation	-1.69554	0.172831	-9.81037	1.02e-22	1.44e-20
ENSGALG00000007717	GCNT7	56.2751	down-regulation	-1.70178	0.388995	-4.37482	1.22e-05	0.000202057
ENSGALG00000026153	FOXO6	36.4356	down-regulation	-1.70964	0.491101	-3.48124	0.000499104	0.00516266
ENSGALG00000009682	VEPH1	54.5147	down-regulation	-1.72277	0.351889	-4.89579	9.79e-07	2.15e-05
ENSGALG00000048077		24.2223	down-regulation	-1.7289	0.590539	-2.92767	0.00341511	0.025007
ENSGALG00000009553	SMC4	2406.29	down-regulation	-1.73126	0.120627	-14.3521	1.03e-46	6.95e-44
ENSGALG00000000632	CHTF8	150.262	down-regulation	-1.74233	0.322676	-5.39961	6.68e-08	1.88e-06
ENSGALG00000014801	NDC80	281.043	down-regulation	-1.74611	0.206786	-8.44405	3.07e-17	2.74e-15
ENSGALG00000036645	KIF15	229.099	down-regulation	-1.75745	0.231487	-7.59199	3.15e-14	2.07e-12
ENSGALG00000049626	KIFC1	593.136	down-regulation	-1.76222	0.159564	-11.044	2.34e-28	5.26e-26
ENSGALG00000055136		27.4307	down-regulation	-1.76512	0.55102	-3.20337	0.00135828	0.0118295
ENSGALG00000016692	CENPQ	151.648	down-regulation	-1.7659	0.279693	-6.31373	2.72e-10	1.1e-08
ENSGALG00000011967	MAD2L1	388.266	down-regulation	-1.76638	0.21048	-8.39217	4.77e-17	4.18e-15
ENSGALG00000011668	IL8L1	151.607	down-regulation	-1.76954	0.249025	-7.10588	1.2e-12	6.85e-11
ENSGALG00000017128	SKA3	197.172	down-regulation	-1.77839	0.258851	-6.87033	6.41e-12	3.26e-10
ENSGALG00000039964		712.379	down-regulation	-1.78881	0.155095	-11.5337	8.92e-31	2.43e-28
ENSGALG00000026038	ERI2	56.2559	down-regulation	-1.79321	0.398569	-4.49913	6.82e-06	0.00011983
ENSGALG00000007191	TK1	1324.88	down-regulation	-1.79411	0.167589	-10.7054	9.6e-27	1.95e-24
ENSGALG00000048771		897.151	down-regulation	-1.79827	0.231278	-7.77538	7.52e-15	5.43e-13
ENSGALG00000026536	IP6K3	23.3572	down-regulation	-1.80051	0.567635	-3.17195	0.00151419	0.0128973
ENSGALG00000007507	MASTL	176.998	down-regulation	-1.8067	0.214307	-8.43043	3.44e-17	3.06e-15
ENSGALG00000013776	CEP135	61.3138	down-regulation	-1.80727	0.354313	-5.10079	3.38e-07	8.28e-06
ENSGALG00000044480	IL13RA1	808.022	down-regulation	-1.80787	0.190235	-9.50334	2.03e-21	2.63e-19
ENSGALG00000008095	KIF23	728.609	down-regulation	-1.81108	0.172005	-10.5292	6.33e-26	1.12e-23
ENSGALG00000034271	UHRF1	913.083	down-regulation	-1.81249	0.187341	-9.67483	3.86e-22	5.3e-20
ENSGALG00000036915	SQLE	3451.7	down-regulation	-1.81258	0.123134	-14.7204	4.77e-49	3.81e-46
ENSGALG00000012220	CDKN3	172.016	down-regulation	-1.81454	0.302838	-5.99178	2.08e-09	7.52e-08
ENSGALG00000035466	CACNB4	39.8834	down-regulation	-1.82181	0.556257	-3.27512	0.00105616	0.00965192
ENSGALG00000041299	E2F8	142.444	down-regulation	-1.82312	0.321674	-5.6676	1.45e-08	4.49e-07
ENSGALG00000001749	ACSBG2	3929.74	down-regulation	-1.82607	0.129603	-14.0897	4.4e-45	2.56e-42
ENSGALG00000001491	NCAPD3	140.914	down-regulation	-1.82632	0.419399	-4.35461	1.33e-05	0.000219062
ENSGALG00000038416		197.706	down-regulation	-1.82695	0.243953	-7.48892	6.94e-14	4.42e-12
ENSGALG00000031839	SUV39H1	144.894	down-regulation	-1.83156	0.279431	-6.55461	5.58e-11	2.52e-09
ENSGALG00000030022	FANCL	142.605	down-regulation	-1.84442	0.351857	-5.24195	1.59e-07	4.14e-06
ENSGALG00000052644		62.2538	down-regulation	-1.85788	0.355605	-5.22456	1.75e-07	4.48e-06
ENSGALG00000007267	MVD	1693.13	down-regulation	-1.85941	0.202656	-9.1752	4.51e-20	4.94e-18
ENSGALG00000012481	TNFAIP6	2158.73	down-regulation	-1.86692	0.144553	-12.9152	3.7e-38	1.52e-35
ENSGALG00000033792		1067.38	down-regulation	-1.86882	0.305346	-6.12032	9.34e-10	3.52e-08
ENSGALG00000028284	PTX3	10291.5	down-regulation	-1.87162	0.151791	-12.3302	6.23e-35	2.04e-32
ENSGALG00000038411	CENPL	105.693	down-regulation	-1.87723	0.347318	-5.40493	6.48e-08	1.84e-06
ENSGALG00000047883		13.795	down-regulation	-1.89578	0.669379	-2.83215	0.0046236	0.0321615
ENSGALG00000003475	ACLY	11935.1	down-regulation	-1.89645	0.124219	-15.267	1.27e-52	1.16e-49
ENSGALG00000005763	VILL	51.5702	down-regulation	-1.89675	0.59237	-3.20196	0.00136495	0.0118713
ENSGALG00000002742	TMEM132B	197.153	down-regulation	-1.90173	0.299052	-6.35918	2.03e-10	8.39e-09
ENSGALG00000003484	BARD1	122.327	down-regulation	-1.90384	0.245888	-7.74271	9.73e-15	6.91e-13
ENSGALG00000006658	FANCI	114.666	down-regulation	-1.91377	0.376493	-5.08316	3.71e-07	9.01e-06
ENSGALG00000008233	BUB1	530.983	down-regulation	-1.92154	0.191758	-10.0206	1.24e-23	1.91e-21
ENSGALG00000052768	LDLR	159.626	down-regulation	-1.9248	0.489261	-3.9341	8.35e-05	0.00110637
ENSGALG00000003438	NUF2	352.016	down-regulation	-1.92776	0.226625	-8.50642	1.79e-17	1.64e-15
ENSGALG00000003922	TOP2A	1668.01	down-regulation	-1.93099	0.177251	-10.8941	1.23e-27	2.62e-25
ENSGALG00000006051	CDC7	100.575	down-regulation	-1.93308	0.333258	-5.80056	6.61e-09	2.18e-07
ENSGALG00000015513	MMS22L	58.9379	down-regulation	-1.93459	0.550988	-3.51113	0.000446207	0.00471078
ENSGALG00000043799	DSCC1	36.6781	down-regulation	-1.94238	0.510636	-3.80386	0.000142461	0.00176318
ENSGALG00000016278	PRIM2	377.363	down-regulation	-1.94994	0.184991	-10.5407	5.61e-26	1.01e-23
ENSGALG00000008713	BIRC5	471.989	down-regulation	-1.95742	0.318901	-6.13804	8.35e-10	3.18e-08
ENSGALG00000052786		78.2171	down-regulation	-1.95937	0.360983	-5.42788	5.7e-08	1.64e-06
ENSGALG00000009032	PIF1	33.262	down-regulation	-1.97128	0.579823	-3.3998	0.000674351	0.0066422
ENSGALG00000050934		23.4079	down-regulation	-1.9784	0.578297	-3.42108	0.000623736	0.00623492
ENSGALG00000017350	RRM1	1131	down-regulation	-1.99657	0.130162	-15.3391	4.19e-53	4.12e-50
ENSGALG00000004515		72.4613	down-regulation	-1.99706	0.412981	-4.83571	1.33e-06	2.79e-05
ENSGALG00000022875		28.1883	down-regulation	-2.00043	0.736417	-2.71643	0.00659893	0.0427176
ENSGALG00000006198	LSS	5061.04	down-regulation	-2.01481	0.138456	-14.552	5.67e-48	4.03e-45
ENSGALG00000027353	C10orf71	1398.97	down-regulation	-2.01642	0.282513	-7.13745	9.51e-13	5.48e-11
ENSGALG00000033063	GINS2	99.0038	down-regulation	-2.0346	0.280439	-7.25505	4.02e-13	2.41e-11
ENSGALG00000004274	TWIST2	23.3035	down-regulation	-2.05041	0.609791	-3.36249	0.000772436	0.00744306
ENSGALG00000002899	AACS	3331.52	down-regulation	-2.05103	0.151307	-13.5554	7.36e-42	3.92e-39
ENSGALG00000027887		351.656	down-regulation	-2.05898	0.226891	-9.07472	1.14e-19	1.18e-17
ENSGALG00000005257		23.3718	down-regulation	-2.05948	0.523459	-3.93436	8.34e-05	0.00110637
ENSGALG00000002175	KIF14	27.8789	down-regulation	-2.06527	0.582593	-3.54496	0.000392676	0.0042188
ENSGALG00000012165	DLGAP5	324.995	down-regulation	-2.06577	0.193831	-10.6575	1.61e-26	3.02e-24
ENSGALG00000012836		695.404	down-regulation	-2.06882	0.263038	-7.86511	3.69e-15	2.71e-13
ENSGALG00000032398	ASPM	584.253	down-regulation	-2.07643	0.161641	-12.846	9.06e-38	3.51e-35
ENSGALG00000017025	CKAP2	587.261	down-regulation	-2.09183	0.18579	-11.2591	2.09e-29	5.07e-27
ENSGALG00000009971	CDC20	664.111	down-regulation	-2.09819	0.222665	-9.4231	4.38e-21	5.33e-19
ENSGALG00000053871		101.486	down-regulation	-2.10284	0.61633	-3.41187	0.000645188	0.00642424
ENSGALG00000014729	DEPDC1B	38.1814	down-regulation	-2.10474	0.459995	-4.57557	4.75e-06	8.75e-05
ENSGALG00000008538	GINS1	77.4526	down-regulation	-2.10557	0.402826	-5.227	1.72e-07	4.44e-06
ENSGALG00000004812	FAM129A	470.065	down-regulation	-2.10746	0.319341	-6.5994	4.13e-11	1.9e-09
ENSGALG00000000241	STARD4	1031.25	down-regulation	-2.11939	0.176539	-12.0052	3.34e-33	1.02e-30
ENSGALG00000042009	HMMR	113.44	down-regulation	-2.11985	0.25399	-8.34618	7.05e-17	6.01e-15
ENSGALG00000013268		325.098	down-regulation	-2.12142	0.271835	-7.80405	6e-15	4.38e-13
ENSGALG00000015363	HJURP	109.521	down-regulation	-2.12294	0.34262	-6.19619	5.78e-10	2.24e-08
ENSGALG00000006723		5228.03	down-regulation	-2.12562	0.116858	-18.1898	6.22e-74	8.83e-71
ENSGALG00000013208	CENPE	259.578	down-regulation	-2.12852	0.217321	-9.79436	1.19e-22	1.67e-20
ENSGALG00000010120	KIF2C	301.186	down-regulation	-2.1293	0.21053	-10.114	4.79e-24	7.65e-22
ENSGALG00000025941	RGS20	38.5828	down-regulation	-2.13116	0.437877	-4.86703	1.13e-06	2.45e-05
ENSGALG00000010995	ITGB3BP	63.1741	down-regulation	-2.14147	0.467798	-4.57777	4.7e-06	8.67e-05
ENSGALG00000026380	UBE2C	671.958	down-regulation	-2.14257	0.240827	-8.89673	5.75e-19	5.66e-17
ENSGALG00000007493	NSDHL	608.348	down-regulation	-2.14291	0.180689	-11.8596	1.92e-32	5.57e-30
ENSGALG00000004127		249.592	down-regulation	-2.15345	0.214472	-10.0407	1.01e-23	1.57e-21
ENSGALG00000027454	CENPW	244.331	down-regulation	-2.15918	0.223363	-9.66668	4.18e-22	5.68e-20
ENSGALG00000011914	CENPM	88.397	down-regulation	-2.16397	0.337148	-6.41847	1.38e-10	5.83e-09
ENSGALG00000016676	MCM3	621.434	down-regulation	-2.16763	0.166045	-13.0544	5.99e-39	2.64e-36
ENSGALG00000030313	RAD51	319.868	down-regulation	-2.17067	0.203559	-10.6636	1.51e-26	2.88e-24
ENSGALG00000004195	KIF4B	1358.66	down-regulation	-2.18591	0.17592	-12.4256	1.9e-35	6.56e-33
ENSGALG00000003881	ERCC6L	157.382	down-regulation	-2.19587	0.239334	-9.17493	4.52e-20	4.94e-18
ENSGALG00000026098	IL8	1427.99	down-regulation	-2.2068	0.154687	-14.2662	3.55e-46	2.27e-43
ENSGALG00000030597	KIF11	206.758	down-regulation	-2.21405	0.263359	-8.40696	4.21e-17	3.71e-15
ENSGALG00000004444	SHCBP1	65.5582	down-regulation	-2.22527	0.434667	-5.1195	3.06e-07	7.58e-06
ENSGALG00000009837	DTL	54.5566	down-regulation	-2.22552	0.448465	-4.96253	6.96e-07	1.59e-05
ENSGALG00000005038	CENPI	297.005	down-regulation	-2.23112	0.193659	-11.5209	1.04e-30	2.76e-28
ENSGALG00000012546	MCM5	890.688	down-regulation	-2.24587	0.174629	-12.8608	7.48e-38	2.99e-35
ENSGALG00000040716	PRLH	88.2493	down-regulation	-2.25933	0.335233	-6.73956	1.59e-11	7.69e-10
ENSGALG00000028880	FDPS	7406.15	down-regulation	-2.26027	0.213424	-10.5905	3.3e-26	6.02e-24
ENSGALG00000008885	PDE1A	47.5279	down-regulation	-2.26651	0.579693	-3.90984	9.24e-05	0.00120733
ENSGALG00000019552	SERPINB10	904.176	down-regulation	-2.26752	0.14899	-15.2192	2.64e-52	2.25e-49
ENSGALG00000005961	DGUOK	557.122	down-regulation	-2.27374	0.258211	-8.80575	1.3e-18	1.26e-16
ENSGALG00000034232		59.2449	down-regulation	-2.28715	0.360279	-6.34827	2.18e-10	8.95e-09
ENSGALG00000004897	GTSE1	232.5	down-regulation	-2.28843	0.248267	-9.21759	3.04e-20	3.41e-18
ENSGALG00000016582	PBK	393.289	down-regulation	-2.32146	0.22572	-10.2847	8.26e-25	1.37e-22
ENSGALG00000029429	TGFBI	23883.7	down-regulation	-2.36594	0.111723	-21.1769	1.56e-99	6.64e-96
ENSGALG00000046263		58.268	down-regulation	-2.38443	0.482741	-4.93937	7.84e-07	1.76e-05
ENSGALG00000036892	BUB1B	477.548	down-regulation	-2.38773	0.168227	-14.1935	1e-45	6.12e-43
ENSGALG00000045185		223.391	down-regulation	-2.38923	0.266013	-8.98162	2.67e-19	2.73e-17
ENSGALG00000040833		243.192	down-regulation	-2.3909	0.223598	-10.6929	1.1e-26	2.2e-24
ENSGALG00000033304	MYBL1	79.2424	down-regulation	-2.39109	0.45743	-5.22723	1.72e-07	4.44e-06
ENSGALG00000009854	NEK2	98.7103	down-regulation	-2.39552	0.388122	-6.17208	6.74e-10	2.58e-08
ENSGALG00000031553	KIF18B	168.769	down-regulation	-2.41736	0.241354	-10.0159	1.3e-23	1.98e-21
ENSGALG00000014862	HMGCS1	2451.14	down-regulation	-2.42783	0.261793	-9.27386	1.8e-20	2.05e-18
ENSGALG00000001595	PHF19	88.6877	down-regulation	-2.43927	0.420511	-5.80074	6.6e-09	2.18e-07
ENSGALG00000054415		76.5133	down-regulation	-2.46711	0.769034	-3.20806	0.00133632	0.0116808
ENSGALG00000047488		10.6162	down-regulation	-2.47506	0.793713	-3.11833	0.00181877	0.0149513
ENSGALG00000007768	AURKA	328.024	down-regulation	-2.4761	0.195285	-12.6794	7.69e-37	2.89e-34
ENSGALG00000043642	ANLN	904.029	down-regulation	-2.47801	0.302083	-8.20306	2.34e-16	1.91e-14
ENSGALG00000007354	CIT	68.8411	down-regulation	-2.48538	0.599427	-4.14626	3.38e-05	0.000502408
ENSGALG00000051645	CDC6	133.539	down-regulation	-2.49403	0.351634	-7.09271	1.32e-12	7.41e-11
ENSGALG00000044404		104.747	down-regulation	-2.49514	0.386255	-6.45983	1.05e-10	4.54e-09
ENSGALG00000028664	CKS1B	1164.76	down-regulation	-2.49833	0.212905	-11.7345	8.49e-32	2.41e-29
ENSGALG00000053941		473.664	down-regulation	-2.49853	0.192108	-13.0059	1.13e-38	4.83e-36
ENSGALG00000003584	KPNA2	2799.93	down-regulation	-2.50123	0.131849	-18.9704	3e-80	4.79e-77
ENSGALG00000011275	DEPDC1	100.937	down-regulation	-2.50495	0.429773	-5.82854	5.59e-09	1.87e-07
ENSGALG00000006525	NCAPG2	117.111	down-regulation	-2.51007	0.28036	-8.95301	3.46e-19	3.51e-17
ENSGALG00000052467		9.81295	down-regulation	-2.51558	0.898921	-2.79844	0.00513496	0.0349571
ENSGALG00000006639	CEP55	81.9823	down-regulation	-2.53615	0.333516	-7.60428	2.86e-14	1.89e-12
ENSGALG00000049193	IQGAP3	198.448	down-regulation	-2.5435	0.226518	-11.2287	2.95e-29	6.98e-27
ENSGALG00000010195		106.938	down-regulation	-2.55206	0.278636	-9.15913	5.23e-20	5.67e-18
ENSGALG00000003085	CDK1	1238.72	down-regulation	-2.5551	0.218696	-11.6834	1.55e-31	4.31e-29
ENSGALG00000009690	CENPF	369.466	down-regulation	-2.55687	0.195523	-13.0771	4.45e-39	2.11e-36
ENSGALG00000040929	C15orf62	116.198	down-regulation	-2.56876	0.342965	-7.48987	6.89e-14	4.41e-12
ENSGALG00000014897		60.3649	down-regulation	-2.59422	0.37862	-6.85176	7.29e-12	3.69e-10
ENSGALG00000007609	ARHGAP19	146.713	down-regulation	-2.62752	0.338389	-7.76481	8.18e-15	5.84e-13
ENSGALG00000010798	DHCR24	2773.67	down-regulation	-2.6318	0.124725	-21.1008	7.82e-99	2.5e-95
ENSGALG00000026301		76.1011	down-regulation	-2.64906	0.378502	-6.99881	2.58e-12	1.38e-10
ENSGALG00000017184	MMP7	383.701	down-regulation	-2.65182	0.233946	-11.3352	8.79e-30	2.25e-27
ENSGALG00000052452		16.7444	down-regulation	-2.66084	0.662642	-4.0155	5.93e-05	0.000820792
ENSGALG00000031430		65.5099	down-regulation	-2.6826	0.486627	-5.51264	3.53e-08	1.05e-06
ENSGALG00000033834	TRIP13	156.375	down-regulation	-2.74165	0.277983	-9.86263	6.04e-23	8.68e-21
ENSGALG00000015691	SMC2	530.345	down-regulation	-2.75782	0.168979	-16.3205	7.06e-60	7.52e-57
ENSGALG00000011281	SGO1	78.0184	down-regulation	-2.76423	0.593146	-4.66028	3.16e-06	6.04e-05
ENSGALG00000014513	CDCA3	482.541	down-regulation	-2.78462	0.246283	-11.3066	1.22e-29	3.05e-27
ENSGALG00000042279	CYP24A1	11.7955	down-regulation	-2.83971	0.809206	-3.50925	0.000449365	0.0047363
ENSGALG00000017394	INSIG1	10749.9	down-regulation	-2.88876	0.122743	-23.5351	1.78e-122	1.14e-118
ENSGALG00000025996		351.026	down-regulation	-2.89349	0.30621	-9.44939	3.41e-21	4.23e-19
ENSGALG00000010748	EXO1	55.9476	down-regulation	-2.91628	0.447222	-6.52089	6.99e-11	3.14e-09
ENSGALG00000006110	PLK1	746.692	down-regulation	-2.93215	0.165015	-17.7689	1.23e-70	1.57e-67
ENSGALG00000015874	TTK	176.943	down-regulation	-2.96213	0.38913	-7.61218	2.7e-14	1.79e-12
ENSGALG00000016438	MELK	142.337	down-regulation	-3.01173	0.282321	-10.6678	1.44e-26	2.79e-24
ENSGALG00000048209		69.0728	down-regulation	-3.02321	0.507634	-5.9555	2.59e-09	9.16e-08
ENSGALG00000002908	TRAIP	198.071	down-regulation	-3.06058	0.401859	-7.61607	2.62e-14	1.74e-12
ENSGALG00000002781	BRCA1	177.911	down-regulation	-3.1306	0.3127	-10.0115	1.36e-23	2.04e-21
ENSGALG00000008263	CNTN4	32.3234	down-regulation	-3.15917	0.568719	-5.55489	2.78e-08	8.38e-07
ENSGALG00000028015	HES1	34.0467	down-regulation	-3.18993	0.645302	-4.9433	7.68e-07	1.74e-05
ENSGALG00000047829		77.5368	down-regulation	-3.19679	0.394668	-8.09993	5.5e-16	4.36e-14
ENSGALG00000046639	CYP2AC2	9.79466	down-regulation	-3.47202	1.03842	-3.34355	0.00082713	0.00786235
ENSGALG00000049094		11.8172	down-regulation	-3.5128	0.992156	-3.54057	0.000399263	0.00427877
ENSGALG00000015001	LAMA4	17.8603	down-regulation	-3.64385	1.11407	-3.27076	0.00107258	0.00976706
ENSGALG00000015712	SLBP	46.1895	down-regulation	-3.65837	0.494802	-7.39359	1.43e-13	8.96e-12
ENSGALG00000016442	RRM2	2407.15	down-regulation	-3.75317	0.142546	-26.3296	8.79e-153	1.12e-148
ENSGALG00000016937	DIAPH3	62.3227	down-regulation	-3.78112	0.605912	-6.24037	4.37e-10	1.72e-08
ENSGALG00000004037	DNA2	65.8412	down-regulation	-3.99193	0.518552	-7.69821	1.38e-14	9.64e-13
ENSGALG00000043734	LIPG	2910.48	down-regulation	-4.09534	0.202105	-20.2634	2.7e-91	6.91e-88
ENSGALG00000042871	SLIT1	9.1877	down-regulation	-4.75961	1.33628	-3.56185	0.000368252	0.00401716
ENSGALG00000051163		15.9004	down-regulation	-5.57268	1.3557	-4.11056	3.95e-05	0.000579354

## Sheet: Sheet 2 1 d VS 0 d
Ensembl_gene_ID	Gene_symbol	baseMean	up-regulation / down-regulation	log2FoldChange	lfcSE	stat	pvalue	padj
ENSGALG00000046293		31.2402	up-regulation	7.0613	1.5819	4.46382	8.05123e-06	7.30247e-05
ENSGALG00000038799		10.2153	up-regulation	6.93101	1.27685	5.4282	5.69265e-08	7.63883e-07
ENSGALG00000002692		5.39902	up-regulation	6.54525	1.44611	4.5261	6.00816e-06	5.59113e-05
ENSGALG00000052858		5.23194	up-regulation	6.44286	1.47948	4.35481	1.33185e-05	0.000115037
ENSGALG00000053220		8.72657	up-regulation	6.234	2.20316	2.82957	0.00466105	0.0200374
ENSGALG00000039659		16.8459	up-regulation	6.1989	1.38082	4.48928	7.14638e-06	6.54496e-05
ENSGALG00000042383		11.4991	up-regulation	6.18428	1.43274	4.3164	1.58596e-05	0.000135505
ENSGALG00000050084		4.61414	up-regulation	6.13808	1.61767	3.7944	0.000147998	0.000980283
ENSGALG00000048281		7.53813	up-regulation	6.08976	1.29987	4.6849	2.8009e-06	2.80258e-05
ENSGALG00000001094	ADGRD2	23.813	up-regulation	6.02481	1.24676	4.83237	1.3492e-06	1.42998e-05
ENSGALG00000050071		4.50488	up-regulation	5.96205	2.01665	2.95641	0.0031124	0.0142394
ENSGALG00000050004		4.93435	up-regulation	5.93719	1.574	3.77204	0.000161917	0.00106218
ENSGALG00000054610		3.17897	up-regulation	5.71463	1.85839	3.07504	0.00210475	0.0101191
ENSGALG00000009687	KCNK2	82.9343	up-regulation	5.64408	1.28204	4.40241	1.07054e-05	9.45861e-05
ENSGALG00000015075	B3GAT1L	14.7847	up-regulation	5.63293	1.14266	4.92968	8.23633e-07	9.05514e-06
ENSGALG00000015224		4.71847	up-regulation	5.62661	2.19667	2.56142	0.0104245	0.0386332
ENSGALG00000046764		12.0285	up-regulation	5.52266	1.21238	4.55523	5.23274e-06	4.94128e-05
ENSGALG00000049081		3.24105	up-regulation	5.43347	1.75361	3.09845	0.00194536	0.00946176
ENSGALG00000034986	HEYL	8.53285	up-regulation	5.38708	1.55614	3.46182	0.000536539	0.00309664
ENSGALG00000049311		2.57984	up-regulation	5.38403	1.91887	2.80583	0.00501873	0.0213371
ENSGALG00000050872		4.84465	up-regulation	5.34571	1.99096	2.68499	0.00725317	0.0288009
ENSGALG00000017016	FAM124A	3.48773	up-regulation	5.25814	2.00312	2.62498	0.00866543	0.0334359
ENSGALG00000000731	THEMIS2	2.43422	up-regulation	5.19184	1.99154	2.60695	0.00913531	0.0348608
ENSGALG00000015001	LAMA4	69.964	up-regulation	5.14082	0.56841	9.04422	1.50741e-19	6.13951e-18
ENSGALG00000002864	LRRTM3	3.75615	up-regulation	5.13583	2.01931	2.54336	0.0109792	0.0402653
ENSGALG00000052252		2.81518	up-regulation	5.13577	1.92501	2.66791	0.00763241	0.0300754
ENSGALG00000004037	DNA2	119.88	up-regulation	5.11807	0.357957	14.298	2.25195e-46	3.28588e-44
ENSGALG00000016744	GABRA5	4.43194	up-regulation	5.05722	1.63429	3.09445	0.00197179	0.00955848
ENSGALG00000047880		2.64217	up-regulation	5.05089	1.86057	2.7147	0.00663359	0.0267497
ENSGALG00000019716	KRT40	10.0138	up-regulation	4.99709	1.58864	3.14552	0.00165795	0.00822429
ENSGALG00000016937	DIAPH3	121.069	up-regulation	4.97955	0.594848	8.37113	5.70692e-17	1.88091e-15
ENSGALG00000041094	SYT1	3.44769	up-regulation	4.97335	2.02899	2.45115	0.01424	0.0496204
ENSGALG00000049964		3.40765	up-regulation	4.91501	1.69188	2.90506	0.00367185	0.0164239
ENSGALG00000004230	LIPC	15.2966	up-regulation	4.91446	1.18129	4.16023	3.17928e-05	0.000252011
ENSGALG00000004448	BRINP2	34.3349	up-regulation	4.82799	1.11464	4.33144	1.4814e-05	0.000127077
ENSGALG00000034109	GRIA3	3.57601	up-regulation	4.82352	1.74304	2.7673	0.0056523	0.0235054
ENSGALG00000050426		3.82599	up-regulation	4.64221	1.7171	2.70352	0.00686096	0.0275336
ENSGALG00000053495		33.5438	up-regulation	4.61541	1.56111	2.95649	0.00311166	0.0142394
ENSGALG00000019718	KRT13	33.1344	up-regulation	4.57704	0.699989	6.53873	6.20436e-11	1.20007e-09
ENSGALG00000021589		2.71434	up-regulation	4.55443	1.58662	2.87052	0.00409796	0.0180135
ENSGALG00000049574		13.7935	up-regulation	4.54463	1.44797	3.13861	0.00169749	0.00839747
ENSGALG00000036589	GFRA4	9.51473	up-regulation	4.48089	1.22345	3.6625	0.000249762	0.00156861
ENSGALG00000052895		3.91914	up-regulation	4.46204	1.58095	2.82238	0.0047669	0.0204107
ENSGALG00000052831		6.53561	up-regulation	4.45287	1.52624	2.91755	0.00352799	0.0158796
ENSGALG00000012100	CFAP221	3.71094	up-regulation	4.43865	1.70306	2.60628	0.00915315	0.0349055
ENSGALG00000015712	SLBP	73.1089	up-regulation	4.41616	0.40922	10.7916	3.76984e-27	2.36071e-25
ENSGALG00000010748	EXO1	108.537	up-regulation	4.21731	0.324767	12.9857	1.47569e-38	1.64282e-36
ENSGALG00000016438	MELK	229.264	up-regulation	4.21455	0.266869	15.7925	3.50142e-56	6.83414e-54
ENSGALG00000025996		663.831	up-regulation	4.20588	0.264033	15.9294	3.96273e-57	7.94079e-55
ENSGALG00000048187		7.45242	up-regulation	4.19678	1.19822	3.5025	0.000460909	0.0027101
ENSGALG00000027165	RSFR	7.11353	up-regulation	4.16309	1.15995	3.58901	0.000331937	0.00202135
ENSGALG00000016442	RRM2	2753.82	up-regulation	4.14419	0.132244	31.3376	1.43541e-215	3.59546e-212
ENSGALG00000053336		907.133	up-regulation	4.13708	0.226431	18.2708	1.41332e-74	4.72018e-72
ENSGALG00000003814	DKK1	12.5484	up-regulation	4.13686	0.972098	4.25559	2.08495e-05	0.000173216
ENSGALG00000002781	BRCA1	304.157	up-regulation	4.13354	0.237827	17.3805	1.16031e-67	3.22932e-65
ENSGALG00000015691	SMC2	947.862	up-regulation	4.09755	0.157775	25.9709	1.05722e-148	1.22223e-145
ENSGALG00000001282	GABRD	3.04771	up-regulation	4.06511	1.64454	2.47188	0.0134406	0.0474732
ENSGALG00000047154		3.5606	up-regulation	4.06082	1.56846	2.58905	0.00962422	0.0362785
ENSGALG00000009690	CENPF	697.511	up-regulation	4.05447	0.218337	18.5698	5.63862e-77	2.01768e-74
ENSGALG00000047969		4.36052	up-regulation	4.04256	1.4172	2.8525	0.00433773	0.0189169
ENSGALG00000017342		10.2839	up-regulation	4.02416	1.035	3.88807	0.000101044	0.000703705
ENSGALG00000006639	CEP55	151.554	up-regulation	3.98059	0.259489	15.3401	4.12365e-53	7.29109e-51
ENSGALG00000015874	TTK	290.981	up-regulation	3.96265	0.266153	14.8886	3.90798e-50	6.5259e-48
ENSGALG00000007354	CIT	139.146	up-regulation	3.95146	0.534284	7.39581	1.40551e-13	3.45154e-12
ENSGALG00000011281	SGO1	128.445	up-regulation	3.89732	0.428782	9.08928	9.96953e-20	4.09377e-18
ENSGALG00000026301		130.746	up-regulation	3.87291	0.301228	12.8571	7.84703e-38	8.60825e-36
ENSGALG00000005972	KBTBD12	12.0139	up-regulation	3.85752	1.46437	2.63425	0.00843222	0.0326982
ENSGALG00000002908	TRAIP	250.964	up-regulation	3.81977	0.330018	11.5744	5.55274e-31	4.21475e-29
ENSGALG00000014897		99.3694	up-regulation	3.80571	0.292506	13.0107	1.06341e-38	1.20166e-36
ENSGALG00000007609	ARHGAP19	237.492	up-regulation	3.80336	0.278362	13.6634	1.67992e-42	2.19544e-40
ENSGALG00000043642	ANLN	1572.21	up-regulation	3.79266	0.290813	13.0416	7.09546e-39	8.07861e-37
ENSGALG00000003085	CDK1	1926.64	up-regulation	3.76565	0.186108	20.2337	4.94635e-91	2.32308e-88
ENSGALG00000003584	KPNA2	4385.65	up-regulation	3.76315	0.121072	31.0819	4.22842e-212	9.07843e-209
ENSGALG00000006110	PLK1	1031.1	up-regulation	3.75432	0.106748	35.1699	5.76116e-271	4.32923e-267
ENSGALG00000016969		8.60583	up-regulation	3.73478	1.46706	2.54576	0.0109041	0.040058
ENSGALG00000044404		189.129	up-regulation	3.72839	0.293561	12.7005	5.87198e-37	6.1658e-35
ENSGALG00000006525	NCAPG2	191.176	up-regulation	3.70217	0.239326	15.4692	5.60346e-54	1.066e-51
ENSGALG00000004444	SHCBP1	123.687	up-regulation	3.66518	0.407616	8.99173	2.43359e-19	9.72724e-18
ENSGALG00000011275	DEPDC1	165.723	up-regulation	3.66478	0.355292	10.3149	6.03711e-25	3.30196e-23
ENSGALG00000040929	C15orf62	215.329	up-regulation	3.6599	0.234835	15.585	9.20401e-55	1.77342e-52
ENSGALG00000042009	HMMR	228.069	up-regulation	3.653	0.195272	18.7072	4.3278e-78	1.66776e-75
ENSGALG00000014513	CDCA3	646.388	up-regulation	3.6459	0.296437	12.2991	9.16396e-35	8.77231e-33
ENSGALG00000013208	CENPE	481.596	up-regulation	3.64442	0.219287	16.6194	5.04547e-62	1.22304e-59
ENSGALG00000010995	ITGB3BP	141.811	up-regulation	3.64275	0.328533	11.0879	1.43606e-28	9.76587e-27
ENSGALG00000027887		1620.64	up-regulation	3.63843	0.167788	21.6847	2.85866e-104	1.79011e-101
ENSGALG00000014729	DEPDC1B	71.6076	up-regulation	3.63572	0.314954	11.5436	7.94819e-31	5.94295e-29
ENSGALG00000009837	DTL	116.263	up-regulation	3.61665	0.312123	11.5872	4.78242e-31	3.66709e-29
ENSGALG00000054960		15.2386	up-regulation	3.60015	0.895025	4.02241	5.76065e-05	0.000429135
ENSGALG00000001968	SYT6	60.5692	up-regulation	3.5954	0.571774	6.28815	3.21274e-10	5.77564e-09
ENSGALG00000010342	OTOGL	7.42675	up-regulation	3.57109	1.37217	2.60252	0.00925418	0.0351837
ENSGALG00000047826		11.1166	up-regulation	3.56409	1.07872	3.304	0.000953144	0.00511235
ENSGALG00000036892	BUB1B	749.762	up-regulation	3.55085	0.131498	27.003	1.36114e-160	1.85969e-157
ENSGALG00000029072	NTN3	12.2377	up-regulation	3.54644	0.985826	3.59743	0.000321383	0.00196664
ENSGALG00000001892	CYGB	57.2238	up-regulation	3.54329	1.34564	2.63316	0.00845943	0.0327926
ENSGALG00000021443	PANX3	2500.32	up-regulation	3.53453	0.159154	22.2081	2.86521e-109	2.05054e-106
ENSGALG00000007768	AURKA	479.855	up-regulation	3.53296	0.149764	23.5901	4.86653e-123	4.57119e-120
ENSGALG00000049193	IQGAP3	323.106	up-regulation	3.52012	0.186368	18.888	1.43228e-79	5.66466e-77
ENSGALG00000033834	TRIP13	231.834	up-regulation	3.48777	0.226617	15.3906	1.89376e-53	3.42907e-51
ENSGALG00000030597	KIF11	387.883	up-regulation	3.48747	0.226298	15.411	1.38106e-53	2.53121e-51
ENSGALG00000025766		5.9729	up-regulation	3.48528	1.28534	2.71157	0.00669655	0.0269602
ENSGALG00000016582	PBK	629.278	up-regulation	3.47568	0.182319	19.0638	5.04994e-81	2.05123e-78
ENSGALG00000043799	DSCC1	85.7934	up-regulation	3.46913	0.324778	10.6815	1.24182e-26	7.43558e-25
ENSGALG00000011347	IHH	14.8267	up-regulation	3.46215	1.06853	3.24011	0.00119483	0.00619213
ENSGALG00000009854	NEK2	145.646	up-regulation	3.45285	0.310138	11.1333	8.64115e-29	5.9847e-27
ENSGALG00000045185		339.296	up-regulation	3.42977	0.206813	16.584	9.10365e-62	2.13779e-59
ENSGALG00000046639	CYP2AC2	11.0353	up-regulation	3.42075	1.0076	3.39494	0.000686435	0.00385256
ENSGALG00000017025	CKAP2	996.611	up-regulation	3.40368	0.12048	28.2511	1.38109e-175	2.30627e-172
ENSGALG00000010120	KIF2C	489.256	up-regulation	3.40308	0.165622	20.5473	8.1341e-94	4.36598e-91
ENSGALG00000037997		17.9501	up-regulation	3.40093	1.16996	2.90688	0.00365052	0.0163528
ENSGALG00000049094		10.3198	up-regulation	3.39447	0.945288	3.59094	0.000329492	0.00200836
ENSGALG00000033304	MYBL1	123.368	up-regulation	3.3791	0.457757	7.38186	1.56093e-13	3.82696e-12
ENSGALG00000028466		39.0281	up-regulation	3.36855	0.553712	6.08357	1.17532e-09	1.98918e-08
ENSGALG00000047488		14.612	up-regulation	3.36403	0.605106	5.55941	2.70683e-08	3.80551e-07
ENSGALG00000003438	NUF2	639.465	up-regulation	3.34842	0.185493	18.0515	7.67686e-73	2.50817e-70
ENSGALG00000040648	RGS11	14.2178	up-regulation	3.34758	0.922519	3.62873	0.000284815	0.00176515
ENSGALG00000004897	GTSE1	332.306	up-regulation	3.33988	0.179226	18.635	1.67137e-77	6.27975e-75
ENSGALG00000027454	CENPW	367.353	up-regulation	3.33931	0.163669	20.4028	1.57872e-92	7.90887e-90
ENSGALG00000014924	POLQ	55.8705	up-regulation	3.33918	0.411689	8.11091	5.02405e-16	1.53157e-14
ENSGALG00000037889	PTPRT	17.0613	up-regulation	3.33454	0.891077	3.74214	0.000182457	0.001184
ENSGALG00000046263		89.7373	up-regulation	3.33157	0.427151	7.79951	6.21493e-15	1.73614e-13
ENSGALG00000037919		13.4077	up-regulation	3.32552	0.960872	3.46094	0.0005383	0.00310561
ENSGALG00000053234		5.42422	up-regulation	3.31946	1.29876	2.55588	0.010592	0.0391508
ENSGALG00000010195		149.199	up-regulation	3.3164	0.206372	16.07	4.14095e-58	8.64365e-56
ENSGALG00000032398	ASPM	964.135	up-regulation	3.30438	0.148089	22.3134	2.73623e-110	2.16436e-107
ENSGALG00000012165	DLGAP5	526.061	up-regulation	3.28112	0.161352	20.3352	6.27291e-92	3.04115e-89
ENSGALG00000047769		193.671	up-regulation	3.27429	0.635867	5.14933	2.61415e-07	3.10823e-06
ENSGALG00000005961	DGUOK	809.843	up-regulation	3.26995	0.23175	14.1098	3.30483e-45	4.55673e-43
ENSGALG00000040833		415.597	up-regulation	3.26692	0.185682	17.5942	2.72936e-69	8.20391e-67
ENSGALG00000043734	LIPG	2213.56	up-regulation	3.24611	0.182236	17.8127	5.63228e-71	1.76349e-68
ENSGALG00000015513	MMS22L	123.773	up-regulation	3.24445	0.397976	8.15237	3.56857e-16	1.09677e-14
ENSGALG00000015363	HJURP	180.165	up-regulation	3.24168	0.245122	13.2247	6.31611e-40	7.4744e-38
ENSGALG00000047563		8.81373	up-regulation	3.19606	1.07568	2.97121	0.00296629	0.0136582
ENSGALG00000002175	KIF14	49.114	up-regulation	3.19251	0.545051	5.85727	4.7055e-09	7.27562e-08
ENSGALG00000011914	CENPM	126.407	up-regulation	3.18818	0.261881	12.1742	4.26717e-34	3.95872e-32
ENSGALG00000028373	GAS2L3	90.0711	up-regulation	3.17067	0.402491	7.87762	3.3368e-15	9.55214e-14
ENSGALG00000052467		16.7652	up-regulation	3.16837	0.668895	4.73672	2.17206e-06	2.21916e-05
ENSGALG00000003484	BARD1	193.464	up-regulation	3.15196	0.179961	17.5147	1.10674e-68	3.26142e-66
ENSGALG00000009971	CDC20	932.231	up-regulation	3.13787	0.219015	14.3272	1.47952e-46	2.22357e-44
ENSGALG00000005038	CENPI	415.056	up-regulation	3.12637	0.1547	20.2093	8.10704e-91	3.69214e-88
ENSGALG00000026080	OMD	57.0055	up-regulation	3.1239	0.538184	5.80451	6.45546e-09	9.7703e-08
ENSGALG00000012836		974.309	up-regulation	3.11694	0.233512	13.3481	1.21488e-40	1.46068e-38
ENSGALG00000009395	GLRB	16.1306	up-regulation	3.10427	1.09225	2.84208	0.00448196	0.0194231
ENSGALG00000014801	NDC80	464.824	up-regulation	3.07253	0.189647	16.2013	4.93462e-59	1.04454e-56
ENSGALG00000008233	BUB1	798.874	up-regulation	3.06817	0.138705	22.1201	2.02379e-108	1.38252e-105
ENSGALG00000007507	MASTL	293.525	up-regulation	3.06693	0.158077	19.4015	7.50089e-84	3.22088e-81
ENSGALG00000004195	KIF4B	1822.18	up-regulation	3.06625	0.146564	20.9209	3.45686e-97	1.9982e-94
ENSGALG00000019622	TRIM71	54.6333	up-regulation	3.04543	0.77711	3.91892	8.8945e-05	0.00062995
ENSGALG00000003881	ERCC6L	218.143	up-regulation	3.04317	0.180122	16.895	4.89447e-64	1.26826e-61
ENSGALG00000013776	CEP135	113.016	up-regulation	3.03684	0.238976	12.7077	5.35848e-37	5.71153e-35
ENSGALG00000049035		150.395	up-regulation	3.0324	0.462412	6.55778	5.46154e-11	1.06738e-09
ENSGALG00000015833	NT5E	319.336	up-regulation	3.0306	0.285207	10.626	2.25639e-26	1.33509e-24
ENSGALG00000051601		6.84272	up-regulation	3.02898	1.22583	2.47097	0.0134747	0.0475489
ENSGALG00000051645	CDC6	172.73	up-regulation	3.01337	0.313954	9.59812	8.14159e-22	3.74189e-20
ENSGALG00000034552		69.2403	up-regulation	3.00977	0.364557	8.25595	1.50704e-16	4.77835e-15
ENSGALG00000006658	FANCI	221.561	up-regulation	3.0061	0.302634	9.9331	2.98822e-23	1.52237e-21
ENSGALG00000016102	CYP26B1	39.2327	up-regulation	3.00572	0.543148	5.5339	3.13187e-08	4.36227e-07
ENSGALG00000003922	TOP2A	2495.64	up-regulation	2.98975	0.136375	21.923	1.56851e-106	1.02492e-103
ENSGALG00000036645	KIF15	382.376	up-regulation	2.98279	0.167543	17.8031	6.68349e-71	2.04992e-68
ENSGALG00000031524		81.5725	up-regulation	2.97757	0.31199	9.54381	1.37677e-21	6.19506e-20
ENSGALG00000048209		72.542	up-regulation	2.97582	0.693653	4.29008	1.78613e-05	0.000150049
ENSGALG00000030313	RAD51	465.436	up-regulation	2.97538	0.174537	17.0473	3.66328e-65	9.65886e-63
ENSGALG00000045596		8.43668	up-regulation	2.97315	1.02559	2.89896	0.00374403	0.0166921
ENSGALG00000038411	CENPL	157.704	up-regulation	2.95738	0.273408	10.8167	2.86827e-27	1.81887e-25
ENSGALG00000026380	UBE2C	857.682	up-regulation	2.95475	0.252482	11.7028	1.23352e-31	1.00209e-29
ENSGALG00000009682	VEPH1	173.746	up-regulation	2.94888	0.233986	12.6028	2.03795e-36	2.09783e-34
ENSGALG00000014862	HMGCS1	3385.32	up-regulation	2.93674	0.237437	12.3685	3.86956e-35	3.80102e-33
ENSGALG00000052574		34.8418	up-regulation	2.93481	0.598447	4.90405	9.38809e-07	1.0239e-05
ENSGALG00000008283	CYP2AB1	25.5306	up-regulation	2.92999	0.846271	3.46224	0.000535696	0.00309296
ENSGALG00000028664	CKS1B	1335	up-regulation	2.92584	0.268362	10.9026	1.1205e-27	7.38595e-26
ENSGALG00000028015	HES1	194.503	up-regulation	2.92154	0.440671	6.62975	3.36264e-11	6.68479e-10
ENSGALG00000036360	TRPV4	8.32983	up-regulation	2.91443	1.13088	2.57713	0.00996235	0.0373098
ENSGALG00000004515		114.185	up-regulation	2.90842	0.323433	8.99233	2.42046e-19	9.70055e-18
ENSGALG00000053871		167.447	up-regulation	2.90381	0.537362	5.40382	6.52367e-08	8.63826e-07
ENSGALG00000017128	SKA3	287.619	up-regulation	2.90185	0.235559	12.319	7.1575e-35	6.89552e-33
ENSGALG00000029449	RFC2	449.346	up-regulation	2.89888	0.230702	12.5655	3.27007e-36	3.34326e-34
ENSGALG00000001491	NCAPD3	231.56	up-regulation	2.89727	0.333546	8.68626	3.74562e-18	1.36303e-16
ENSGALG00000031553	KIF18B	207.846	up-regulation	2.89127	0.214083	13.5053	1.45424e-41	1.7769e-39
ENSGALG00000039817	NOG2	55.8736	up-regulation	2.88835	0.343521	8.40808	4.1676e-17	1.38573e-15
ENSGALG00000043245		7.13507	up-regulation	2.88105	1.01443	2.84006	0.00451045	0.0195085
ENSGALG00000033880	CRISPLD1	25.0821	up-regulation	2.8725	0.758982	3.78467	0.000153911	0.00101498
ENSGALG00000040938	NLGN1	30.4453	up-regulation	2.86207	0.52065	5.49711	3.86073e-08	5.31345e-07
ENSGALG00000047781	RAD9B	8.91495	up-regulation	2.85581	1.01526	2.81288	0.00491	0.0209281
ENSGALG00000030417	PDC	17.3558	up-regulation	2.85154	0.626155	4.55404	5.26248e-06	4.95551e-05
ENSGALG00000010798	DHCR24	3190.64	up-regulation	2.84776	0.0878277	32.4244	1.24493e-230	4.6775e-227
ENSGALG00000034232		75.568	up-regulation	2.84197	0.302442	9.39674	5.62796e-21	2.44458e-19
ENSGALG00000048349	PRC1	369.938	up-regulation	2.84103	0.237454	11.9646	5.44729e-33	4.81573e-31
ENSGALG00000047422		37.5088	up-regulation	2.82525	0.878293	3.21675	0.00129653	0.0066458
ENSGALG00000007493	NSDHL	783.354	up-regulation	2.82165	0.137254	20.5579	6.5375e-94	3.63896e-91
ENSGALG00000030566		11.7248	up-regulation	2.82002	1.04709	2.69321	0.00707677	0.0282503
ENSGALG00000041257	ACVR1C	14.5762	up-regulation	2.81972	0.994628	2.83495	0.00458332	0.0197825
ENSGALG00000008713	BIRC5	626.75	up-regulation	2.81925	0.288178	9.783	1.33198e-22	6.47843e-21
ENSGALG00000038817	CKS2	37.9139	up-regulation	2.80136	0.466306	6.00757	1.88326e-09	3.10345e-08
ENSGALG00000038416		273.847	up-regulation	2.80128	0.230709	12.142	6.32307e-34	5.83003e-32
ENSGALG00000038728		19.7187	up-regulation	2.79897	0.675781	4.14183	3.44541e-05	0.000270822
ENSGALG00000045232		5.42515	up-regulation	2.79184	1.11763	2.49801	0.0124893	0.0448083
ENSGALG00000006051	CDC7	145.183	up-regulation	2.79077	0.257484	10.8386	2.25851e-27	1.44439e-25
ENSGALG00000017350	RRM1	1686.48	up-regulation	2.76724	0.0765803	36.1352	6.35435e-286	9.54996e-282
ENSGALG00000008538	GINS1	106.432	up-regulation	2.76407	0.313126	8.82736	1.07179e-18	4.03709e-17
ENSGALG00000031340	E2F7	178.846	up-regulation	2.76171	0.465074	5.93821	2.88148e-09	4.61191e-08
ENSGALG00000017394	INSIG1	10497.3	up-regulation	2.75765	0.100754	27.3702	6.21161e-165	9.33542e-162
ENSGALG00000017411	RXFP4	10.3681	up-regulation	2.74579	0.848596	3.23568	0.00121352	0.00627168
ENSGALG00000014788	CENPH	384.622	up-regulation	2.74351	0.292742	9.37176	7.13331e-21	3.07182e-19
ENSGALG00000009032	PIF1	38.6996	up-regulation	2.74329	0.585832	4.68273	2.83081e-06	2.82498e-05
ENSGALG00000048771		1231	up-regulation	2.74325	0.230153	11.9193	9.39393e-33	8.11387e-31
ENSGALG00000003821	RAMP1	702.365	up-regulation	2.72797	0.273114	9.98839	1.71341e-23	8.8796e-22
ENSGALG00000037520	CCDC89	6.25169	up-regulation	2.7196	1.0601	2.56542	0.0103051	0.0383261
ENSGALG00000004274	TWIST2	70.8186	up-regulation	2.71742	0.457926	5.93418	2.95325e-09	4.71673e-08
ENSGALG00000033792		1585.42	up-regulation	2.717	0.254852	10.6611	1.54778e-26	9.23076e-25
ENSGALG00000000909	GFAP	12.4777	up-regulation	2.71591	0.982535	2.76419	0.00570648	0.0236587
ENSGALG00000016676	MCM3	914.213	up-regulation	2.70452	0.134287	20.1399	3.29978e-90	1.4586e-87
ENSGALG00000017119	TNFRSF19	148.125	up-regulation	2.70263	0.250813	10.7755	4.49455e-27	2.79127e-25
ENSGALG00000012546	MCM5	1190.11	up-regulation	2.68846	0.173849	15.4643	6.03935e-54	1.13457e-51
ENSGALG00000006267	TPX2	1961.5	up-regulation	2.68471	0.0852788	31.4816	1.55164e-217	4.66391e-214
ENSGALG00000046998		7.31714	up-regulation	2.66842	1.08204	2.46609	0.0136595	0.0480968
ENSGALG00000040716	PRLH	97.1953	up-regulation	2.6675	0.420479	6.34396	2.23927e-10	4.11417e-09
ENSGALG00000047357		11.3522	up-regulation	2.66469	0.746561	3.56928	0.000357962	0.00216404
ENSGALG00000049561		8.1549	up-regulation	2.66232	1.0188	2.61319	0.00897027	0.0343476
ENSGALG00000045842		233.167	up-regulation	2.65598	0.212719	12.4859	8.91322e-36	8.93045e-34
ENSGALG00000054415		92.9296	up-regulation	2.65499	0.651469	4.07539	4.5938e-05	0.000349748
ENSGALG00000041299	E2F8	211.361	up-regulation	2.64847	0.241832	10.9517	6.52232e-28	4.33734e-26
ENSGALG00000037453	TERF1	413.218	up-regulation	2.64617	0.160161	16.5219	2.55236e-61	5.90145e-59
ENSGALG00000004812	FAM129A	666.86	up-regulation	2.6402	0.278903	9.46639	2.89693e-21	1.2843e-19
ENSGALG00000008095	KIF23	975.735	up-regulation	2.63933	0.123064	21.4468	4.89318e-102	2.94158e-99
ENSGALG00000048332	GPR135	13.2852	up-regulation	2.63566	0.867187	3.03932	0.0023711	0.0112155
ENSGALG00000015360	KIAA1524	614.241	up-regulation	2.63444	0.157063	16.7732	3.83371e-63	9.44538e-61
ENSGALG00000042289	SUSD5	16.5964	up-regulation	2.60543	0.82635	3.15294	0.00161634	0.00804903
ENSGALG00000010900	SPC25	442.836	up-regulation	2.60393	0.233506	11.1515	7.04438e-29	4.92419e-27
ENSGALG00000052880		18.2258	up-regulation	2.60089	0.633303	4.10687	4.01058e-05	0.000308628
ENSGALG00000002346	CLSPN	245.871	up-regulation	2.59828	0.2037	12.7554	2.9081e-37	3.1443e-35
ENSGALG00000025810	CCNB3	845.652	up-regulation	2.59203	0.248	10.4517	1.43847e-25	8.25142e-24
ENSGALG00000033231	RACGAP1	889.793	up-regulation	2.59047	0.185783	13.9435	3.44694e-44	4.54421e-42
ENSGALG00000052088	SFR1	74.2397	up-regulation	2.58626	0.357396	7.2364	4.60748e-13	1.08366e-11
ENSGALG00000008584	NUSAP1	627.459	up-regulation	2.57957	0.135261	19.0711	4.3939e-81	1.83433e-78
ENSGALG00000012260	LCT	20.4497	up-regulation	2.57652	0.7089	3.63453	0.000278485	0.00172949
ENSGALG00000016931	BORA	177.636	up-regulation	2.57184	0.23866	10.7761	4.4622e-27	2.78267e-25
ENSGALG00000016648		16.468	up-regulation	2.57161	0.623434	4.1249	3.70889e-05	0.000288216
ENSGALG00000039576	KNSTRN	407.345	up-regulation	2.57131	0.249131	10.3211	5.65624e-25	3.13681e-23
ENSGALG00000049626	KIFC1	818.218	up-regulation	2.56557	0.158126	16.2248	3.36839e-59	7.23193e-57
ENSGALG00000030022	FANCL	215.479	up-regulation	2.56194	0.289463	8.85068	8.69893e-19	3.30142e-17
ENSGALG00000042375		86.3492	up-regulation	2.55958	0.484014	5.28823	1.23508e-07	1.5533e-06
ENSGALG00000011961	TNIP3	11.393	up-regulation	2.55908	0.768836	3.32851	0.000873115	0.00474577
ENSGALG00000036796	HYLS1	171.463	up-regulation	2.54862	0.236814	10.7622	5.1939e-27	3.18609e-25
ENSGALG00000043787	DEPDC6	14.3889	up-regulation	2.54685	0.916228	2.77971	0.00544076	0.0227833
ENSGALG00000017327	P2RY6	17.4151	up-regulation	2.53668	0.629456	4.02995	5.57885e-05	0.000416722
ENSGALG00000015396	CD200	47.424	up-regulation	2.53592	0.571163	4.43991	8.99956e-06	8.09421e-05
ENSGALG00000047829		61.1641	up-regulation	2.5337	0.373417	6.78517	1.1595e-11	2.39699e-10
ENSGALG00000044797		27.4725	up-regulation	2.52652	0.662201	3.81533	0.000135999	0.000908009
ENSGALG00000026038	ERI2	76.324	up-regulation	2.52201	0.381779	6.60594	3.95014e-11	7.78068e-10
ENSGALG00000013420	FOXM1	246.246	up-regulation	2.51543	0.197954	12.7071	5.3987e-37	5.71388e-35
ENSGALG00000004161	CCNB1	1744.14	up-regulation	2.51145	0.136004	18.466	3.87812e-76	1.32464e-73
ENSGALG00000054015	PRR11	171.935	up-regulation	2.50516	0.211108	11.8667	1.76324e-32	1.51427e-30
ENSGALG00000034688		131.726	up-regulation	2.5025	0.321211	7.79083	6.65705e-15	1.85275e-13
ENSGALG00000037011	CILP2	52.9453	up-regulation	2.50084	0.63563	3.93442	8.33969e-05	0.000595602
ENSGALG00000011967	MAD2L1	509.431	up-regulation	2.4883	0.173768	14.3197	1.64941e-46	2.45435e-44
ENSGALG00000017064	RFC3	310.633	up-regulation	2.4861	0.182651	13.6112	3.4348e-42	4.4121e-40
ENSGALG00000016609	CENPO	295.167	up-regulation	2.47885	0.193494	12.811	1.42289e-37	1.54961e-35
ENSGALG00000005257		27.8474	up-regulation	2.4769	0.467612	5.29692	1.17773e-07	1.49117e-06
ENSGALG00000017148	CENPJ	117.584	up-regulation	2.46629	0.278077	8.8691	7.37382e-19	2.84887e-17
ENSGALG00000012223	ZRANB3	9.61348	up-regulation	2.46543	0.997677	2.47117	0.0134673	0.0475402
ENSGALG00000008256	BLM	357.769	up-regulation	2.46528	0.312005	7.90142	2.7574e-15	7.93887e-14
ENSGALG00000019552	SERPINB10	2609.44	up-regulation	2.45818	0.207214	11.863	1.84332e-32	1.57405e-30
ENSGALG00000008945	NEXN	1505.11	up-regulation	2.45815	0.201134	12.2214	2.38885e-34	2.24388e-32
ENSGALG00000003443	LRRC52	66.6969	up-regulation	2.45757	0.439234	5.59513	2.20451e-08	3.12857e-07
ENSGALG00000013091	EPS8	122.551	up-regulation	2.45408	0.44472	5.51826	3.4238e-08	4.73815e-07
ENSGALG00000029429	TGFBI	31824.3	up-regulation	2.45166	0.0753487	32.5375	3.14204e-232	1.57406e-228
ENSGALG00000043597	RAD54B	113.573	up-regulation	2.45142	0.241425	10.154	3.18127e-24	1.68945e-22
ENSGALG00000000632	CHTF8	188.924	up-regulation	2.44096	0.287004	8.50498	1.81627e-17	6.27512e-16
ENSGALG00000040586	TUBA3E	3914.46	up-regulation	2.43994	0.181814	13.42	4.61608e-41	5.59476e-39
ENSGALG00000053941		516.951	up-regulation	2.42451	0.163787	14.8029	1.40362e-49	2.26829e-47
ENSGALG00000034198	MCM10	148.532	up-regulation	2.41986	0.287672	8.41186	4.03571e-17	1.34784e-15
ENSGALG00000047883		21.5286	up-regulation	2.40989	0.511976	4.70704	2.51342e-06	2.53688e-05
ENSGALG00000049384		11.9893	up-regulation	2.40655	0.866103	2.7786	0.00545936	0.0228421
ENSGALG00000041203	CRMP1	36.9534	up-regulation	2.40389	0.716252	3.3562	0.00079021	0.0043534
ENSGALG00000044199	CYP2AC7	7.10151	up-regulation	2.40354	0.9297	2.58528	0.00972994	0.0365853
ENSGALG00000008498	MALRD1	33.5951	up-regulation	2.39779	0.44684	5.36612	8.045e-08	1.04388e-06
ENSGALG00000001506	PTTG2	341.773	up-regulation	2.3976	0.281161	8.52749	1.4956e-17	5.20309e-16
ENSGALG00000007191	TK1	1503.46	up-regulation	2.39106	0.145806	16.3989	1.94729e-60	4.36803e-58
ENSGALG00000031606	NDC1	969.568	up-regulation	2.38599	0.0799415	29.8466	9.70333e-196	1.82289e-192
ENSGALG00000016692	CENPQ	197.651	up-regulation	2.38064	0.240015	9.91872	3.4514e-23	1.74064e-21
ENSGALG00000009844	ACTC1	245.014	up-regulation	2.37057	0.339723	6.97795	2.99524e-12	6.50512e-11
ENSGALG00000015294	ADGRG7	67.4362	up-regulation	2.37019	0.323499	7.32671	2.35871e-13	5.6992e-12
ENSGALG00000053592		6.9784	up-regulation	2.36675	0.897838	2.63605	0.00838762	0.0325562
ENSGALG00000011058	LEPR	118.366	up-regulation	2.36494	0.390979	6.04877	1.45958e-09	2.43734e-08
ENSGALG00000012377	HNMT	702.584	up-regulation	2.3553	0.181074	13.0074	1.11128e-38	1.24638e-36
ENSGALG00000005086	PLAU	54.7237	up-regulation	2.35473	0.445081	5.29056	1.21942e-07	1.53619e-06
ENSGALG00000034982	CYP11A1	55.4328	up-regulation	2.35171	0.518501	4.53561	5.74385e-06	5.37846e-05
ENSGALG00000000241	STARD4	1156.79	up-regulation	2.3435	0.147049	15.9369	3.51449e-57	7.13774e-55
ENSGALG00000016468	GEN1	273.376	up-regulation	2.34176	0.3048	7.68296	1.55451e-14	4.17937e-13
ENSGALG00000016332	MCPH1	108.85	up-regulation	2.34024	0.226803	10.3184	5.8201e-25	3.20404e-23
ENSGALG00000039964		877.405	up-regulation	2.34014	0.18469	12.6707	8.59921e-37	8.91294e-35
ENSGALG00000013268		325.832	up-regulation	2.33513	0.231435	10.0898	6.13005e-24	3.21005e-22
ENSGALG00000015708	FGFR3	160.941	up-regulation	2.33294	0.24266	9.61403	6.97668e-22	3.22623e-20
ENSGALG00000033063	GINS2	106.745	up-regulation	2.33286	0.234134	9.96378	2.19551e-23	1.13389e-21
ENSGALG00000041296		51.4002	up-regulation	2.33262	0.916567	2.54495	0.0109292	0.0401379
ENSGALG00000039742	CYP21A1	41.0198	up-regulation	2.33027	0.473013	4.92643	8.37441e-07	9.20022e-06
ENSGALG00000034271	UHRF1	1180.11	up-regulation	2.32981	0.171689	13.5699	6.04032e-42	7.62856e-40
ENSGALG00000012236	DMC1	390.405	up-regulation	2.32245	0.201132	11.5469	7.65233e-31	5.75035e-29
ENSGALG00000001849	BSN	77.2596	up-regulation	2.31901	0.49007	4.73201	2.2231e-06	2.26515e-05
ENSGALG00000005448	MYL3	28.4636	up-regulation	2.31061	0.609408	3.79156	0.000149704	0.00099071
ENSGALG00000015382	CHRNA6	14.7058	up-regulation	2.30837	0.666221	3.46487	0.000530479	0.00306755
ENSGALG00000037558		416.932	up-regulation	2.2966	0.206547	11.119	1.01399e-28	6.99049e-27
ENSGALG00000016483		32.0064	up-regulation	2.29285	0.599197	3.82654	0.000129955	0.000874256
ENSGALG00000012220	CDKN3	187.765	up-regulation	2.28618	0.293223	7.7967	6.35464e-15	1.77187e-13
ENSGALG00000028284	PTX3	16867.4	up-regulation	2.27054	0.138595	16.3825	2.54941e-60	5.63457e-58
ENSGALG00000013607	FBXO5	115.983	up-regulation	2.26938	0.284653	7.97246	1.55546e-15	4.54805e-14
ENSGALG00000005016	ZNF608	192.971	up-regulation	2.267	0.311745	7.27197	3.54278e-13	8.38495e-12
ENSGALG00000039965		34.0624	up-regulation	2.26066	0.567762	3.9817	6.84241e-05	0.000498955
ENSGALG00000005476	PTH2R	52.7181	up-regulation	2.25405	0.683064	3.29991	0.000967167	0.00518017
ENSGALG00000006723		5533.72	up-regulation	2.25171	0.0906383	24.8428	3.09175e-136	3.09773e-133
ENSGALG00000026153	FOXO6	164.69	up-regulation	2.24976	0.302444	7.43859	1.01764e-13	2.52794e-12
ENSGALG00000012199	WDHD1	194.068	up-regulation	2.24724	0.207881	10.8102	3.07866e-27	1.93595e-25
ENSGALG00000035466	CACNB4	135.772	up-regulation	2.22714	0.406325	5.48116	4.2254e-08	5.77831e-07
ENSGALG00000007543	APCDD1L	599.924	up-regulation	2.22623	0.262557	8.47904	2.27061e-17	7.70316e-16
ENSGALG00000005291		251.188	up-regulation	2.22031	0.169308	13.114	2.73654e-39	3.21308e-37
ENSGALG00000014861	NIM1K	14.2747	up-regulation	2.20846	0.716651	3.08164	0.00205864	0.00990694
ENSGALG00000054793	NCAPH2	522.533	up-regulation	2.20835	0.169256	13.0474	6.57661e-39	7.54502e-37
ENSGALG00000016569	FANCB	39.498	up-regulation	2.20151	0.391983	5.61635	1.95031e-08	2.79154e-07
ENSGALG00000021395		32.3752	up-regulation	2.2014	0.440537	4.99709	5.82034e-07	6.57698e-06
ENSGALG00000002525	RASGEF1A	270.091	up-regulation	2.19191	0.247379	8.86055	7.96225e-19	3.05267e-17
ENSGALG00000032270	NCAPH	530.859	up-regulation	2.18578	0.182758	11.96	5.75942e-33	5.06189e-31
ENSGALG00000013422	RHNO1	28.2412	up-regulation	2.17363	0.616649	3.5249	0.000423639	0.00251357
ENSGALG00000010356	RAD54L	119.458	up-regulation	2.17306	0.331465	6.55594	5.52915e-11	1.075e-09
ENSGALG00000039171	RAD52	133.817	up-regulation	2.16767	0.242189	8.95029	3.54537e-19	1.40589e-17
ENSGALG00000007537	INCENP	871.511	up-regulation	2.16658	0.0924007	23.4477	1.39587e-121	1.23403e-118
ENSGALG00000017073	BRCA2	206.009	up-regulation	2.15984	0.266773	8.09616	5.67229e-16	1.71873e-14
ENSGALG00000048077		26.6452	up-regulation	2.15501	0.511501	4.21311	2.51883e-05	0.00020493
ENSGALG00000010719	NEIL3	13.6387	up-regulation	2.15413	0.73694	2.92308	0.00346589	0.0156305
ENSGALG00000000808		9.11167	up-regulation	2.15132	0.874063	2.46128	0.0138441	0.0485335
ENSGALG00000008885	PDE1A	40.8289	up-regulation	2.14113	0.591731	3.61842	0.000296408	0.00182833
ENSGALG00000009302	EMX2	90.8769	up-regulation	2.13019	0.2831	7.52453	5.29099e-14	1.36629e-12
ENSGALG00000002899	AACS	3612.39	up-regulation	2.12909	0.18355	11.5995	4.1443e-31	3.21055e-29
ENSGALG00000010478	STIL	89.8619	up-regulation	2.12852	0.237788	8.95133	3.51223e-19	1.39644e-17
ENSGALG00000034453	SAMD11	162.411	up-regulation	2.12844	0.238794	8.91332	4.95289e-19	1.93343e-17
ENSGALG00000016278	PRIM2	412.913	up-regulation	2.12627	0.155692	13.6569	1.8359e-42	2.3786e-40
ENSGALG00000034188	PAG1	47.601	up-regulation	2.1238	0.631483	3.3632	0.000770448	0.00426328
ENSGALG00000006241		27.6319	up-regulation	2.12273	0.687537	3.08744	0.00201886	0.00974985
ENSGALG00000015118	SMC5	209.22	up-regulation	2.11742	0.246551	8.58816	8.83734e-18	3.12509e-16
ENSGALG00000008840	ACSL5	65.1681	up-regulation	2.11233	0.424972	4.97053	6.67711e-07	7.46654e-06
ENSGALG00000008298	LRRC17	243.692	up-regulation	2.1113	0.195962	10.774	4.56757e-27	2.82494e-25
ENSGALG00000049782		278.791	up-regulation	2.10615	0.286443	7.35278	1.94129e-13	4.72864e-12
ENSGALG00000010858	LRP2	48.6704	up-regulation	2.09726	0.604131	3.47153	0.000517507	0.00300178
ENSGALG00000053511	APOLD1	25.3445	up-regulation	2.09177	0.514398	4.06644	4.77358e-05	0.00036143
ENSGALG00000008709	MCOLN3	14.6348	up-regulation	2.08853	0.753358	2.7723	0.00556617	0.023205
ENSGALG00000012787	BMP6	162.369	up-regulation	2.08063	0.217561	9.56346	1.1389e-21	5.18681e-20
ENSGALG00000035476	MRNIP	99.7475	up-regulation	2.0786	0.237775	8.7419	2.29217e-18	8.44341e-17
ENSGALG00000029679	PLEKHA7	16.0807	up-regulation	2.07412	0.84003	2.4691	0.0135453	0.0477308
ENSGALG00000033083	ATOH8	469.699	up-regulation	2.07208	0.14371	14.4185	3.96033e-47	6.01209e-45
ENSGALG00000008803		197.338	up-regulation	2.06209	0.359109	5.74225	9.34276e-09	1.3916e-07
ENSGALG00000001169	CRB2	63.0983	up-regulation	2.06112	0.304492	6.76905	1.29627e-11	2.66872e-10
ENSGALG00000000791		622.489	up-regulation	2.05125	0.427773	4.79518	1.62528e-06	1.69863e-05
ENSGALG00000014425	NCAPG	408.175	up-regulation	2.04747	0.167239	12.2428	1.83568e-34	1.73512e-32
ENSGALG00000000102	UBE2T	273.89	up-regulation	2.04679	0.263367	7.77162	7.74916e-15	2.13301e-13
ENSGALG00000040794	CCNE2	58.1246	up-regulation	2.04275	0.445006	4.59039	4.42409e-06	4.24312e-05
ENSGALG00000006198	LSS	5598.73	up-regulation	2.04055	0.121274	16.8259	1.57584e-63	4.01413e-61
ENSGALG00000008368	RAD18	323.871	up-regulation	2.04017	0.195052	10.4596	1.32374e-25	7.62243e-24
ENSGALG00000002470		296.909	up-regulation	2.03145	0.387475	5.24279	1.58168e-07	1.94845e-06
ENSGALG00000009173	GFRA1	73.1207	up-regulation	2.02901	0.383718	5.28775	1.23833e-07	1.55609e-06
ENSGALG00000010170		139.777	up-regulation	2.02795	0.256171	7.91639	2.44499e-15	7.0801e-14
ENSGALG00000039209	WIF1	197.873	up-regulation	2.02638	0.323447	6.26497	3.72908e-10	6.67194e-09
ENSGALG00000001595	PHF19	93.8531	up-regulation	2.01812	0.363417	5.55318	2.80526e-08	3.92919e-07
ENSGALG00000014753	CENPK	461.937	up-regulation	2.01665	0.170386	11.8358	2.54992e-32	2.16513e-30
ENSGALG00000034631		43.0409	up-regulation	2.01489	0.398093	5.06134	4.16316e-07	4.82779e-06
ENSGALG00000012348	MCM6	1785.06	up-regulation	2.01049	0.0886441	22.6804	6.98907e-114	5.83548e-111
ENSGALG00000048776		226.992	up-regulation	2.01026	0.546294	3.67981	0.000233406	0.00147824
ENSGALG00000007717	GCNT7	68.4572	up-regulation	2.00366	0.349115	5.73926	9.50922e-09	1.41499e-07
ENSGALG00000054256	HAUS3	112.934	up-regulation	1.99912	0.268138	7.45556	8.94844e-14	2.23973e-12
ENSGALG00000010623	ORC1	129.452	up-regulation	1.99614	0.241661	8.2601	1.45552e-16	4.63454e-15
ENSGALG00000005011		191.957	up-regulation	1.9958	0.201779	9.89102	4.55344e-23	2.28112e-21
ENSGALG00000052375		35.2681	up-regulation	1.99569	0.492204	4.0546	5.02191e-05	0.000379459
ENSGALG00000001604		94.3266	up-regulation	1.99461	0.280664	7.10675	1.18806e-12	2.66896e-11
ENSGALG00000044002		12.7645	up-regulation	1.99461	0.809015	2.46548	0.0136831	0.0481245
ENSGALG00000022875		27.6312	up-regulation	1.97823	0.661371	2.9911	0.00277977	0.012895
ENSGALG00000008439	CD36	929.657	up-regulation	1.97461	0.241042	8.19198	2.56973e-16	8.04592e-15
ENSGALG00000030800	IL31RA	25.8287	up-regulation	1.97132	0.66542	2.96252	0.00305133	0.0139898
ENSGALG00000041923	ESPL1	841.391	up-regulation	1.97051	0.114466	17.2148	2.05549e-66	5.61673e-64
ENSGALG00000050394		13.914	up-regulation	1.96907	0.617075	3.19097	0.00141794	0.00720345
ENSGALG00000011544	BCL2L14	8.17333	up-regulation	1.96793	0.742106	2.65182	0.00800583	0.0312681
ENSGALG00000053574		40.3171	up-regulation	1.96793	0.49971	3.93814	8.21164e-05	0.000588652
ENSGALG00000032699	CDK2	1129.39	up-regulation	1.9622	0.193798	10.125	4.28164e-24	2.2658e-22
ENSGALG00000002993	CA10	20.1612	up-regulation	1.96176	0.733007	2.67632	0.00744354	0.0294392
ENSGALG00000007665	POLE	428.689	up-regulation	1.96051	0.167816	11.6825	1.56605e-31	1.25862e-29
ENSGALG00000051274	B3GALT2	19.0811	up-regulation	1.95547	0.641799	3.04685	0.00231254	0.0109811
ENSGALG00000036915	SQLE	3727.29	up-regulation	1.95537	0.0732495	26.6946	5.43711e-157	6.80953e-154
ENSGALG00000012629	ZNF367	69.3337	up-regulation	1.95469	0.605612	3.22764	0.00124817	0.00642864
ENSGALG00000009553	SMC4	2571.62	up-regulation	1.95321	0.118848	16.4345	1.08341e-60	2.46706e-58
ENSGALG00000016583	ESCO2	281.173	up-regulation	1.95315	0.188206	10.3777	3.13159e-25	1.76935e-23
ENSGALG00000011683	CENPC	290.757	up-regulation	1.94852	0.178712	10.9031	1.11357e-27	7.37259e-26
ENSGALG00000028880	FDPS	6455.92	up-regulation	1.94779	0.251401	7.74774	9.35388e-15	2.57001e-13
ENSGALG00000016318	PCYT1B	19.753	up-regulation	1.94146	0.68503	2.83413	0.00459509	0.0198219
ENSGALG00000027565		20.5206	up-regulation	1.93248	0.524555	3.68403	0.000229571	0.00145764
ENSGALG00000004687	CENPP	480.902	up-regulation	1.92968	0.198014	9.74516	1.93473e-22	9.31957e-21
ENSGALG00000032239	GCHFR	2050.87	up-regulation	1.92465	0.176955	10.8765	1.49189e-27	9.74856e-26
ENSGALG00000031839	SUV39H1	162.708	up-regulation	1.9237	0.285985	6.72658	1.73699e-11	3.54209e-10
ENSGALG00000012756	PARPBP	52.1691	up-regulation	1.92077	0.344707	5.57217	2.51582e-08	3.55026e-07
ENSGALG00000002009	FANCG	156.406	up-regulation	1.9205	0.305212	6.29233	3.12734e-10	5.62883e-09
ENSGALG00000010986	GNG4	33.6992	up-regulation	1.91858	0.538426	3.56332	0.000366195	0.00220671
ENSGALG00000016675	PAQR8	23.5671	up-regulation	1.91702	0.550195	3.48426	0.000493504	0.00287476
ENSGALG00000035016	ID2	401.253	up-regulation	1.89944	0.217248	8.7432	2.26594e-18	8.36727e-17
ENSGALG00000009365	CYP51A1	10074.1	up-regulation	1.8962	0.129704	14.6194	2.11231e-48	3.34167e-46
ENSGALG00000038032	DUT	904.71	up-regulation	1.89598	0.127733	14.8433	7.68781e-50	1.25587e-47
ENSGALG00000019967	MTFR2	165.427	up-regulation	1.89203	0.258424	7.3214	2.45405e-13	5.91056e-12
ENSGALG00000003456	CA12	26.7187	up-regulation	1.89126	0.64665	2.9247	0.0034479	0.0155705
ENSGALG00000029382	BARX2	18.7501	up-regulation	1.87598	0.598227	3.1359	0.00171326	0.00846157
ENSGALG00000028900	CENPT	469.101	up-regulation	1.87562	0.229345	8.17814	2.88263e-16	8.98346e-15
ENSGALG00000005451	HELLS	606.117	up-regulation	1.87198	0.134099	13.9597	2.74402e-44	3.64955e-42
ENSGALG00000006048		80.5324	up-regulation	1.86824	0.36343	5.14058	2.73889e-07	3.24117e-06
ENSGALG00000013771	CRACD	147.051	up-regulation	1.8677	0.524843	3.55859	0.000372853	0.00224144
ENSGALG00000007786	DOK5	141.774	up-regulation	1.86336	0.328051	5.68009	1.34625e-08	1.97201e-07
ENSGALG00000049498		14.029	up-regulation	1.86214	0.672621	2.76848	0.00563185	0.0234268
ENSGALG00000045021		95.857	up-regulation	1.85906	0.29937	6.20993	5.30093e-10	9.32877e-09
ENSGALG00000033339	FIGNL2	94.2527	up-regulation	1.85574	0.446912	4.15235	3.29076e-05	0.000260026
ENSGALG00000016797	FHL2	43.9363	up-regulation	1.85313	0.449107	4.12626	3.68718e-05	0.000286716
ENSGALG00000051006		43.0585	up-regulation	1.85187	0.371711	4.98202	6.29254e-07	7.07168e-06
ENSGALG00000050830	SV2A	29.6855	up-regulation	1.84911	0.501693	3.68574	0.00022804	0.00144975
ENSGALG00000049912		104.689	up-regulation	1.84906	0.345537	5.35127	8.73413e-08	1.12577e-06
ENSGALG00000005806	KIF24	32.0715	up-regulation	1.84622	0.404188	4.56772	4.93059e-06	4.67815e-05
ENSGALG00000004239	IFITM5	450.645	up-regulation	1.84562	0.316368	5.83377	5.41885e-09	8.3102e-08
ENSGALG00000010745	HMGB2	613.856	up-regulation	1.83448	0.22021	8.33061	8.0428e-17	2.62772e-15
ENSGALG00000020210	CENPU	240.711	up-regulation	1.8343	0.22776	8.05365	8.03626e-16	2.40592e-14
ENSGALG00000041858		20.9618	up-regulation	1.8318	0.654795	2.79752	0.0051496	0.0218034
ENSGALG00000050840	APCDD1	49.0539	up-regulation	1.83068	0.508681	3.59887	0.0003196	0.00195732
ENSGALG00000009920	COCH	237.075	up-regulation	1.82992	0.348764	5.24686	1.54713e-07	1.91688e-06
ENSGALG00000034684		278.388	up-regulation	1.82708	0.276105	6.61732	3.65764e-11	7.24251e-10
ENSGALG00000046419		32.3703	up-regulation	1.82679	0.512014	3.56786	0.000359905	0.00217404
ENSGALG00000031960	LEF1	169.93	up-regulation	1.82494	0.21699	8.41027	4.09071e-17	1.36318e-15
ENSGALG00000012915	MCM4	1195.7	up-regulation	1.82411	0.0980026	18.6129	2.52617e-77	9.25994e-75
ENSGALG00000012747	NEDD9	1198.34	up-regulation	1.82099	0.427996	4.2547	2.09333e-05	0.000173816
ENSGALG00000011391	AMN	20.0431	up-regulation	1.82078	0.533768	3.41118	0.000646828	0.00366422
ENSGALG00000009495	FGFR2	375.818	up-regulation	1.8198	0.368698	4.93575	7.9844e-07	8.80095e-06
ENSGALG00000017229	FAT3	53.2879	up-regulation	1.8193	0.494931	3.67586	0.00023705	0.00149816
ENSGALG00000021031	CXCR7	803.989	up-regulation	1.81551	0.128022	14.1813	1.19617e-45	1.66456e-43
ENSGALG00000015729	LPAR1	465.111	up-regulation	1.81069	0.166176	10.8962	1.20172e-27	7.88674e-26
ENSGALG00000053416		15.3147	up-regulation	1.81019	0.534668	3.38564	0.000710118	0.00397185
ENSGALG00000016042	CHAF1B	591.163	up-regulation	1.80785	0.150128	12.0421	2.1356e-33	1.92191e-31
ENSGALG00000012481	TNFAIP6	3771.25	up-regulation	1.79729	0.123567	14.545	6.28079e-48	9.8327e-46
ENSGALG00000038502	CCNF	196.023	up-regulation	1.79154	0.333703	5.36866	7.93249e-08	1.03321e-06
ENSGALG00000040157	CHTF18	710.966	up-regulation	1.7899	0.168597	10.6164	2.49955e-26	1.47317e-24
ENSGALG00000028685	SEMA5A	233.701	up-regulation	1.78065	0.486716	3.6585	0.000253691	0.00158864
ENSGALG00000016635		162.813	up-regulation	1.76927	0.480396	3.68295	0.000230549	0.00146176
ENSGALG00000043938	LIG1	390.498	up-regulation	1.755	0.165824	10.5835	3.55511e-26	2.07898e-24
ENSGALG00000049806		72.8777	up-regulation	1.75141	0.307841	5.68935	1.27527e-08	1.87352e-07
ENSGALG00000009262	FGB	17.1835	up-regulation	1.75129	0.588234	2.97721	0.00290888	0.0134268
ENSGALG00000051176		62.5649	up-regulation	1.75066	0.347854	5.03275	4.83489e-07	5.53288e-06
ENSGALG00000003324	PRRX1	7956.47	up-regulation	1.74891	0.155026	11.2814	1.62099e-29	1.14914e-27
ENSGALG00000015154	TRPM6	22.0876	up-regulation	1.74753	0.634163	2.75565	0.00585755	0.024165
ENSGALG00000029509	NECAB1	49.0427	up-regulation	1.74425	0.427501	4.0801	4.50157e-05	0.000343421
ENSGALG00000013784	CDT1	295.85	up-regulation	1.74336	0.167163	10.4291	1.82613e-25	1.03958e-23
ENSGALG00000033781	FEN1	938.407	up-regulation	1.73684	0.141356	12.287	1.06427e-34	1.01234e-32
ENSGALG00000043185	MATN1	747.66	up-regulation	1.73591	0.266572	6.51197	7.41705e-11	1.42001e-09
ENSGALG00000006174	VSTM4	5494.81	up-regulation	1.73576	0.0964274	18.0007	1.92287e-72	6.14867e-70
ENSGALG00000002599	ARHGEF39	177.201	up-regulation	1.73415	0.268633	6.45548	1.07877e-10	2.04192e-09
ENSGALG00000052786		68.2846	up-regulation	1.73074	0.316492	5.46853	4.53778e-08	6.17179e-07
ENSGALG00000016391	CNKSR2	178.719	up-regulation	1.72793	0.473384	3.65016	0.000262076	0.00163366
ENSGALG00000052065		42.1742	up-regulation	1.72577	0.412511	4.18358	2.86949e-05	0.000230618
ENSGALG00000044480	IL13RA1	908.894	up-regulation	1.72575	0.14779	11.6771	1.66933e-31	1.33448e-29
ENSGALG00000005046	SHMT1	49.1013	up-regulation	1.72521	0.406663	4.24236	2.21178e-05	0.000182342
ENSGALG00000001332	RBL1	348.305	up-regulation	1.72377	0.330215	5.22015	1.78774e-07	2.18439e-06
ENSGALG00000002118	KCNMB1	592.6	up-regulation	1.72299	0.217151	7.93454	2.11278e-15	6.14176e-14
ENSGALG00000052133		190.798	up-regulation	1.72235	0.201638	8.54183	1.32118e-17	4.60696e-16
ENSGALG00000003294	ATAD5	263.371	up-regulation	1.72061	0.277772	6.19433	5.85353e-10	1.01938e-08
ENSGALG00000014910	COLEC12	1723.48	up-regulation	1.71923	0.245183	7.01202	2.34894e-12	5.13113e-11
ENSGALG00000046857		102.994	up-regulation	1.71909	0.361074	4.76106	1.92583e-06	1.98786e-05
ENSGALG00000053422		27.913	up-regulation	1.71458	0.47362	3.62016	0.000294417	0.00181866
ENSGALG00000054506		107.981	up-regulation	1.71444	0.229149	7.48175	7.33403e-14	1.85561e-12
ENSGALG00000009233	LIN9	223.308	up-regulation	1.71143	0.188532	9.07766	1.10932e-19	4.54277e-18
ENSGALG00000035814		86.5179	up-regulation	1.71051	0.378743	4.5163	6.29305e-06	5.83097e-05
ENSGALG00000021314	PLA2G10	1083.94	up-regulation	1.70706	0.159492	10.7031	9.8437e-27	5.96536e-25
ENSGALG00000029375		32.9668	up-regulation	1.70636	0.401303	4.25205	2.11821e-05	0.000175688
ENSGALG00000033320		2114.44	up-regulation	1.70498	0.239886	7.10748	1.18181e-12	2.6589e-11
ENSGALG00000016608	ADCY3	21.7997	up-regulation	1.70445	0.652397	2.6126	0.00898563	0.0343889
ENSGALG00000035030	KIF20A	1354.63	up-regulation	1.70218	0.106572	15.9721	1.99971e-57	4.11693e-55
ENSGALG00000029596	HAS2	206.031	up-regulation	1.70075	0.421725	4.03285	5.51052e-05	0.000411823
ENSGALG00000006779	PDZD3	88.7976	up-regulation	1.70072	0.371842	4.57378	4.79014e-06	4.55351e-05
ENSGALG00000012068		22.9477	up-regulation	1.70064	0.497168	3.42066	0.000624689	0.00355219
ENSGALG00000012618	FANCC	127.955	up-regulation	1.69853	0.251401	6.75627	1.41588e-11	2.89514e-10
ENSGALG00000054030		30.1236	up-regulation	1.69291	0.542161	3.12253	0.00179305	0.00880934
ENSGALG00000010001	EGLN3	62.6853	up-regulation	1.69251	0.387148	4.37173	1.23267e-05	0.000107708
ENSGALG00000001475	STMN1	1952.46	up-regulation	1.69041	0.170033	9.94167	2.74203e-23	1.4017e-21
ENSGALG00000039448	NCAPD2	1029.85	up-regulation	1.68996	0.158009	10.6954	1.07002e-26	6.45834e-25
ENSGALG00000048104		75.908	up-regulation	1.68686	0.291329	5.79022	7.02957e-09	1.06178e-07
ENSGALG00000034168	WNT5A	12.3732	up-regulation	1.68007	0.665812	2.52334	0.0116245	0.0422195
ENSGALG00000052768	LDLR	227.543	up-regulation	1.67896	0.456644	3.67674	0.00023623	0.00149487
ENSGALG00000009082	COQ8A	2836.87	up-regulation	1.67425	0.0904028	18.5199	1.4261e-76	4.98439e-74
ENSGALG00000015977	SMOX	169.235	up-regulation	1.6717	0.238569	7.00719	2.43156e-12	5.29621e-11
ENSGALG00000032558	INSC	250.307	up-regulation	1.66351	0.293732	5.66337	1.48433e-08	2.1512e-07
ENSGALG00000008747	ITGA8	4658.38	up-regulation	1.66269	0.312662	5.31787	1.0499e-07	1.33494e-06
ENSGALG00000055100		132.133	up-regulation	1.66149	0.279021	5.95471	2.60527e-09	4.20564e-08
ENSGALG00000002663	ATR	243.133	up-regulation	1.65884	0.199032	8.33451	7.78217e-17	2.54811e-15
ENSGALG00000037051		2912.86	up-regulation	1.65374	0.215285	7.68167	1.57032e-14	4.20853e-13
ENSGALG00000052526		35.4471	up-regulation	1.65296	0.495741	3.33433	0.000855047	0.00465767
ENSGALG00000051754	KRT17	34.1818	up-regulation	1.65095	0.411381	4.01318	5.99054e-05	0.000443288
ENSGALG00000014727	PDE4D	113.547	up-regulation	1.64619	0.472493	3.48405	0.000493886	0.00287587
ENSGALG00000012312	GCAT	141.335	up-regulation	1.64429	0.278089	5.91282	3.36292e-09	5.33699e-08
ENSGALG00000009157	ECT2	430.312	up-regulation	1.64203	0.194228	8.45416	2.81101e-17	9.47234e-16
ENSGALG00000006037	MCM2	789.76	up-regulation	1.64114	0.110395	14.8661	5.46953e-50	9.03313e-48
ENSGALG00000054821	NAALAD2	26.8072	up-regulation	1.63566	0.447659	3.6538	0.000258385	0.00161265
ENSGALG00000010674	DCTD	301.534	up-regulation	1.6335	0.174279	9.37292	7.05532e-21	3.04697e-19
ENSGALG00000040529	DLX3	28.9918	up-regulation	1.63123	0.572384	2.84989	0.00437345	0.0190352
ENSGALG00000003103	MST1R	83.5033	up-regulation	1.6301	0.31084	5.24417	1.56989e-07	1.93741e-06
ENSGALG00000005831	DNAI1	24.0777	up-regulation	1.62792	0.56072	2.90327	0.00369287	0.0164981
ENSGALG00000034989	CEP112	147.547	up-regulation	1.62533	0.228546	7.11162	1.14692e-12	2.58815e-11
ENSGALG00000013848	MVK	1475.84	up-regulation	1.62164	0.174765	9.27896	1.71133e-20	7.26543e-19
ENSGALG00000015677	SUSD1	222.403	up-regulation	1.62086	0.271067	5.97957	2.23723e-09	3.65868e-08
ENSGALG00000036566		1870.15	up-regulation	1.61605	0.224473	7.19929	6.05247e-13	1.41027e-11
ENSGALG00000042418	CHEK1	168.832	up-regulation	1.61225	0.339002	4.75588	1.97581e-06	2.03387e-05
ENSGALG00000040397	HAUS1	152.594	up-regulation	1.61067	0.325548	4.94755	7.51527e-07	8.34172e-06
ENSGALG00000027353	C10orf71	1371.49	up-regulation	1.6106	0.288738	5.57806	2.43223e-08	3.44523e-07
ENSGALG00000010795	CRPPA	58.3661	up-regulation	1.60121	0.622196	2.57348	0.0100682	0.0375938
ENSGALG00000016925	TBC1D4	777.053	up-regulation	1.59783	0.193195	8.27052	1.33374e-16	4.28307e-15
ENSGALG00000009560	MSMO1	8745.04	up-regulation	1.59442	0.113188	14.0865	4.596e-45	6.27938e-43
ENSGALG00000010032		94.5152	up-regulation	1.5894	0.344827	4.60928	4.04073e-06	3.91348e-05
ENSGALG00000016665	FDFT1	4544.1	up-regulation	1.58761	0.149584	10.6135	2.58016e-26	1.51474e-24
ENSGALG00000006631	TICRR	436.184	up-regulation	1.58734	0.172532	9.20031	3.56931e-20	1.50261e-18
ENSGALG00000033811	PTPRN	59.8812	up-regulation	1.58365	0.293014	5.40468	6.49252e-08	8.61218e-07
ENSGALG00000012790	DSP	29.0461	up-regulation	1.58192	0.590103	2.68075	0.00734572	0.0291213
ENSGALG00000009491	RAD51B	294.474	up-regulation	1.57988	0.182112	8.67533	4.1236e-18	1.48975e-16
ENSGALG00000031058		30.5705	up-regulation	1.57924	0.383194	4.12125	3.76815e-05	0.000291915
ENSGALG00000035031	HEY1	48.2784	up-regulation	1.5788	0.445908	3.54064	0.000399161	0.00238055
ENSGALG00000054326		27.7781	up-regulation	1.57557	0.433797	3.63206	0.000281171	0.0017451
ENSGALG00000042134	PIEZO2	207.548	up-regulation	1.57129	0.40126	3.9159	9.0067e-05	0.000636996
ENSGALG00000012975	IQSEC3	37.9377	up-regulation	1.57023	0.576702	2.72278	0.00647343	0.0262023
ENSGALG00000010331	MME	145.988	up-regulation	1.56898	0.601326	2.6092	0.00907539	0.034697
ENSGALG00000002282	TMEM200A	222.515	up-regulation	1.56794	0.418321	3.74817	0.000178132	0.00115794
ENSGALG00000040269		24.4724	up-regulation	1.56109	0.406005	3.84499	0.000120555	0.000820945
ENSGALG00000044485	F2RL3	22.8442	up-regulation	1.55887	0.438694	3.55343	0.000380248	0.00228043
ENSGALG00000009042	ISM1	119.061	up-regulation	1.55018	0.263	5.89422	3.76462e-09	5.91826e-08
ENSGALG00000015010	NSG1	57.7866	up-regulation	1.54692	0.465619	3.32228	0.000892837	0.00483199
ENSGALG00000032681		538.254	up-regulation	1.54508	0.232197	6.65418	2.84884e-11	5.71631e-10
ENSGALG00000009870	IL15	321.542	up-regulation	1.54477	0.210782	7.32875	2.32316e-13	5.63143e-12
ENSGALG00000004127		623.991	up-regulation	1.54441	0.220273	7.01134	2.36052e-12	5.14894e-11
ENSGALG00000009907	G2E3	252.231	up-regulation	1.54434	0.348768	4.42799	9.51169e-06	8.49888e-05
ENSGALG00000011086	ACTA1	2507.7	up-regulation	1.5432	0.189401	8.1478	3.70593e-16	1.13435e-14
ENSGALG00000008155	KCTD18	41.7852	up-regulation	1.53313	0.406567	3.77091	0.000162653	0.00106608
ENSGALG00000009530	PDZRN4	67.9297	up-regulation	1.53295	0.312398	4.90705	9.24579e-07	1.00985e-05
ENSGALG00000052583		81.6225	up-regulation	1.53284	0.483423	3.1708	0.0015202	0.00763351
ENSGALG00000015234		115.235	up-regulation	1.53242	0.218099	7.02627	2.12122e-12	4.66078e-11
ENSGALG00000038649	DONSON	56.525	up-regulation	1.52951	0.331748	4.61046	4.0178e-06	3.89571e-05
ENSGALG00000054870		30.5437	up-regulation	1.52695	0.495825	3.07962	0.00207265	0.00997113
ENSGALG00000005769	WEE1	608.563	up-regulation	1.52238	0.156945	9.70011	3.01184e-22	1.43243e-20
ENSGALG00000048648		19.5986	up-regulation	1.51725	0.549633	2.76047	0.00577174	0.02387
ENSGALG00000033561	DGKB	60.2596	up-regulation	1.5171	0.474299	3.1986	0.00138095	0.00703549
ENSGALG00000008263	CNTN4	42.1809	up-regulation	1.50939	0.497984	3.031	0.00243743	0.0114943
ENSGALG00000023142	PTGER3	142.756	up-regulation	1.50844	0.584636	2.58014	0.0098759	0.0370273
ENSGALG00000003777	NELL1	181.533	up-regulation	1.50829	0.34218	4.4079	1.04376e-05	9.25466e-05
ENSGALG00000009095	LHCGR	59.5543	up-regulation	1.50822	0.46074	3.27349	0.0010623	0.00561367
ENSGALG00000023626	NTN1	105.664	up-regulation	1.50772	0.476963	3.16107	0.00157189	0.00786436
ENSGALG00000017183	MMP13	2531.45	up-regulation	1.50526	0.369934	4.06899	4.72165e-05	0.000358573
ENSGALG00000009538		1446.27	up-regulation	1.50457	0.124937	12.0427	2.12016e-33	1.91951e-31
ENSGALG00000002846	NEURL1B	55.467	up-regulation	1.50118	0.476782	3.14857	0.00164073	0.0081543
ENSGALG00000040993	BAMBI	4375.88	up-regulation	1.4991	0.104932	14.2864	2.65964e-46	3.80683e-44
ENSGALG00000011881	CCNA2	987.541	up-regulation	1.49858	0.125184	11.971	5.04136e-33	4.48323e-31
ENSGALG00000011504	TMPO	1227.19	up-regulation	1.49373	0.588044	2.54017	0.0110799	0.0405667
ENSGALG00000008704	CUBN	323.956	up-regulation	1.48891	0.155693	9.56312	1.14262e-21	5.18805e-20
ENSGALG00000010346	TGFB3	32140.7	up-regulation	1.48608	0.0852818	17.4255	5.2845e-68	1.4985e-65
ENSGALG00000009995	AKAP6	28.7491	up-regulation	1.48495	0.527487	2.81515	0.00487548	0.0208163
ENSGALG00000003475	ACLY	10276.1	up-regulation	1.48006	0.0721349	20.518	1.48655e-93	7.70391e-91
ENSGALG00000018998	UNC5A	59.9639	up-regulation	1.47979	0.499119	2.9648	0.00302882	0.0139035
ENSGALG00000008962	MSH2	752.766	up-regulation	1.476	0.123557	11.946	6.81566e-33	5.95538e-31
ENSGALG00000049729		23.2857	up-regulation	1.47426	0.585365	2.51854	0.0117844	0.0426868
ENSGALG00000010562	CEP128	80.0885	up-regulation	1.47392	0.248349	5.93488	2.94066e-09	4.70162e-08
ENSGALG00000012987	CCDC77	172.556	up-regulation	1.47389	0.179057	8.2314	1.85044e-16	5.8425e-15
ENSGALG00000038984		49.7583	up-regulation	1.4734	0.410315	3.5909	0.000329537	0.00200836
ENSGALG00000003674	DHTKD1	386.396	up-regulation	1.473	0.180157	8.17619	2.92953e-16	9.09667e-15
ENSGALG00000017362	HAVCR1	18.3804	up-regulation	1.4721	0.480017	3.06676	0.00216389	0.0103603
ENSGALG00000011831	ANKRD50	745.68	up-regulation	1.4671	0.338873	4.32935	1.49547e-05	0.000128138
ENSGALG00000028626	DCLRE1B	69.317	up-regulation	1.46684	0.379164	3.86862	0.000109453	0.000753882
ENSGALG00000010975	TMTC2	461.996	up-regulation	1.46487	0.394761	3.71079	0.000206611	0.0013236
ENSGALG00000015884	MIS18A	261.159	up-regulation	1.46463	0.165207	8.8654	7.62283e-19	2.93001e-17
ENSGALG00000029292	PCNA	3496.19	up-regulation	1.46285	0.16093	9.08998	9.9058e-20	4.07875e-18
ENSGALG00000009836	ELMOD2	259.922	up-regulation	1.46271	0.596671	2.45146	0.0142279	0.0495992
ENSGALG00000029322	FBXO39	82.8338	up-regulation	1.46092	0.379334	3.85128	0.0001175	0.000802687
ENSGALG00000037494	WNT8A	75.8928	up-regulation	1.45895	0.313461	4.65433	3.25029e-06	3.20109e-05
ENSGALG00000041323		138.052	up-regulation	1.45575	0.338987	4.29441	1.7516e-05	0.000147993
ENSGALG00000033144	COLEC10	607.372	up-regulation	1.45575	0.217906	6.68061	2.37952e-11	4.80601e-10
ENSGALG00000041422		6107.87	up-regulation	1.45497	0.135819	10.7125	8.89121e-27	5.43195e-25
ENSGALG00000049471		84.4044	up-regulation	1.44562	0.359811	4.01772	5.87635e-05	0.000435369
ENSGALG00000012160	KIF18A	249.207	up-regulation	1.44446	0.212897	6.78476	1.16281e-11	2.40054e-10
ENSGALG00000007965	HN1	8573.67	up-regulation	1.4401	0.165937	8.6786	4.00655e-18	1.45446e-16
ENSGALG00000026757	DHFR	136.591	up-regulation	1.43816	0.185975	7.7331	1.04962e-14	2.87336e-13
ENSGALG00000015219		114.998	up-regulation	1.42822	0.325395	4.38918	1.13778e-05	0.000100174
ENSGALG00000016912	EDNRB	80.1355	up-regulation	1.42754	0.389589	3.66422	0.000248094	0.00156074
ENSGALG00000002561		137.453	up-regulation	1.42664	0.355883	4.00874	6.10446e-05	0.000450524
ENSGALG00000009480	DOCK4	123.865	up-regulation	1.4244	0.440261	3.23535	0.00121494	0.00627467
ENSGALG00000009305	LBR	1527.33	up-regulation	1.42331	0.208126	6.83871	7.99095e-12	1.67732e-10
ENSGALG00000008445	SLC24A3	166.483	up-regulation	1.4159	0.509143	2.78095	0.00542008	0.0227157
ENSGALG00000053509	DDX11	327.518	up-regulation	1.41575	0.201584	7.02311	2.1699e-12	4.76079e-11
ENSGALG00000004472	ASTN1	103.184	up-regulation	1.41464	0.358906	3.94153	8.0965e-05	0.000581655
ENSGALG00000007485	TFRC	943.789	up-regulation	1.41406	0.283013	4.99644	5.83995e-07	6.59419e-06
ENSGALG00000031139	LSM3	402.493	up-regulation	1.41144	0.315133	4.47888	7.50355e-06	6.84705e-05
ENSGALG00000005977	BTBD8	205.191	up-regulation	1.40653	0.291815	4.81993	1.43606e-06	1.51669e-05
ENSGALG00000007267	MVD	1515.36	up-regulation	1.40595	0.235734	5.96413	2.45935e-09	4.00017e-08
ENSGALG00000016328	GSTA2	286.94	up-regulation	1.40548	0.142397	9.87017	5.60696e-23	2.78109e-21
ENSGALG00000011238	WLS	20143.5	up-regulation	1.40443	0.084681	16.585	8.94805e-62	2.13461e-59
ENSGALG00000013427	SORBS2	164.811	up-regulation	1.40319	0.478934	2.92982	0.00339156	0.015373
ENSGALG00000013948	RASL11B	207.326	up-regulation	1.39892	0.216871	6.45047	1.11504e-10	2.10527e-09
ENSGALG00000007140	NRP1	1389.05	up-regulation	1.39318	0.317762	4.38436	1.16326e-05	0.000102118
ENSGALG00000003727	HAUS8	252.797	up-regulation	1.3929	0.168808	8.25137	1.56588e-16	4.95444e-15
ENSGALG00000053621		32.856	up-regulation	1.39163	0.422779	3.29162	0.000996108	0.00531246
ENSGALG00000034140	ZNF395	211.248	up-regulation	1.38873	0.267784	5.18601	2.1485e-07	2.58112e-06
ENSGALG00000049902		64.9542	up-regulation	1.38667	0.372093	3.72669	0.000194011	0.0012498
ENSGALG00000036883	MET	129.972	up-regulation	1.385	0.279069	4.96292	6.94421e-07	7.75368e-06
ENSGALG00000028501	DCK	527.461	up-regulation	1.3848	0.155115	8.92761	4.353e-19	1.70368e-17
ENSGALG00000052213		81.275	up-regulation	1.38296	0.521725	2.65075	0.00803131	0.0313351
ENSGALG00000013999	FBXO40	60.8624	up-regulation	1.38012	0.394182	3.50123	0.000463119	0.0027199
ENSGALG00000036234	RFWD3	201.523	up-regulation	1.37728	0.19338	7.12217	1.0624e-12	2.41191e-11
ENSGALG00000004209	ELFN1	63.0324	up-regulation	1.37604	0.422776	3.25476	0.00113488	0.00593254
ENSGALG00000033677	AHCY	1775.44	up-regulation	1.37458	0.11798	11.651	2.26888e-31	1.78529e-29
ENSGALG00000005079	VCL	6744.23	up-regulation	1.37454	0.554004	2.4811	0.0130978	0.0465691
ENSGALG00000024481	CENPS	249.505	up-regulation	1.37314	0.251029	5.47005	4.49901e-08	6.13016e-07
ENSGALG00000019741	PSMC3IP	273.51	up-regulation	1.37304	0.318619	4.30934	1.63745e-05	0.000139429
ENSGALG00000051969		87.8379	up-regulation	1.37271	0.390668	3.51376	0.000441818	0.00260907
ENSGALG00000017106	ATP8A2	41.4908	up-regulation	1.36879	0.462467	2.95975	0.00307885	0.014103
ENSGALG00000046952		144.141	up-regulation	1.36778	0.400763	3.41293	0.000642677	0.00364483
ENSGALG00000000521	SPIRE2	106.952	up-regulation	1.36657	0.322999	4.23088	2.32783e-05	0.000190654
ENSGALG00000003767	NKD1	100.833	up-regulation	1.36316	0.364569	3.73909	0.000184685	0.00119546
ENSGALG00000033570		537.336	up-regulation	1.36177	0.244982	5.55865	2.71862e-08	3.81495e-07
ENSGALG00000016463	FAM49A	2031.83	up-regulation	1.36085	0.347199	3.91952	8.87266e-05	0.0006287
ENSGALG00000009024	CLIP4	154.804	up-regulation	1.35594	0.439271	3.0868	0.00202323	0.00976779
ENSGALG00000009400	SLC8A3	35.8734	up-regulation	1.35488	0.471835	2.87151	0.00408517	0.0179678
ENSGALG00000048246		48.0396	up-regulation	1.3533	0.40633	3.33054	0.00086678	0.00471816
ENSGALG00000011657	EAF2	312.825	up-regulation	1.35297	0.136251	9.92999	3.08286e-23	1.56001e-21
ENSGALG00000015925	CGAS	31.6085	up-regulation	1.35155	0.506801	2.66682	0.0076572	0.0301415
ENSGALG00000010940	ACSS3	29.4249	up-regulation	1.35144	0.477085	2.83269	0.00461574	0.0198901
ENSGALG00000008970	NRK	3463.89	up-regulation	1.3507	0.353444	3.82155	0.000132618	0.000889385
ENSGALG00000037735	CenpA	113.45	up-regulation	1.34726	0.378262	3.56172	0.00036844	0.00221846
ENSGALG00000016767	AFF3	70.8355	up-regulation	1.34582	0.411553	3.27011	0.00107504	0.00566903
ENSGALG00000035701	SMAD3	1053	up-regulation	1.34526	0.375567	3.58193	0.00034106	0.00207187
ENSGALG00000043283	LGI2	54.065	up-regulation	1.34487	0.32464	4.14264	3.4333e-05	0.000270152
ENSGALG00000015064	TTC39C	100.417	up-regulation	1.34198	0.516897	2.59622	0.00942543	0.0357083
ENSGALG00000016312	POLA1	794.166	up-regulation	1.34049	0.130591	10.2648	1.01494e-24	5.5067e-23
ENSGALG00000001126	CHAF1A	710.631	up-regulation	1.34037	0.118026	11.3565	6.88301e-30	4.94951e-28
ENSGALG00000015142		182.3	up-regulation	1.33933	0.415659	3.22218	0.00127221	0.00653898
ENSGALG00000042551		29.7813	up-regulation	1.33781	0.450451	2.96992	0.00297874	0.0137033
ENSGALG00000030930		81.2529	up-regulation	1.33711	0.391322	3.41691	0.000633373	0.00359885
ENSGALG00000001616	CDC45	641.157	up-regulation	1.33704	0.144843	9.23099	2.68151e-20	1.13204e-18
ENSGALG00000047526		58.7768	up-regulation	1.33583	0.306418	4.35951	1.30355e-05	0.000113112
ENSGALG00000002742	TMEM132B	163.111	up-regulation	1.33331	0.359092	3.71301	0.000204811	0.00131374
ENSGALG00000043287	CAV1	812.556	up-regulation	1.32834	0.309436	4.29278	1.76447e-05	0.000148812
ENSGALG00000037377	TULP4	121.525	up-regulation	1.32645	0.312326	4.24702	2.16631e-05	0.00017938
ENSGALG00000013568	NR4A3	497.635	up-regulation	1.32577	0.339548	3.90452	9.4413e-05	0.000662743
ENSGALG00000019063	MMP10	768.824	up-regulation	1.32439	0.18632	7.10815	1.1761e-12	2.65002e-11
ENSGALG00000004342	ORC6	263.033	up-regulation	1.32239	0.155568	8.50043	1.88886e-17	6.48122e-16
ENSGALG00000003072	RPA1	1381.77	up-regulation	1.32103	0.101155	13.0595	5.6065e-39	6.48155e-37
ENSGALG00000011116	VRK1	254.423	up-regulation	1.32073	0.175872	7.50962	5.9301e-14	1.52348e-12
ENSGALG00000053491		135.272	up-regulation	1.31966	0.27881	4.73318	2.21034e-06	2.25521e-05
ENSGALG00000016304	LRRC1	101.968	up-regulation	1.31901	0.346074	3.81134	0.000138217	0.000920776
ENSGALG00000003010	NUP93	1064.29	up-regulation	1.31892	0.117831	11.1933	4.39631e-29	3.08748e-27
ENSGALG00000027871	MAD2L1BP	319.478	up-regulation	1.31855	0.162741	8.10211	5.40135e-16	1.63994e-14
ENSGALG00000014692	LMNB1	776.618	up-regulation	1.31599	0.113543	11.5903	4.61639e-31	3.55793e-29
ENSGALG00000030902		2300.74	up-regulation	1.30806	0.165565	7.9006	2.7756e-15	7.97601e-14
ENSGALG00000031763	EDARADD	27.1399	up-regulation	1.30472	0.47188	2.76494	0.00569331	0.0236236
ENSGALG00000045705	H2AX	241.086	up-regulation	1.30456	0.232607	5.60845	2.0415e-08	2.91374e-07
ENSGALG00000040432	PAPPA2	5124.45	up-regulation	1.30396	0.334144	3.90238	9.52514e-05	0.000668004
ENSGALG00000036901	TSPAN18	231.309	up-regulation	1.30084	0.440814	2.95101	0.00316741	0.014468
ENSGALG00000005503	WFDC1	167.028	up-regulation	1.30014	0.248609	5.22967	1.69815e-07	2.08169e-06
ENSGALG00000034534	FAAP24	162.99	up-regulation	1.2971	0.195496	6.63489	3.24744e-11	6.46435e-10
ENSGALG00000011442	TGFBR2	801.296	up-regulation	1.29231	0.43384	2.97878	0.00289403	0.0133705
ENSGALG00000010233	SYNDIG1L	116.899	up-regulation	1.29036	0.270545	4.7695	1.84686e-06	1.91556e-05
ENSGALG00000017096	LNX2	184.504	up-regulation	1.28816	0.409221	3.14785	0.00164478	0.008169
ENSGALG00000048161		53.4415	up-regulation	1.28694	0.403958	3.18583	0.0014434	0.00730893
ENSGALG00000052644		76.0177	up-regulation	1.28612	0.298793	4.30439	1.67449e-05	0.000141939
ENSGALG00000008473	PLXND1	868.222	up-regulation	1.28557	0.255024	5.04099	4.6312e-07	5.32128e-06
ENSGALG00000014681	PCSK1	57.2124	up-regulation	1.28458	0.502797	2.55487	0.0106227	0.0392363
ENSGALG00000031130	GGH	344.054	up-regulation	1.28263	0.521502	2.45949	0.0139134	0.0487083
ENSGALG00000005763	VILL	36.61	up-regulation	1.27895	0.497341	2.57158	0.0101235	0.0377535
ENSGALG00000050811	SP7	1594.31	up-regulation	1.27832	0.268907	4.75378	1.99647e-06	2.05373e-05
ENSGALG00000010889	HOOK1	209.483	up-regulation	1.2778	0.400054	3.19407	0.00140283	0.00713715
ENSGALG00000036095	BICC1	1648.63	up-regulation	1.27763	0.429658	2.97359	0.00294339	0.0135736
ENSGALG00000046819		75.6191	up-regulation	1.27411	0.354014	3.59905	0.000319385	0.0019568
ENSGALG00000016920	LMO7	10034.2	up-regulation	1.2737	0.245327	5.19185	2.0821e-07	2.51745e-06
ENSGALG00000030099		290.6	up-regulation	1.27343	0.150749	8.44736	2.97963e-17	1.00181e-15
ENSGALG00000052056		444.275	up-regulation	1.27305	0.318428	3.99793	6.38977e-05	0.000469135
ENSGALG00000018702		627.166	up-regulation	1.26927	0.169359	7.49455	6.6525e-14	1.70035e-12
ENSGALG00000015103	CCDC171	175.238	up-regulation	1.26893	0.179912	7.05304	1.75045e-12	3.88017e-11
ENSGALG00000040573	FMO3	271.312	up-regulation	1.2659	0.244516	5.17715	2.25302e-07	2.69806e-06
ENSGALG00000015124	KCTD1	141.151	up-regulation	1.26538	0.298619	4.23745	2.26075e-05	0.000186072
ENSGALG00000054364		57.6065	up-regulation	1.25993	0.403973	3.11885	0.00181559	0.00889678
ENSGALG00000012387	NUP43	733.947	up-regulation	1.25993	0.119404	10.5518	4.98399e-26	2.89206e-24
ENSGALG00000038747	TM4SF18	50.9961	up-regulation	1.2567	0.347715	3.61417	0.000301312	0.00185743
ENSGALG00000015028	RLN3	22.8844	up-regulation	1.2559	0.38842	3.23336	0.00122343	0.00631417
ENSGALG00000017493		159.214	up-regulation	1.25506	0.318768	3.93723	8.24277e-05	0.000589849
ENSGALG00000035978	CDCA7L	1670.09	up-regulation	1.25498	0.121986	10.2879	7.98879e-25	4.35013e-23
ENSGALG00000009624	FSIP1	35.0971	up-regulation	1.25104	0.5044	2.48026	0.0131286	0.0466454
ENSGALG00000052636		31.8788	up-regulation	1.24905	0.372986	3.34879	0.000811644	0.0044519
ENSGALG00000007669	EGR1	17498.5	up-regulation	1.24855	0.156573	7.97426	1.53301e-15	4.49114e-14
ENSGALG00000017050	SMAD9	64.847	up-regulation	1.24695	0.297105	4.19699	2.7048e-05	0.000218551
ENSGALG00000010023	CALM2	19001.8	up-regulation	1.24653	0.108179	11.5229	1.01195e-30	7.45517e-29
ENSGALG00000008656	ICOS	751.633	up-regulation	1.24582	0.132431	9.40732	5.08963e-21	2.21787e-19
ENSGALG00000004849	WSCD2	33.817	up-regulation	1.24484	0.478217	2.60309	0.00923881	0.0351608
ENSGALG00000013494	CENPN	238.86	up-regulation	1.24464	0.314116	3.96234	7.42174e-05	0.000538067
ENSGALG00000009704	CHST15	8880.42	up-regulation	1.23991	0.114047	10.8719	1.56833e-27	1.01596e-25
ENSGALG00000034100	UACA	12137.7	up-regulation	1.23979	0.224443	5.52385	3.31654e-08	4.60243e-07
ENSGALG00000031142	ACAA2	3372.74	up-regulation	1.23897	0.112199	11.0426	2.38067e-28	1.60444e-26
ENSGALG00000047480		128.38	up-regulation	1.23866	0.357184	3.46785	0.00052463	0.00303958
ENSGALG00000034741	ETNPPL	176.347	up-regulation	1.23823	0.219755	5.63459	1.75478e-08	2.53339e-07
ENSGALG00000001392	MMP23B	2632.14	up-regulation	1.23212	0.120132	10.2564	1.10755e-24	5.98755e-23
ENSGALG00000014883	MCM9	84.347	up-regulation	1.23206	0.256938	4.79518	1.62528e-06	1.69863e-05
ENSGALG00000042875	HMGB1	6247.29	up-regulation	1.23168	0.0908718	13.554	7.50325e-42	9.31954e-40
ENSGALG00000002646	FAM171B	42.223	up-regulation	1.22936	0.401374	3.06288	0.00219215	0.0104726
ENSGALG00000014948	HMGCR	6159.47	up-regulation	1.22867	0.167283	7.34488	2.05945e-13	5.00833e-12
ENSGALG00000042374		45.2471	up-regulation	1.22689	0.336903	3.64168	0.000270867	0.00168635
ENSGALG00000001561	MXRA8	10174.3	up-regulation	1.22193	0.0854433	14.3011	2.15344e-46	3.17295e-44
ENSGALG00000001749	ACSBG2	2904.86	up-regulation	1.22193	0.112958	10.8175	2.84362e-27	1.81088e-25
ENSGALG00000033286	ARSJ	933.272	up-regulation	1.2195	0.176512	6.90889	4.88457e-12	1.04573e-10
ENSGALG00000011532	CYP27C1	145.956	up-regulation	1.21696	0.266115	4.57306	4.80662e-06	4.56629e-05
ENSGALG00000032207	HMGN4	4328.87	up-regulation	1.21671	0.183375	6.63507	3.24351e-11	6.46435e-10
ENSGALG00000054624		53.9103	up-regulation	1.21366	0.341413	3.5548	0.000378265	0.00227082
ENSGALG00000011298	RARB	613.888	up-regulation	1.21037	0.293928	4.11791	3.82318e-05	0.000295721
ENSGALG00000005315	RPUSD1	270.044	up-regulation	1.21035	0.157399	7.68968	1.47508e-14	3.97292e-13
ENSGALG00000007924	STK17B	1427.44	up-regulation	1.2092	0.119703	10.1016	5.43486e-24	2.85596e-22
ENSGALG00000002744	PCDH15	96.4542	up-regulation	1.20819	0.383208	3.15283	0.00161694	0.00804935
ENSGALG00000003045	E2F1	1499.7	up-regulation	1.20801	0.171345	7.05013	1.78753e-12	3.95653e-11
ENSGALG00000052192	TUBA1B	20787.7	up-regulation	1.2057	0.19455	6.19741	5.73992e-10	1.00308e-08
ENSGALG00000011970	CHADL	132.906	up-regulation	1.20442	0.264867	4.54726	5.43491e-06	5.10827e-05
ENSGALG00000004323	RASAL2	675.946	up-regulation	1.20399	0.370983	3.24539	0.00117289	0.00609734
ENSGALG00000043021	HORMAD1	50.105	up-regulation	1.19925	0.384723	3.11717	0.00182599	0.00894192
ENSGALG00000008727		163.93	up-regulation	1.19886	0.336427	3.56352	0.000365919	0.00220593
ENSGALG00000045642	TNFRSF11A	394.398	up-regulation	1.19706	0.273671	4.37409	1.21939e-05	0.00010661
ENSGALG00000014674	CLSTN3	224.471	up-regulation	1.19585	0.244	4.90102	9.53382e-07	1.03829e-05
ENSGALG00000006677	P4HA2	4877.35	up-regulation	1.18664	0.101764	11.6607	2.02415e-31	1.60957e-29
ENSGALG00000043167	TNFRSF11B	3368.96	up-regulation	1.18653	0.179174	6.62221	3.53863e-11	7.02537e-10
ENSGALG00000048205		3494.28	up-regulation	1.18266	0.252962	4.67526	2.93581e-06	2.92007e-05
ENSGALG00000034348	ATAD2	813.482	up-regulation	1.18111	0.215707	5.47551	4.36251e-08	5.96038e-07
ENSGALG00000002667	OLFML2B	1145.04	up-regulation	1.17956	0.167601	7.03791	1.9515e-12	4.30046e-11
ENSGALG00000017135	CRYL1	1003.81	up-regulation	1.17688	0.0865928	13.5909	4.53304e-42	5.77348e-40
ENSGALG00000026536	IP6K3	26.3734	up-regulation	1.1766	0.426662	2.75769	0.0058212	0.0240348
ENSGALG00000027351	LRRC71	54.4126	up-regulation	1.17333	0.364452	3.21944	0.00128439	0.00659484
ENSGALG00000001942	SPDL1	493.458	up-regulation	1.17092	0.150538	7.77822	7.35513e-15	2.02826e-13
ENSGALG00000003904	MLPH	22.1936	up-regulation	1.1679	0.429214	2.72103	0.0065079	0.0263206
ENSGALG00000007650	SLC9A3R1	103.103	up-regulation	1.16711	0.305346	3.82224	0.000132243	0.000887661
ENSGALG00000008698	MGME1	225.455	up-regulation	1.16301	0.193802	6.00101	1.96088e-09	3.21719e-08
ENSGALG00000042552	TJP1	936.517	up-regulation	1.16226	0.42477	2.73621	0.00621505	0.0253731
ENSGALG00000008080	C1QTNF4	9293.23	up-regulation	1.16189	0.1615	7.19434	6.27627e-13	1.46016e-11
ENSGALG00000033212	HSP90AA1	9789	up-regulation	1.16115	0.236628	4.90706	9.24507e-07	1.00985e-05
ENSGALG00000002963	PID1	6143.14	up-regulation	1.16066	0.135215	8.58382	9.17774e-18	3.23026e-16
ENSGALG00000026225	PSMD12	2595.25	up-regulation	1.15967	0.0980926	11.8222	2.99786e-32	2.53117e-30
ENSGALG00000007131		2479.73	up-regulation	1.1584	0.13066	8.86573	7.60019e-19	2.9288e-17
ENSGALG00000016486	HS1BP3	575.635	up-regulation	1.15558	0.163182	7.08156	1.42541e-12	3.17841e-11
ENSGALG00000027922		197.348	up-regulation	1.15402	0.290128	3.97761	6.96119e-05	0.000506633
ENSGALG00000030162	IQGAP1	5400.5	up-regulation	1.15096	0.354486	3.24685	0.00116692	0.00606836
ENSGALG00000030879	AR	4030.29	up-regulation	1.14981	0.117041	9.82399	8.87583e-23	4.35931e-21
ENSGALG00000032736	MGLL	12903	up-regulation	1.14908	0.136402	8.4242	3.63223e-17	1.2185e-15
ENSGALG00000010707	GPR68	45.6534	up-regulation	1.14481	0.412945	2.77231	0.00556598	0.023205
ENSGALG00000011209	EVL	3662.34	up-regulation	1.14383	0.137435	8.32267	8.6e-17	2.80368e-15
ENSGALG00000010103	FBXW7	419.084	up-regulation	1.14252	0.182148	6.27248	3.55342e-10	6.36524e-09
ENSGALG00000038364	CCN3	19309.9	up-regulation	1.14249	0.161902	7.05671	1.70492e-12	3.78482e-11
ENSGALG00000004767	ODF2	1221.51	up-regulation	1.14183	0.125453	9.10166	8.89575e-20	3.68304e-18
ENSGALG00000014730	ELOVL7	32.1956	up-regulation	1.13902	0.448564	2.53925	0.011109	0.0406619
ENSGALG00000007936	PGK2	27659.7	up-regulation	1.13881	0.131747	8.64395	5.43021e-18	1.95709e-16
ENSGALG00000007839	NCAM1	1282.11	up-regulation	1.13861	0.151876	7.49697	6.53124e-14	1.6722e-12
ENSGALG00000042020	CG-16	214.444	up-regulation	1.13711	0.259963	4.37413	1.21916e-05	0.00010661
ENSGALG00000010246	OSBPL8	1697.48	up-regulation	1.13637	0.433173	2.62336	0.00870665	0.0335605
ENSGALG00000003503	MYBL2	813.175	up-regulation	1.13611	0.123547	9.1958	3.72218e-20	1.56259e-18
ENSGALG00000042193	AvBD5	105.62	up-regulation	1.13569	0.317859	3.57293	0.000353005	0.00213579
ENSGALG00000027374	KLF9	294.129	up-regulation	1.13513	0.21178	5.35993	8.32544e-08	1.07679e-06
ENSGALG00000011962	NDNF	1353.44	up-regulation	1.13512	0.180306	6.29553	3.06346e-10	5.5271e-09
ENSGALG00000011998	SEC24D	2718.51	up-regulation	1.13403	0.295056	3.84344	0.000121322	0.000825419
ENSGALG00000051113		144.185	up-regulation	1.13219	0.273997	4.13212	3.59425e-05	0.000281344
ENSGALG00000012570	TANC1	1725.87	up-regulation	1.13104	0.356401	3.17351	0.00150605	0.0075802
ENSGALG00000031841	SLX4	546.625	up-regulation	1.1297	0.140057	8.06597	7.26547e-16	2.18386e-14
ENSGALG00000003326	AMACR	311.581	up-regulation	1.12858	0.151268	7.46077	8.6021e-14	2.16189e-12
ENSGALG00000034788	PHLDA1	212.796	up-regulation	1.12819	0.224836	5.01783	5.22576e-07	5.94985e-06
ENSGALG00000025822	CYP1B1	165.443	up-regulation	1.12658	0.211382	5.32958	9.84397e-08	1.25814e-06
ENSGALG00000035903	FAM46A	1455.87	up-regulation	1.12519	0.150717	7.46561	8.29142e-14	2.0908e-12
ENSGALG00000006011	KIAA0753	266.774	up-regulation	1.1251	0.306324	3.67289	0.000239823	0.00151251
ENSGALG00000048018		32.6328	up-regulation	1.12289	0.3718	3.02014	0.00252656	0.0118662
ENSGALG00000032545	NKX6-1	1891.96	up-regulation	1.12079	0.176568	6.34763	2.18656e-10	4.02718e-09
ENSGALG00000055136		25.7079	up-regulation	1.11946	0.439466	2.54732	0.0108552	0.0399567
ENSGALG00000008160	CNNM2	353.277	up-regulation	1.11891	0.277258	4.03564	5.44539e-05	0.000407563
ENSGALG00000000843	DOT1L	2026.31	up-regulation	1.1166	0.247075	4.51928	6.20495e-06	5.75999e-05
ENSGALG00000003553	ABCA12	162.566	up-regulation	1.11631	0.231437	4.82336	1.41158e-06	1.49293e-05
ENSGALG00000034288		618.368	up-regulation	1.11621	0.310344	3.59668	0.0003223	0.00196984
ENSGALG00000030862	MED30	668.748	up-regulation	1.11287	0.150859	7.37689	1.62034e-13	3.96438e-12
ENSGALG00000011293	MRPL42	540.711	up-regulation	1.11195	0.255735	4.34807	1.37343e-05	0.000118424
ENSGALG00000002678		7532.54	up-regulation	1.11064	0.188311	5.8979	3.68162e-09	5.80599e-08
ENSGALG00000015141	GDA	181.884	up-regulation	1.1083	0.400022	2.77059	0.00559545	0.0233012
ENSGALG00000053933		32.1859	up-regulation	1.1051	0.39947	2.76642	0.00566757	0.0235458
ENSGALG00000000734	RPA2	677.512	up-regulation	1.10483	0.136809	8.07571	6.70855e-16	2.0205e-14
ENSGALG00000006080	GPC4	18764.9	up-regulation	1.10401	0.0658179	16.7736	3.80574e-63	9.44538e-61
ENSGALG00000038017	gga-mir-6542	103.43	up-regulation	1.10269	0.348834	3.16107	0.00157193	0.00786436
ENSGALG00000014298	RFC1	655.729	up-regulation	1.10052	0.201479	5.46221	4.70243e-08	6.38417e-07
ENSGALG00000007736	ZWILCH	534.24	up-regulation	1.09958	0.174356	6.3065	2.85418e-10	5.17437e-09
ENSGALG00000028696	FTL	684.082	up-regulation	1.09836	0.129011	8.51364	1.6856e-17	5.83707e-16
ENSGALG00000002377	ENO1	121582	up-regulation	1.09541	0.122539	8.93929	3.91692e-19	1.54914e-17
ENSGALG00000031301	TULP1	123.37	up-regulation	1.09402	0.274912	3.97952	6.90548e-05	0.000502822
ENSGALG00000036730	MRPS35	537.026	up-regulation	1.09273	0.217035	5.0348	4.78356e-07	5.47958e-06
ENSGALG00000023191	MRPS18C	301.458	up-regulation	1.09201	0.151962	7.18609	6.66708e-13	1.5368e-11
ENSGALG00000012592	RMI1	211.564	up-regulation	1.09124	0.183948	5.93233	2.98673e-09	4.76007e-08
ENSGALG00000015038	CHD1L	52.647	up-regulation	1.0907	0.298465	3.65436	0.000257823	0.00161174
ENSGALG00000049339	gga-mir-7476	120.738	up-regulation	1.09025	0.196336	5.55298	2.80844e-08	3.92998e-07
ENSGALG00000016990	LRCH1	246.46	up-regulation	1.088	0.343859	3.16407	0.00155578	0.00779653
ENSGALG00000002816	STK10	399.525	up-regulation	1.08743	0.190047	5.72188	1.05354e-08	1.56459e-07
ENSGALG00000011681	DEPDC7	75.7806	up-regulation	1.0871	0.263342	4.12809	3.65781e-05	0.000285131
ENSGALG00000008681	NSMF	80.751	up-regulation	1.08551	0.335242	3.23798	0.00120378	0.0062299
ENSGALG00000011659	ACAT2	2163.68	up-regulation	1.08474	0.167322	6.48294	8.995e-11	1.71338e-09
ENSGALG00000000407		239.682	up-regulation	1.08199	0.181849	5.94994	2.68237e-09	4.3162e-08
ENSGALG00000003091	PARN	1196.86	up-regulation	1.08193	0.144442	7.49044	6.86428e-14	1.74853e-12
ENSGALG00000007676	EME1	216.694	up-regulation	1.08172	0.222305	4.86594	1.13913e-06	1.22812e-05
ENSGALG00000028871	SLC38A3	143.062	up-regulation	1.08094	0.252527	4.2805	1.86472e-05	0.00015578
ENSGALG00000010185	HSPA4L	2013.26	up-regulation	1.07738	0.177272	6.07756	1.22022e-09	2.06285e-08
ENSGALG00000016727	JADE3	329.275	up-regulation	1.07657	0.434446	2.47804	0.0132105	0.0468479
ENSGALG00000009782	NAA15	1735.67	up-regulation	1.07619	0.237533	4.53069	5.87922e-06	5.48812e-05
ENSGALG00000004106	DHCR7	3625.98	up-regulation	1.07585	0.0920376	11.6892	1.44678e-31	1.16902e-29
ENSGALG00000017204	SESN3	222.44	up-regulation	1.07568	0.409599	2.62619	0.00863474	0.0333407
ENSGALG00000011133	LIN54	145.104	up-regulation	1.07537	0.340622	3.15709	0.00159353	0.00795389
ENSGALG00000026385	LYPLAL1	392.412	up-regulation	1.07519	0.269034	3.99648	6.42907e-05	0.000471559
ENSGALG00000005438	PARVA	293.541	up-regulation	1.07421	0.320095	3.3559	0.000791078	0.00435658
ENSGALG00000034174		58.4546	up-regulation	1.07016	0.322069	3.32276	0.000891324	0.00482554
ENSGALG00000026210	POMK	277.749	up-regulation	1.06903	0.168336	6.3506	2.14475e-10	3.95988e-09
ENSGALG00000009502	ATE1	652.852	up-regulation	1.06719	0.193208	5.52356	3.32194e-08	4.60566e-07
ENSGALG00000004255	SNX8	1308.95	up-regulation	1.06716	0.347494	3.07101	0.00213333	0.0102467
ENSGALG00000035184	SDC3	163.245	up-regulation	1.06671	0.366308	2.91205	0.00359066	0.0161279
ENSGALG00000028543	FGFR4	750.916	up-regulation	1.0638	0.167839	6.33823	2.3242e-10	4.25462e-09
ENSGALG00000007334	ABAT	81.1016	up-regulation	1.06113	0.33249	3.19145	0.00141562	0.00719489
ENSGALG00000012484	RIF1	1216.87	up-regulation	1.05998	0.20654	5.13207	2.86571e-07	3.37803e-06
ENSGALG00000009002	CPED1	700.627	up-regulation	1.05906	0.431984	2.45163	0.0142212	0.0495895
ENSGALG00000037852	HSD17B7	1535.12	up-regulation	1.05885	0.218677	4.84205	1.28505e-06	1.37167e-05
ENSGALG00000029947	MMAB	472.676	up-regulation	1.05817	0.195573	5.4106	6.28137e-08	8.37646e-07
ENSGALG00000053062		48.2187	up-regulation	1.05658	0.308051	3.42989	0.000603822	0.00344527
ENSGALG00000037040		410.494	up-regulation	1.05507	0.28818	3.66115	0.000251082	0.00157558
ENSGALG00000035244		579.859	up-regulation	1.05256	0.196466	5.35747	8.43956e-08	1.09061e-06
ENSGALG00000008175	ORC5	322.895	up-regulation	1.05227	0.199815	5.26619	1.39286e-07	1.7372e-06
ENSGALG00000003433	DPEP2	87.0045	up-regulation	1.05152	0.361136	2.91171	0.00359458	0.0161407
ENSGALG00000053765		9335.93	up-regulation	1.04978	0.121862	8.61451	7.0242e-18	2.50158e-16
ENSGALG00000049825		223.133	up-regulation	1.04954	0.250839	4.18411	2.86281e-05	0.000230327
ENSGALG00000006973	SH2D6	84.3772	up-regulation	1.04942	0.325742	3.22162	0.00127468	0.00654948
ENSGALG00000009016	SLX4IP	144.648	up-regulation	1.04918	0.230358	4.55456	5.24959e-06	4.9495e-05
ENSGALG00000048873	C3orf14	338.631	up-regulation	1.049	0.165013	6.35709	2.05616e-10	3.80566e-09
ENSGALG00000001790	METTL23	122.342	up-regulation	1.04685	0.327557	3.19592	0.00139386	0.00709392
ENSGALG00000043448	ABLIM2	182.757	up-regulation	1.04679	0.413183	2.53347	0.0112939	0.0411782
ENSGALG00000034456	PRELP	14221.8	up-regulation	1.04508	0.0748302	13.966	2.51421e-44	3.40415e-42
ENSGALG00000009212	MND1	149.386	up-regulation	1.04242	0.291798	3.5724	0.000353723	0.00213927
ENSGALG00000030780	MGAT4A	178.415	up-regulation	1.03988	0.406016	2.56118	0.0104318	0.0386441
ENSGALG00000027932	SLF1	134.023	up-regulation	1.03926	0.218652	4.75303	2.00389e-06	2.05995e-05
ENSGALG00000046914		505.536	up-regulation	1.03926	0.144763	7.17905	7.01982e-13	1.6107e-11
ENSGALG00000039193	AGRN	107.753	up-regulation	1.03922	0.29084	3.57315	0.000352712	0.00213488
ENSGALG00000016889	RAP2A	952.982	up-regulation	1.03426	0.334175	3.09497	0.00196832	0.00955178
ENSGALG00000017184	MMP7	849.353	up-regulation	1.03418	0.193232	5.35199	8.6992e-08	1.12223e-06
ENSGALG00000012124	PELI2	265.339	up-regulation	1.03088	0.385575	2.67361	0.00750401	0.0296549
ENSGALG00000012113	C7H2ORF76	255.398	up-regulation	1.03016	0.249917	4.12201	3.75582e-05	0.00029126
ENSGALG00000047031		343.48	up-regulation	1.03015	0.240014	4.29207	1.77019e-05	0.000149126
ENSGALG00000003353	RAI14	4415.32	up-regulation	1.02893	0.330935	3.10915	0.00187624	0.00915819
ENSGALG00000011605	EPB41L5	53.0983	up-regulation	1.02843	0.3985	2.58075	0.00985864	0.0369767
ENSGALG00000026154		176.059	up-regulation	1.02697	0.274869	3.73623	0.000186799	0.00120749
ENSGALG00000003803	DAB2	3352.62	up-regulation	1.02458	0.194916	5.2565	1.46826e-07	1.82368e-06
ENSGALG00000014698	CASP2	283.353	up-regulation	1.02149	0.184484	5.53699	3.0771e-08	4.28995e-07
ENSGALG00000015183		258.616	up-regulation	1.02105	0.216281	4.72096	2.3473e-06	2.38523e-05
ENSGALG00000037065	SC5D	2656.83	up-regulation	1.01981	0.183059	5.57092	2.53391e-08	3.57243e-07
ENSGALG00000003272	KHDRBS1	1239.75	up-regulation	1.01949	0.123439	8.25903	1.46859e-16	4.66626e-15
ENSGALG00000009915	EML4	875.888	up-regulation	1.01906	0.25338	4.02188	5.77365e-05	0.000429565
ENSGALG00000015091	HAUS6	274.188	up-regulation	1.01843	0.269591	3.77768	0.000158298	0.00104208
ENSGALG00000005678	FLNB	43052.2	up-regulation	1.01687	0.192237	5.28964	1.22558e-07	1.54265e-06
ENSGALG00000011389	TRAF3	278.49	up-regulation	1.01581	0.217	4.68114	2.85281e-06	2.84505e-05
ENSGALG00000050647		99.1829	up-regulation	1.00918	0.34333	2.93939	0.00328857	0.0149679
ENSGALG00000011106	GALNT2	3313.78	up-regulation	1.00815	0.123711	8.14923	3.6625e-16	1.12334e-14
ENSGALG00000037336	PRTG	212.702	up-regulation	1.00804	0.300065	3.35941	0.000781104	0.00431248
ENSGALG00000012006	RTN1	33.7813	up-regulation	1.00535	0.351054	2.86381	0.00418574	0.0183457
ENSGALG00000009525	HAT1	729.369	up-regulation	1.00276	0.164083	6.11127	9.88422e-10	1.68807e-08
ENSGALG00000004578	RABGAP1L	1682.65	up-regulation	1.00231	0.170069	5.89353	3.78036e-09	5.93679e-08
ENSGALG00000007178	FADS2	8850.85	up-regulation	1.00055	0.117765	8.49614	1.96e-17	6.70998e-16
ENSGALG00000008291	AP3S2	996.709	down-regulation	-1.00124	0.394792	-2.53612	0.0112088	0.0409863
ENSGALG00000048462		97.4545	down-regulation	-1.00394	0.343292	-2.92444	0.00345073	0.0155786
ENSGALG00000016906	SPRY2	297.721	down-regulation	-1.00425	0.187276	-5.36242	8.21153e-08	1.06297e-06
ENSGALG00000026653	ARL9	285.836	down-regulation	-1.00521	0.172593	-5.82418	5.73932e-09	8.7748e-08
ENSGALG00000006958		4901.36	down-regulation	-1.00733	0.130596	-7.71329	1.22616e-14	3.34447e-13
ENSGALG00000047690		29.8889	down-regulation	-1.00938	0.387201	-2.60687	0.00913746	0.0348608
ENSGALG00000054619	GAB2	78.1295	down-regulation	-1.0095	0.405948	-2.48678	0.0128906	0.0459736
ENSGALG00000041154	MNX1	157.635	down-regulation	-1.00985	0.250153	-4.03693	5.41543e-05	0.000405725
ENSGALG00000029446		87.7005	down-regulation	-1.0102	0.351427	-2.87457	0.00404573	0.0178204
ENSGALG00000027069	TSC22D4	2138.78	down-regulation	-1.0106	0.367704	-2.7484	0.00598861	0.0246313
ENSGALG00000041988	SIK1	5127.65	down-regulation	-1.01072	0.114154	-8.854	8.44337e-19	3.22889e-17
ENSGALG00000050086	RNF207	185.06	down-regulation	-1.01103	0.218543	-4.62622	3.72409e-06	3.62966e-05
ENSGALG00000040113	SFT2D3	198.496	down-regulation	-1.01105	0.25553	-3.95666	7.60034e-05	0.00054969
ENSGALG00000048516		523.436	down-regulation	-1.01236	0.146386	-6.91571	4.65517e-12	9.99465e-11
ENSGALG00000038589	ABHD14B	2685.71	down-regulation	-1.01325	0.243678	-4.15815	3.20829e-05	0.000253746
ENSGALG00000014124	TEC	116.577	down-regulation	-1.01354	0.257369	-3.93808	8.21348e-05	0.000588652
ENSGALG00000013272	PRMT8	169.891	down-regulation	-1.01496	0.264125	-3.84272	0.000121676	0.000827451
ENSGALG00000046877		80.6082	down-regulation	-1.01507	0.251071	-4.04297	5.27791e-05	0.000396411
ENSGALG00000015152	BOC	880.11	down-regulation	-1.01636	0.161481	-6.294	3.09391e-10	5.57534e-09
ENSGALG00000016105	DYSF	2340.92	down-regulation	-1.0164	0.151929	-6.68998	2.232e-11	4.51478e-10
ENSGALG00000029724	MTURN	183.127	down-regulation	-1.01692	0.230061	-4.42022	9.86012e-06	8.78931e-05
ENSGALG00000017644	COTL1	7641.3	down-regulation	-1.01704	0.123906	-8.20816	2.24608e-16	7.0768e-15
ENSGALG00000027698	COX19	708.186	down-regulation	-1.01952	0.229919	-4.43425	9.23922e-06	8.27345e-05
ENSGALG00000006950	LIMK2	1678.18	down-regulation	-1.02039	0.0851053	-11.9897	4.02404e-33	3.59984e-31
ENSGALG00000052541		747.77	down-regulation	-1.0224	0.291434	-3.50819	0.000451166	0.00265489
ENSGALG00000009270	HOXD10	81.8229	down-regulation	-1.02327	0.303614	-3.37029	0.000750879	0.00416573
ENSGALG00000042181	DDHD2	542.02	down-regulation	-1.02391	0.123909	-8.2634	1.41582e-16	4.51771e-15
ENSGALG00000001480	INKA2	190.452	down-regulation	-1.02447	0.264635	-3.87128	0.000108267	0.000747082
ENSGALG00000034939		510.908	down-regulation	-1.02472	0.259189	-3.95355	7.70002e-05	0.000556096
ENSGALG00000010372	ANGEL1	1901.97	down-regulation	-1.02518	0.228126	-4.49392	6.99238e-06	6.41174e-05
ENSGALG00000053152	FSD1	730.637	down-regulation	-1.02587	0.188267	-5.44899	5.06553e-08	6.83742e-07
ENSGALG00000035911	CBX4	512.605	down-regulation	-1.02745	0.119947	-8.56582	1.07308e-17	3.76805e-16
ENSGALG00000003172	SLC16A9	62.7657	down-regulation	-1.02843	0.401281	-2.56286	0.0103815	0.0385208
ENSGALG00000005994	DERL3	679.212	down-regulation	-1.0285	0.387488	-2.65427	0.00794804	0.0310747
ENSGALG00000010875	ITGB8	104.199	down-regulation	-1.02851	0.35012	-2.93761	0.00330757	0.0150316
ENSGALG00000038593		627.418	down-regulation	-1.03078	0.269035	-3.83139	0.00012742	0.000861058
ENSGALG00000004852	DNM1	836.255	down-regulation	-1.03123	0.164671	-6.26235	3.79208e-10	6.77659e-09
ENSGALG00000008744	MCF2L2	554.215	down-regulation	-1.03155	0.233523	-4.41736	9.99131e-06	8.90097e-05
ENSGALG00000037925	RND1	97.0974	down-regulation	-1.03226	0.406634	-2.53854	0.0111316	0.0407347
ENSGALG00000039072		397.721	down-regulation	-1.03267	0.270922	-3.81168	0.000138026	0.000920725
ENSGALG00000001445	FABP6	79.6732	down-regulation	-1.03278	0.280426	-3.68288	0.00023061	0.00146176
ENSGALG00000006597	DZIP1L	150.103	down-regulation	-1.03403	0.251397	-4.11315	3.90293e-05	0.000301424
ENSGALG00000001031		28.2638	down-regulation	-1.03408	0.397145	-2.60379	0.00922001	0.0351248
ENSGALG00000007252	ANKDD1A	36.7322	down-regulation	-1.03449	0.38416	-2.69286	0.00708413	0.0282707
ENSGALG00000014551		168.983	down-regulation	-1.03488	0.201995	-5.12327	3.00288e-07	3.53685e-06
ENSGALG00000044071	ABI3	57.7812	down-regulation	-1.03508	0.356937	-2.89991	0.00373272	0.0166603
ENSGALG00000036747		1282.19	down-regulation	-1.03535	0.213519	-4.84898	1.24098e-06	1.33009e-05
ENSGALG00000005122	MYO1H	64.4585	down-regulation	-1.0372	0.407668	-2.54423	0.0109519	0.0401749
ENSGALG00000043690	ECRG4	303.885	down-regulation	-1.03766	0.194404	-5.33764	9.41637e-08	1.2106e-06
ENSGALG00000033017	C2orf88	56.1954	down-regulation	-1.0389	0.378318	-2.74611	0.00603074	0.0247843
ENSGALG00000000390	ENTPD4	1443.69	down-regulation	-1.03945	0.0836833	-12.4213	2.00277e-35	1.99335e-33
ENSGALG00000005930	PLS3	32111	down-regulation	-1.04097	0.210149	-4.95346	7.29061e-07	8.11033e-06
ENSGALG00000029383	SLC25A11	1161.44	down-regulation	-1.04167	0.129884	-8.02005	1.05706e-15	3.13344e-14
ENSGALG00000013006	ROPN1L	320.361	down-regulation	-1.04226	0.200613	-5.19538	2.043e-07	2.47216e-06
ENSGALG00000003916	SIAH1	1248.35	down-regulation	-1.04273	0.104983	-9.93243	3.00821e-23	1.52738e-21
ENSGALG00000000318	CSRP1	38454.1	down-regulation	-1.04406	0.233557	-4.47026	7.81235e-06	7.11587e-05
ENSGALG00000007619	UBALD1	2916.34	down-regulation	-1.04452	0.202449	-5.1594	2.47736e-07	2.95729e-06
ENSGALG00000005619	F3	215.375	down-regulation	-1.04489	0.215395	-4.85101	1.22833e-06	1.31767e-05
ENSGALG00000052702		451.253	down-regulation	-1.04568	0.366772	-2.85104	0.00435762	0.0189828
ENSGALG00000010433		235.798	down-regulation	-1.04581	0.231476	-4.51798	6.24325e-06	5.79196e-05
ENSGALG00000048592		195.572	down-regulation	-1.04729	0.217883	-4.80667	1.53465e-06	1.61176e-05
ENSGALG00000033631	MYC	2428.18	down-regulation	-1.04875	0.112683	-9.30713	1.3133e-20	5.59138e-19
ENSGALG00000011176	SCRN1	44.4948	down-regulation	-1.05067	0.320004	-3.28331	0.00102596	0.00545617
ENSGALG00000050728		484.457	down-regulation	-1.05142	0.266377	-3.94711	7.90996e-05	0.000569343
ENSGALG00000052396		380.515	down-regulation	-1.0517	0.133401	-7.88374	3.17737e-15	9.1131e-14
ENSGALG00000026152		185.366	down-regulation	-1.05194	0.271882	-3.86912	0.000109228	0.000752824
ENSGALG00000005696	ABHD6	1466.74	down-regulation	-1.0524	0.145641	-7.22601	4.97389e-13	1.16801e-11
ENSGALG00000048315		79.7751	down-regulation	-1.05278	0.422608	-2.49114	0.0127334	0.0454993
ENSGALG00000014485	LDB2	377.331	down-regulation	-1.05701	0.241928	-4.36911	1.24753e-05	0.000108817
ENSGALG00000035080	HARS	6419.46	down-regulation	-1.05838	0.179474	-5.89714	3.69863e-09	5.82669e-08
ENSGALG00000001605	PPM1J	54.1725	down-regulation	-1.05881	0.346001	-3.06014	0.00221236	0.0105487
ENSGALG00000009748	ASNS	14934.5	down-regulation	-1.05979	0.109664	-9.664	4.28796e-22	2.01387e-20
ENSGALG00000050980		68.6153	down-regulation	-1.06084	0.400136	-2.65119	0.00802092	0.0313108
ENSGALG00000048467	SYP	184.058	down-regulation	-1.06167	0.191927	-5.5316	3.17317e-08	4.41569e-07
ENSGALG00000041921	CWH43	167.698	down-regulation	-1.06234	0.194508	-5.46169	4.71627e-08	6.39718e-07
ENSGALG00000048409	TXNIP	9823.74	down-regulation	-1.06394	0.156083	-6.81652	9.32712e-12	1.94151e-10
ENSGALG00000014365	RBPJ	1181.4	down-regulation	-1.06405	0.249633	-4.26244	2.02208e-05	0.000168458
ENSGALG00000053991	SERF2	3349.41	down-regulation	-1.06595	0.421614	-2.52827	0.0114625	0.0417018
ENSGALG00000034478	CCL4	435.537	down-regulation	-1.06668	0.215808	-4.94273	7.70357e-07	8.53183e-06
ENSGALG00000033819		60.1008	down-regulation	-1.06771	0.321155	-3.32461	0.000885433	0.00479884
ENSGALG00000011687		2354.77	down-regulation	-1.06852	0.243853	-4.3818	1.17702e-05	0.000103025
ENSGALG00000008409	GSTO2	367.791	down-regulation	-1.06975	0.270528	-3.95431	7.67557e-05	0.000554863
ENSGALG00000002648		324.693	down-regulation	-1.07055	0.205335	-5.21366	1.85149e-07	2.25677e-06
ENSGALG00000029927	STRBP	133.674	down-regulation	-1.07151	0.301712	-3.55144	0.000383126	0.00229494
ENSGALG00000009667	MFAP3L	73.3556	down-regulation	-1.07264	0.431485	-2.48593	0.0129213	0.0460503
ENSGALG00000017036	LHFPL6	2572.63	down-regulation	-1.07357	0.129482	-8.29127	1.12049e-16	3.62147e-15
ENSGALG00000003860	MID2	173.865	down-regulation	-1.07371	0.208534	-5.14886	2.6208e-07	3.11368e-06
ENSGALG00000007994	PARD6B	134.8	down-regulation	-1.07794	0.351172	-3.06956	0.00214377	0.0102837
ENSGALG00000027483	GLRX	2971.2	down-regulation	-1.08226	0.22643	-4.77966	1.7559e-06	1.83006e-05
ENSGALG00000014085	TM7SF3	1057.09	down-regulation	-1.08263	0.150015	-7.21683	5.32148e-13	1.24768e-11
ENSGALG00000034616	INHBA	2356.65	down-regulation	-1.08301	0.19015	-5.69557	1.22964e-08	1.81179e-07
ENSGALG00000000107	TRIM7.1	46.3652	down-regulation	-1.08335	0.367392	-2.94875	0.00319058	0.0145571
ENSGALG00000036346	AMH	59.368	down-regulation	-1.08506	0.298503	-3.635	0.000277985	0.00172781
ENSGALG00000026970		6003.88	down-regulation	-1.08522	0.192906	-5.62567	1.84787e-08	2.6525e-07
ENSGALG00000034132	CACFD1	640.783	down-regulation	-1.0855	0.353087	-3.0743	0.00210995	0.0101409
ENSGALG00000021627	IFI27L2	179.317	down-regulation	-1.08678	0.312668	-3.47584	0.000509262	0.00295852
ENSGALG00000039919		33.875	down-regulation	-1.08779	0.424468	-2.56271	0.0103859	0.0385216
ENSGALG00000031397	NT5C3A	987.171	down-regulation	-1.08826	0.129195	-8.42338	3.65769e-17	1.22431e-15
ENSGALG00000029588		551.492	down-regulation	-1.08835	0.142651	-7.62948	2.35705e-14	6.23665e-13
ENSGALG00000002127	LSM10	115.704	down-regulation	-1.08864	0.370509	-2.93824	0.00330087	0.0150146
ENSGALG00000034119		403.329	down-regulation	-1.09214	0.343403	-3.18036	0.00147093	0.00743081
ENSGALG00000023348	HPDL	49.2681	down-regulation	-1.09303	0.391486	-2.79201	0.00523811	0.0220761
ENSGALG00000012277	MAFF	4622.53	down-regulation	-1.09353	0.168719	-6.48135	9.09056e-11	1.72721e-09
ENSGALG00000053249		248.448	down-regulation	-1.09368	0.344564	-3.17409	0.00150306	0.00756765
ENSGALG00000042773	VOPP1	703.939	down-regulation	-1.09383	0.195414	-5.5975	2.17459e-08	3.08903e-07
ENSGALG00000006494	GRAMD1B	225.427	down-regulation	-1.09429	0.305225	-3.58521	0.000336807	0.00204768
ENSGALG00000041533	SLC11A2	1377.11	down-regulation	-1.0957	0.280997	-3.89932	9.64616e-05	0.000674917
ENSGALG00000047859	TSPAN31	239.761	down-regulation	-1.09571	0.299845	-3.65427	0.000257917	0.00161174
ENSGALG00000012704	MYLIP	1001.94	down-regulation	-1.09613	0.14009	-7.82447	5.09792e-15	1.44016e-13
ENSGALG00000007357	BCL6	427.67	down-regulation	-1.09935	0.160793	-6.83701	8.0862e-12	1.69494e-10
ENSGALG00000036497	SOX4	2569.58	down-regulation	-1.09992	0.145427	-7.56343	3.92572e-14	1.02075e-12
ENSGALG00000012522	PVALB	53.2574	down-regulation	-1.10009	0.428633	-2.56651	0.0102728	0.0382438
ENSGALG00000009730	SLC38A4	168.974	down-regulation	-1.1017	0.328025	-3.35858	0.000783447	0.00432089
ENSGALG00000032702	ITGA3	6209.23	down-regulation	-1.10289	0.130055	-8.48019	2.24826e-17	7.6446e-16
ENSGALG00000003155	SRR	104.702	down-regulation	-1.10653	0.4035	-2.74233	0.0061005	0.0250094
ENSGALG00000033148		88.1452	down-regulation	-1.10688	0.347322	-3.1869	0.00143804	0.00728424
ENSGALG00000038395	PDE7A	311.401	down-regulation	-1.10711	0.151213	-7.32155	2.45119e-13	5.91056e-12
ENSGALG00000031475	MAFG	276.207	down-regulation	-1.10755	0.202754	-5.46252	4.69426e-08	6.37885e-07
ENSGALG00000001304		169.001	down-regulation	-1.10892	0.236126	-4.69631	2.649e-06	2.66478e-05
ENSGALG00000052171		162.51	down-regulation	-1.10902	0.313245	-3.54044	0.000399461	0.0023814
ENSGALG00000050634		22.1222	down-regulation	-1.10984	0.44854	-2.47434	0.0133483	0.0472191
ENSGALG00000038207		288.492	down-regulation	-1.11029	0.194378	-5.71198	1.11671e-08	1.6535e-07
ENSGALG00000004193	ARSG	546.651	down-regulation	-1.11294	0.176421	-6.30843	2.81873e-10	5.11627e-09
ENSGALG00000008367	MDK	207.106	down-regulation	-1.11306	0.311915	-3.56849	0.000359047	0.00216973
ENSGALG00000001857	C1QTNF12	4561.73	down-regulation	-1.1133	0.0734356	-15.1602	6.49062e-52	1.12124e-49
ENSGALG00000045122	AKR1B1	7436.29	down-regulation	-1.11584	0.0780712	-14.2927	2.43153e-46	3.5138e-44
ENSGALG00000005675		8569.87	down-regulation	-1.11602	0.167654	-6.65671	2.80022e-11	5.62627e-10
ENSGALG00000047606		90.018	down-regulation	-1.11628	0.333577	-3.34639	0.000818719	0.00448649
ENSGALG00000006130	STMN3	1075.92	down-regulation	-1.11725	0.106946	-10.4469	1.51355e-25	8.64909e-24
ENSGALG00000046226	SCARB1	1472.86	down-regulation	-1.11901	0.122576	-9.12908	6.90827e-20	2.87602e-18
ENSGALG00000029999	CCDC102A	572.319	down-regulation	-1.12027	0.217771	-5.14428	2.68552e-07	3.18553e-06
ENSGALG00000002618	KCTD7	292.388	down-regulation	-1.1214	0.143973	-7.78897	6.75581e-15	1.8733e-13
ENSGALG00000050539		256.261	down-regulation	-1.12158	0.231678	-4.8411	1.2912e-06	1.37725e-05
ENSGALG00000011921	DHRS7	5960.41	down-regulation	-1.12162	0.129034	-8.6924	3.5485e-18	1.29974e-16
ENSGALG00000035804	SQSTM1	10460.7	down-regulation	-1.12199	0.124411	-9.01843	1.90811e-19	7.70888e-18
ENSGALG00000040296		60.8139	down-regulation	-1.12229	0.398299	-2.81771	0.00483676	0.0206687
ENSGALG00000023725	IER5	1992.95	down-regulation	-1.12352	0.197412	-5.69125	1.26113e-08	1.85455e-07
ENSGALG00000042389	EN1	348.822	down-regulation	-1.12416	0.211854	-5.30629	1.1188e-07	1.42013e-06
ENSGALG00000000678	CITED4	928.779	down-regulation	-1.1245	0.140932	-7.97902	1.47502e-15	4.32969e-14
ENSGALG00000026315	RAB34	4125.96	down-regulation	-1.12457	0.222581	-5.05241	4.36266e-07	5.03582e-06
ENSGALG00000007158	SOCS1	91.0165	down-regulation	-1.12875	0.362189	-3.11648	0.00183023	0.0089598
ENSGALG00000023541	SPHK1	2324.56	down-regulation	-1.12913	0.101354	-11.1405	7.96605e-29	5.54267e-27
ENSGALG00000043072	POU6F1	90.0341	down-regulation	-1.1304	0.293141	-3.85616	0.000115181	0.000788992
ENSGALG00000034917	GCDH	941.606	down-regulation	-1.13099	0.258716	-4.37154	1.23372e-05	0.000107737
ENSGALG00000019284		470.854	down-regulation	-1.13109	0.135205	-8.36577	5.97255e-17	1.96414e-15
ENSGALG00000026809	SARS	11948	down-regulation	-1.13341	0.152293	-7.44231	9.8938e-14	2.46182e-12
ENSGALG00000013720	FBXO15	21.9861	down-regulation	-1.13418	0.458386	-2.4743	0.0133498	0.0472191
ENSGALG00000022991	SMIM20	1175.62	down-regulation	-1.13516	0.184156	-6.16415	7.08612e-10	1.2227e-08
ENSGALG00000014094	STK38L	1008.53	down-regulation	-1.13994	0.415924	-2.74075	0.00612991	0.0250957
ENSGALG00000031527	ARL8BL	928.609	down-regulation	-1.14032	0.122051	-9.34296	9.36781e-21	4.02254e-19
ENSGALG00000053107		107.179	down-regulation	-1.14183	0.260263	-4.38721	1.14815e-05	0.00010091
ENSGALG00000041202	FBXO32	792.33	down-regulation	-1.14299	0.129363	-8.83557	9.95886e-19	3.7606e-17
ENSGALG00000048831		72.9429	down-regulation	-1.14412	0.442776	-2.58396	0.00976724	0.0367071
ENSGALG00000016998	LPAR6	104.053	down-regulation	-1.14497	0.275995	-4.14851	3.34643e-05	0.000263869
ENSGALG00000011356		62.6816	down-regulation	-1.14599	0.423023	-2.70904	0.00674773	0.0271517
ENSGALG00000047148	LIPT2	125.246	down-regulation	-1.14968	0.324674	-3.54101	0.000398592	0.00237836
ENSGALG00000006785	IRF1	273.35	down-regulation	-1.15082	0.278295	-4.13526	3.54557e-05	0.000277968
ENSGALG00000050957		44.9041	down-regulation	-1.15127	0.41383	-2.78198	0.0054028	0.0226496
ENSGALG00000003527	ARRDC2	360.231	down-regulation	-1.15209	0.223047	-5.16525	2.40113e-07	2.86857e-06
ENSGALG00000015780	PNRC1	8892.23	down-regulation	-1.15316	0.15012	-7.68161	1.57095e-14	4.20853e-13
ENSGALG00000041900	DLG3	721.24	down-regulation	-1.15467	0.132844	-8.69189	3.56456e-18	1.30029e-16
ENSGALG00000011331	CTH	1704.45	down-regulation	-1.15497	0.104123	-11.0923	1.36679e-28	9.37968e-27
ENSGALG00000050253		382.468	down-regulation	-1.15516	0.130479	-8.85323	8.50187e-19	3.24301e-17
ENSGALG00000003467	BYSL	2321.69	down-regulation	-1.15743	0.182984	-6.32531	2.52724e-10	4.60386e-09
ENSGALG00000010125	CSGALNACT1	135.228	down-regulation	-1.15981	0.242819	-4.77646	1.78412e-06	1.85561e-05
ENSGALG00000011206	KITLG	165.185	down-regulation	-1.16255	0.447994	-2.59502	0.00945861	0.035825
ENSGALG00000045658		163.573	down-regulation	-1.16258	0.26039	-4.46477	8.01555e-06	7.2833e-05
ENSGALG00000006053	SLC2A11	138.441	down-regulation	-1.1626	0.203671	-5.70822	1.14166e-08	1.68879e-07
ENSGALG00000039263	OXLD1	107.781	down-regulation	-1.16265	0.344623	-3.37368	0.000741696	0.00412392
ENSGALG00000006584		467.915	down-regulation	-1.16573	0.336263	-3.46672	0.000526853	0.00305128
ENSGALG00000030792		69.9162	down-regulation	-1.16578	0.282192	-4.13116	3.60935e-05	0.000282231
ENSGALG00000005857	ALOX5	72.6042	down-regulation	-1.16586	0.444078	-2.62535	0.008656	0.0334081
ENSGALG00000017062	NBEA	36.2042	down-regulation	-1.16649	0.358668	-3.25228	0.00114485	0.00596601
ENSGALG00000037998	GLTP	1626.6	down-regulation	-1.16779	0.150009	-7.78481	6.98174e-15	1.93239e-13
ENSGALG00000030247	TMOD4	33.3284	down-regulation	-1.16816	0.406746	-2.87197	0.00407922	0.0179469
ENSGALG00000048951		68.7528	down-regulation	-1.16835	0.361928	-3.22814	0.00124597	0.0064217
ENSGALG00000049557		482.195	down-regulation	-1.16886	0.347203	-3.3665	0.000761298	0.00421731
ENSGALG00000012823	TRIM24	563.656	down-regulation	-1.16892	0.155053	-7.53884	4.74186e-14	1.2266e-12
ENSGALG00000007508	HPSE2	65.9187	down-regulation	-1.16968	0.285764	-4.09317	4.25511e-05	0.00032611
ENSGALG00000028803	B3GNT4	150.61	down-regulation	-1.17124	0.324762	-3.60644	0.000310425	0.00190735
ENSGALG00000027546	BZFP1	323.142	down-regulation	-1.17267	0.262462	-4.46795	7.89722e-06	7.18446e-05
ENSGALG00000005553	NLGN3	1550.57	down-regulation	-1.17505	0.151027	-7.78039	7.23032e-15	1.99751e-13
ENSGALG00000046885	SCO2	737.279	down-regulation	-1.17686	0.238926	-4.92564	8.40834e-07	9.23075e-06
ENSGALG00000003636	FBLIM1	85.4507	down-regulation	-1.17725	0.355853	-3.30825	0.000938806	0.00504625
ENSGALG00000048365	GPATCH4	929.203	down-regulation	-1.17775	0.320927	-3.66985	0.000242692	0.00152867
ENSGALG00000030095	AP5S1	769.558	down-regulation	-1.17789	0.284307	-4.14302	3.42758e-05	0.000269844
ENSGALG00000035966	EDA	274.474	down-regulation	-1.17848	0.144692	-8.14477	3.80004e-16	1.16079e-14
ENSGALG00000049581		272.786	down-regulation	-1.18229	0.209201	-5.65146	1.59088e-08	2.30118e-07
ENSGALG00000036908		59.0383	down-regulation	-1.18273	0.356977	-3.31319	0.000922378	0.00497217
ENSGALG00000049883		201.911	down-regulation	-1.18526	0.278456	-4.25655	2.07603e-05	0.00017257
ENSGALG00000013085	PTPRO	170.905	down-regulation	-1.18648	0.222302	-5.33723	9.43764e-08	1.21229e-06
ENSGALG00000027429	HSD17B1	111.178	down-regulation	-1.18657	0.290302	-4.08738	4.36276e-05	0.000333849
ENSGALG00000011783	HIST1H111R	363.428	down-regulation	-1.18874	0.199107	-5.97035	2.36745e-09	3.86744e-08
ENSGALG00000052945		801.298	down-regulation	-1.1892	0.128633	-9.24486	2.35539e-20	9.9716e-19
ENSGALG00000050497		55.6201	down-regulation	-1.19044	0.282382	-4.21571	2.48997e-05	0.000203048
ENSGALG00000004350	WDR41	70.9965	down-regulation	-1.19091	0.423105	-2.81468	0.00488261	0.0208409
ENSGALG00000014011	LRMP	592.532	down-regulation	-1.19256	0.114948	-10.3748	3.22837e-25	1.8172e-23
ENSGALG00000049001	ANKRD39	716.746	down-regulation	-1.19283	0.340002	-3.50831	0.000450966	0.00265475
ENSGALG00000039541	SH3GLB2	1723.93	down-regulation	-1.19558	0.102847	-11.6249	3.07901e-31	2.41013e-29
ENSGALG00000013637	TDP2	827.402	down-regulation	-1.19577	0.111089	-10.7641	5.08408e-27	3.1315e-25
ENSGALG00000045574	CAMK2N2	414.123	down-regulation	-1.19798	0.199441	-6.00669	1.89354e-09	3.11697e-08
ENSGALG00000047019		169.725	down-regulation	-1.19985	0.253232	-4.73815	2.15675e-06	2.20652e-05
ENSGALG00000023172		22.6217	down-regulation	-1.20049	0.472598	-2.54018	0.0110794	0.0405667
ENSGALG00000050173	TCEA3	1554.95	down-regulation	-1.20111	0.186148	-6.45243	1.10072e-10	2.08084e-09
ENSGALG00000037256	GTPBP3	208.224	down-regulation	-1.20263	0.348655	-3.44934	0.00056195	0.00322349
ENSGALG00000011404	HOPX	65.7534	down-regulation	-1.2047	0.488992	-2.46363	0.0137536	0.0483065
ENSGALG00000046740		1681.66	down-regulation	-1.20521	0.294089	-4.09811	4.16531e-05	0.000320044
ENSGALG00000030602	ADAM33	3542.95	down-regulation	-1.20579	0.11325	-10.6472	1.79729e-26	1.06764e-24
ENSGALG00000034716	HEY2	843.268	down-regulation	-1.20624	0.161266	-7.47982	7.44236e-14	1.87985e-12
ENSGALG00000006413	CEMIP	418.088	down-regulation	-1.2088	0.461776	-2.61771	0.00885208	0.0339729
ENSGALG00000048276		206.117	down-regulation	-1.2097	0.411722	-2.93815	0.00330182	0.0150146
ENSGALG00000041008		291.251	down-regulation	-1.21152	0.242575	-4.99441	5.90152e-07	6.65871e-06
ENSGALG00000013780	AIG1	708.193	down-regulation	-1.21275	0.170059	-7.13137	9.93738e-13	2.26286e-11
ENSGALG00000042030	P4HA3	3894.24	down-regulation	-1.21843	0.178605	-6.82193	8.98276e-12	1.87503e-10
ENSGALG00000003648	SVIP	2185.9	down-regulation	-1.22043	0.162468	-7.51179	5.83248e-14	1.50354e-12
ENSGALG00000033956	SFXN1	4102.35	down-regulation	-1.22106	0.141299	-8.64169	5.53878e-18	1.99144e-16
ENSGALG00000028866	COASY	285.66	down-regulation	-1.22846	0.31214	-3.93559	8.29928e-05	0.000593387
ENSGALG00000009850	NOVA1	57.8795	down-regulation	-1.23347	0.273534	-4.5094	6.501e-06	6.00145e-05
ENSGALG00000037366	GRID1	38.2816	down-regulation	-1.23389	0.382682	-3.22433	0.00126269	0.00649674
ENSGALG00000000903	TERF2IP	1418.26	down-regulation	-1.23492	0.130605	-9.45535	3.21941e-21	1.42307e-19
ENSGALG00000047547		24.1979	down-regulation	-1.23494	0.477008	-2.58892	0.0096278	0.0362829
ENSGALG00000006491	ANKRD1	3911.51	down-regulation	-1.23559	0.128327	-9.62845	6.06352e-22	2.82132e-20
ENSGALG00000054776		100.637	down-regulation	-1.23568	0.31447	-3.92939	8.51626e-05	0.000606017
ENSGALG00000046023	NAXE	2511.27	down-regulation	-1.23644	0.286514	-4.31545	1.59281e-05	0.000136013
ENSGALG00000010747	FBLN5	209.327	down-regulation	-1.23762	0.363238	-3.40719	0.000656345	0.00371114
ENSGALG00000034722	TLR2A	624.016	down-regulation	-1.23815	0.190982	-6.48309	8.98626e-11	1.71338e-09
ENSGALG00000051473		55.5197	down-regulation	-1.23956	0.312689	-3.96419	7.36442e-05	0.000534427
ENSGALG00000000195	SLC23A2	251.857	down-regulation	-1.2425	0.450318	-2.75916	0.00579506	0.0239466
ENSGALG00000028573		975.5	down-regulation	-1.2426	0.230629	-5.38786	7.13026e-08	9.3427e-07
ENSGALG00000044874		2159.78	down-regulation	-1.2446	0.230269	-5.40498	6.48162e-08	8.60533e-07
ENSGALG00000011017	KLHL8	307.997	down-regulation	-1.24548	0.130437	-9.54853	1.31549e-21	5.95499e-20
ENSGALG00000033338	GPT2	473.889	down-regulation	-1.2455	0.266391	-4.67546	2.93301e-06	2.91922e-05
ENSGALG00000001805		5682.02	down-regulation	-1.24655	0.113038	-11.0278	2.80724e-28	1.88348e-26
ENSGALG00000014944	GCNT4	39.9252	down-regulation	-1.24718	0.376038	-3.31662	0.000911148	0.00492046
ENSGALG00000047410		666.294	down-regulation	-1.24984	0.214669	-5.82218	5.80859e-09	8.85368e-08
ENSGALG00000001459	TNNC1	44.9777	down-regulation	-1.25017	0.481869	-2.59442	0.009475	0.035869
ENSGALG00000054378	LRRC43	37.497	down-regulation	-1.25045	0.440467	-2.83893	0.00452654	0.0195599
ENSGALG00000002595	GPX4	17227.6	down-regulation	-1.25177	0.232039	-5.39467	6.8649e-08	9.01858e-07
ENSGALG00000046585		248.276	down-regulation	-1.2523	0.297828	-4.20479	2.61328e-05	0.000211839
ENSGALG00000037014	TSNARE1	120.722	down-regulation	-1.25395	0.25202	-4.97558	6.50509e-07	7.29589e-06
ENSGALG00000013628	C6orf62	3959.03	down-regulation	-1.25705	0.0843408	-14.9045	3.08307e-50	5.20623e-48
ENSGALG00000046953		87.1026	down-regulation	-1.25734	0.341386	-3.68305	0.00023046	0.00146176
ENSGALG00000009378	PDGFC	568.581	down-regulation	-1.25784	0.183076	-6.8706	6.39336e-12	1.35332e-10
ENSGALG00000009514	NRCAM	103.195	down-regulation	-1.2589	0.334837	-3.75975	0.000170081	0.00110992
ENSGALG00000051443	C1orf216	104.66	down-regulation	-1.26005	0.26977	-4.67085	2.99962e-06	2.9744e-05
ENSGALG00000049524		613.866	down-regulation	-1.26027	0.175428	-7.18399	6.77053e-13	1.55826e-11
ENSGALG00000010540	TTC39A	44.4042	down-regulation	-1.26135	0.320007	-3.94163	8.09282e-05	0.000581655
ENSGALG00000043672	STAB1	225.545	down-regulation	-1.26199	0.258009	-4.89127	1.00188e-06	1.08796e-05
ENSGALG00000014818	TRIM45	304.854	down-regulation	-1.26471	0.235481	-5.37076	7.84056e-08	1.02466e-06
ENSGALG00000005601	DNAH12	64.1068	down-regulation	-1.26555	0.40788	-3.10275	0.00191729	0.00933733
ENSGALG00000052399		379.811	down-regulation	-1.2662	0.269575	-4.69703	2.6397e-06	2.6572e-05
ENSGALG00000026836		5447.59	down-regulation	-1.26918	0.23445	-5.41342	6.18337e-08	8.26779e-07
ENSGALG00000012117	STEAP3	235.715	down-regulation	-1.26977	0.247924	-5.12159	3.02964e-07	3.56558e-06
ENSGALG00000009758	SLC7A11	260.096	down-regulation	-1.27055	0.46423	-2.7369	0.00620215	0.0253363
ENSGALG00000007226	OSTN	734.765	down-regulation	-1.27083	0.197625	-6.43052	1.27165e-10	2.38597e-09
ENSGALG00000016348	SAT1	8137.05	down-regulation	-1.27521	0.150301	-8.48438	2.16877e-17	7.40783e-16
ENSGALG00000008659	HACD1	202.352	down-regulation	-1.27597	0.168224	-7.58496	3.32602e-14	8.66322e-13
ENSGALG00000001883	ST6GALNAC2	29.7428	down-regulation	-1.27694	0.359937	-3.54769	0.000388624	0.00232324
ENSGALG00000050125		343.815	down-regulation	-1.27739	0.20458	-6.24398	4.26578e-10	7.56019e-09
ENSGALG00000007300	PYCR1	11300.8	down-regulation	-1.27768	0.112353	-11.372	5.76839e-30	4.18808e-28
ENSGALG00000026928		893.248	down-regulation	-1.27836	0.31602	-4.04518	5.22831e-05	0.000393275
ENSGALG00000006331	STAMBPL1	457.91	down-regulation	-1.279	0.158913	-8.04842	8.38697e-16	2.50592e-14
ENSGALG00000023772	HSPB7	2318.41	down-regulation	-1.27968	0.253429	-5.04944	4.43114e-07	5.11094e-06
ENSGALG00000028810	CHCHD10	1542.29	down-regulation	-1.28286	0.311878	-4.11333	3.89986e-05	0.000301378
ENSGALG00000002421	FAM213A	767.238	down-regulation	-1.28287	0.208053	-6.1661	6.99928e-10	1.2105e-08
ENSGALG00000014261	UCHL1	3194.52	down-regulation	-1.28522	0.169279	-7.59233	3.14198e-14	8.19807e-13
ENSGALG00000048773		146.104	down-regulation	-1.28531	0.276465	-4.64909	3.33407e-06	3.28145e-05
ENSGALG00000052043		279.789	down-regulation	-1.28761	0.237648	-5.41814	6.02221e-08	8.05947e-07
ENSGALG00000016342	MYOM2	106.967	down-regulation	-1.28951	0.425568	-3.03009	0.00244483	0.0115255
ENSGALG00000006942	PIK3IP1	92.2325	down-regulation	-1.29038	0.222236	-5.80634	6.38542e-09	9.67404e-08
ENSGALG00000004974	PPARG	3369.66	down-regulation	-1.29116	0.157883	-8.17795	2.88709e-16	8.98346e-15
ENSGALG00000043771	DENND6B	280.748	down-regulation	-1.29122	0.210558	-6.13238	8.65737e-10	1.48191e-08
ENSGALG00000054693		55.3691	down-regulation	-1.29265	0.402352	-3.21272	0.00131483	0.00672588
ENSGALG00000043925		139.189	down-regulation	-1.29422	0.220931	-5.85804	4.68349e-09	7.24904e-08
ENSGALG00000011446	TNFAIP2	1860.89	down-regulation	-1.29575	0.155848	-8.31422	9.236e-17	2.99801e-15
ENSGALG00000010307	ACYP1	345.266	down-regulation	-1.29953	0.262299	-4.95439	7.25572e-07	8.0775e-06
ENSGALG00000021171		374.078	down-regulation	-1.29972	0.181649	-7.15513	8.35909e-13	1.91507e-11
ENSGALG00000037896		229.284	down-regulation	-1.30056	0.214714	-6.05718	1.38527e-09	2.32098e-08
ENSGALG00000036805		102.16	down-regulation	-1.30316	0.250249	-5.20747	1.91436e-07	2.32586e-06
ENSGALG00000000736	MATK	35.6401	down-regulation	-1.30483	0.460194	-2.83539	0.00457695	0.0197607
ENSGALG00000028608	BTC	66.5052	down-regulation	-1.30694	0.299419	-4.3649	1.27181e-05	0.000110613
ENSGALG00000024047	MYCL	135.383	down-regulation	-1.30755	0.219893	-5.94632	2.74235e-09	4.408e-08
ENSGALG00000029980	QARS	5727.04	down-regulation	-1.30894	0.174838	-7.48658	7.06906e-14	1.79765e-12
ENSGALG00000034575	MRI1	1967.61	down-regulation	-1.30977	0.31778	-4.12161	3.76231e-05	0.000291613
ENSGALG00000037665	LMBR1L	168.121	down-regulation	-1.31071	0.272198	-4.81529	1.46983e-06	1.55018e-05
ENSGALG00000044612	INAVA	69.2293	down-regulation	-1.31098	0.370335	-3.53999	0.000400148	0.0023836
ENSGALG00000043671		60.0524	down-regulation	-1.31122	0.430588	-3.04517	0.00232549	0.0110321
ENSGALG00000005474	PNAT10	112.54	down-regulation	-1.31232	0.265736	-4.93842	7.87572e-07	8.69685e-06
ENSGALG00000047773		41.7108	down-regulation	-1.31403	0.408288	-3.21838	0.00128915	0.00661476
ENSGALG00000047339		106.77	down-regulation	-1.31605	0.419669	-3.13593	0.00171311	0.00846157
ENSGALG00000050819		199.735	down-regulation	-1.31635	0.295509	-4.45452	8.40792e-06	7.60762e-05
ENSGALG00000049949		846.292	down-regulation	-1.31916	0.266784	-4.9447	7.62621e-07	8.45239e-06
ENSGALG00000032190	MICAL1	589.39	down-regulation	-1.31943	0.131017	-10.0707	7.44679e-24	3.87259e-22
ENSGALG00000045949	EFCAB10	104.798	down-regulation	-1.32019	0.275169	-4.79776	1.60448e-06	1.6804e-05
ENSGALG00000001161	FLI1	610.739	down-regulation	-1.32063	0.147854	-8.93201	4.18332e-19	1.64584e-17
ENSGALG00000049114		35.0835	down-regulation	-1.32076	0.407372	-3.24214	0.00118635	0.00615238
ENSGALG00000032618	DUSP5	6564.59	down-regulation	-1.32109	0.171402	-7.70758	1.28228e-14	3.4768e-13
ENSGALG00000049618		67.6392	down-regulation	-1.32168	0.480633	-2.74987	0.00596185	0.024528
ENSGALG00000016719	TNFRSF21	3656.51	down-regulation	-1.32206	0.0772911	-17.105	1.36203e-65	3.65536e-63
ENSGALG00000014749	EPHB6	270.95	down-regulation	-1.32212	0.211935	-6.2383	4.4235e-10	7.83048e-09
ENSGALG00000031824	HOOK2	283.054	down-regulation	-1.32425	0.322131	-4.11092	3.94086e-05	0.000303885
ENSGALG00000030647	MFAP2	252.621	down-regulation	-1.32472	0.229357	-5.77582	7.6579e-09	1.15206e-07
ENSGALG00000001678	PRKAB2	572.054	down-regulation	-1.32678	0.214172	-6.19492	5.8313e-10	1.01669e-08
ENSGALG00000028459	FAM180A	2328.33	down-regulation	-1.33107	0.139431	-9.54643	1.34241e-21	6.05857e-20
ENSGALG00000038646	EIF1B	1361.78	down-regulation	-1.33195	0.172073	-7.74063	9.89227e-15	2.71297e-13
ENSGALG00000048687		299.011	down-regulation	-1.33503	0.180186	-7.40918	1.27081e-13	3.13612e-12
ENSGALG00000038433	SPON2	15675.5	down-regulation	-1.33521	0.126587	-10.5478	5.20269e-26	3.00736e-24
ENSGALG00000016764	EIF5B	25019.8	down-regulation	-1.33632	0.106543	-12.5426	4.36586e-36	4.40366e-34
ENSGALG00000050887	CACNB3	46.4315	down-regulation	-1.34017	0.374548	-3.57811	0.000346087	0.00209901
ENSGALG00000010098	SLC6A9	3115.65	down-regulation	-1.342	0.150699	-8.90512	5.33263e-19	2.07627e-17
ENSGALG00000005078	NUP210	109.13	down-regulation	-1.34254	0.542058	-2.47674	0.0132588	0.0469746
ENSGALG00000055135		30.1866	down-regulation	-1.34262	0.467144	-2.87411	0.00405162	0.0178411
ENSGALG00000048899		1283.96	down-regulation	-1.34322	0.403684	-3.32741	0.00087656	0.00475761
ENSGALG00000046125	PECAM1	751.535	down-regulation	-1.34521	0.218883	-6.1458	7.95598e-10	1.3669e-08
ENSGALG00000014978	IQGAP2	1599.23	down-regulation	-1.34604	0.182472	-7.37673	1.62226e-13	3.96438e-12
ENSGALG00000053862		53.1121	down-regulation	-1.34669	0.48182	-2.79501	0.00518985	0.0219158
ENSGALG00000048210		222.481	down-regulation	-1.34976	0.229522	-5.88072	4.08485e-09	6.38053e-08
ENSGALG00000003336	DAPK2	63.5104	down-regulation	-1.35225	0.543127	-2.48974	0.0127835	0.0456457
ENSGALG00000001569	RHOC	3169.35	down-regulation	-1.35273	0.216053	-6.2611	3.82277e-10	6.82332e-09
ENSGALG00000036949	ASAP3	2344.94	down-regulation	-1.35394	0.16343	-8.28452	1.1859e-16	3.82464e-15
ENSGALG00000002517	TMEM35B	967.585	down-regulation	-1.3548	0.300627	-4.50659	6.58772e-06	6.07777e-05
ENSGALG00000013177	BCAT1	550.382	down-regulation	-1.35498	0.210292	-6.44335	1.16867e-10	2.20376e-09
ENSGALG00000032087	MC5R	58.5262	down-regulation	-1.3563	0.530494	-2.55668	0.0105677	0.0390802
ENSGALG00000050875	ITGB7	29.7657	down-regulation	-1.35813	0.506154	-2.68323	0.00729154	0.0289218
ENSGALG00000023396	ASPHD2	151.002	down-regulation	-1.36091	0.255753	-5.32117	1.03101e-07	1.31425e-06
ENSGALG00000023933	G0S2	12498.2	down-regulation	-1.36715	0.246366	-5.54926	2.86883e-08	4.01076e-07
ENSGALG00000013060	ADCY2	183.122	down-regulation	-1.36978	0.219016	-6.25423	3.99482e-10	7.11352e-09
ENSGALG00000015006	MAB21L3	55.8714	down-regulation	-1.37306	0.502476	-2.73258	0.00628399	0.0255883
ENSGALG00000011228	WARS1	1591.75	down-regulation	-1.37361	0.132744	-10.3479	4.27897e-25	2.38874e-23
ENSGALG00000036751		106.067	down-regulation	-1.37366	0.434975	-3.15802	0.00158845	0.00793379
ENSGALG00000010628	ACSL1	2843.12	down-regulation	-1.38048	0.136848	-10.0877	6.26393e-24	3.26877e-22
ENSGALG00000040828		1692.92	down-regulation	-1.38164	0.211346	-6.53735	6.262e-11	1.20811e-09
ENSGALG00000053244		200.102	down-regulation	-1.38367	0.278217	-4.97335	6.58058e-07	7.36802e-06
ENSGALG00000054317		198.875	down-regulation	-1.38454	0.32976	-4.19863	2.68533e-05	0.000217094
ENSGALG00000040549	HTR7	30.0693	down-regulation	-1.3848	0.425617	-3.25363	0.00113941	0.00594589
ENSGALG00000009012	ZNF385B	31.7803	down-regulation	-1.38963	0.511539	-2.71657	0.00659614	0.0266559
ENSGALG00000029811	BMPER	2525.64	down-regulation	-1.39188	0.146324	-9.51233	1.86437e-21	8.36408e-20
ENSGALG00000016563	ASB9	331.751	down-regulation	-1.39231	0.20899	-6.66211	2.69929e-11	5.43075e-10
ENSGALG00000041255	ADAM12	1489.29	down-regulation	-1.39331	0.104401	-13.3457	1.2552e-40	1.49717e-38
ENSGALG00000034498		265.517	down-regulation	-1.3963	0.260153	-5.36722	7.99574e-08	1.03952e-06
ENSGALG00000015233	ATP1B1	528.563	down-regulation	-1.39646	0.19606	-7.12262	1.05895e-12	2.40772e-11
ENSGALG00000026945	CIDEC	438.987	down-regulation	-1.39899	0.220449	-6.34608	2.20877e-10	4.06312e-09
ENSGALG00000045908		20.8752	down-regulation	-1.39911	0.5399	-2.59142	0.00955796	0.0361284
ENSGALG00000034344	MTHFD2	4799.14	down-regulation	-1.39911	0.150322	-9.3074	1.30999e-20	5.59138e-19
ENSGALG00000025738	RHOU	69.7487	down-regulation	-1.39999	0.283569	-4.93703	7.93226e-07	8.75286e-06
ENSGALG00000027320		13.7603	down-regulation	-1.40029	0.552524	-2.53435	0.0112656	0.0411247
ENSGALG00000054154		397.546	down-regulation	-1.40261	0.315186	-4.45009	8.58343e-06	7.73848e-05
ENSGALG00000036258	PCDH8	18.0803	down-regulation	-1.40345	0.504275	-2.7831	0.00538416	0.0225912
ENSGALG00000050646		114.202	down-regulation	-1.40502	0.219725	-6.39444	1.61137e-10	3.00837e-09
ENSGALG00000041560		334.445	down-regulation	-1.40669	0.230793	-6.09502	1.09427e-09	1.85828e-08
ENSGALG00000014962	CALHM6	32.913	down-regulation	-1.40775	0.501619	-2.80642	0.0050095	0.0213185
ENSGALG00000052983		1883.78	down-regulation	-1.40913	0.154211	-9.13762	6.38391e-20	2.66511e-18
ENSGALG00000037131		194.511	down-regulation	-1.40958	0.290192	-4.85741	1.18933e-06	1.27766e-05
ENSGALG00000017166	RAB39A	39.4309	down-regulation	-1.41101	0.489412	-2.88308	0.00393811	0.0174384
ENSGALG00000004068	FAM114A2	1437.79	down-regulation	-1.41212	0.121156	-11.6554	2.15315e-31	1.70314e-29
ENSGALG00000050299		100.337	down-regulation	-1.41303	0.434261	-3.25387	0.00113845	0.00594298
ENSGALG00000013814	IMPA2	717.683	down-regulation	-1.41372	0.268298	-5.26921	1.37014e-07	1.71163e-06
ENSGALG00000008354	HARBI1	1763.51	down-regulation	-1.41456	0.12275	-11.5239	9.99591e-31	7.40042e-29
ENSGALG00000001791		139.418	down-regulation	-1.41537	0.330406	-4.28372	1.8379e-05	0.000153968
ENSGALG00000015055	SLC22A16	1041.02	down-regulation	-1.41545	0.395462	-3.57922	0.000344621	0.00209096
ENSGALG00000001862	ST6GALNAC1	97.0147	down-regulation	-1.42396	0.261462	-5.44613	5.1478e-08	6.93868e-07
ENSGALG00000009519	ARG2	76.1481	down-regulation	-1.42436	0.300659	-4.73746	2.1641e-06	2.21253e-05
ENSGALG00000005305	ACKR2	47.2212	down-regulation	-1.42445	0.389391	-3.65813	0.000254059	0.00158962
ENSGALG00000041778		161.634	down-regulation	-1.42461	0.333755	-4.26845	1.96837e-05	0.000164348
ENSGALG00000015180	PSAT1	3779.22	down-regulation	-1.42477	0.100251	-14.212	7.71958e-46	1.08428e-43
ENSGALG00000051458		493.034	down-regulation	-1.42547	0.379811	-3.7531	0.000174663	0.00113637
ENSGALG00000050829		31.5809	down-regulation	-1.42755	0.453931	-3.14485	0.0016617	0.00823943
ENSGALG00000010507	FCRL4	112.008	down-regulation	-1.43618	0.37493	-3.83052	0.000127874	0.000863354
ENSGALG00000006786	SYTL4	1197.86	down-regulation	-1.43687	0.139302	-10.3148	6.04191e-25	3.30196e-23
ENSGALG00000030076	PCSK6	3309.67	down-regulation	-1.44091	0.198474	-7.25993	3.87302e-13	9.13777e-12
ENSGALG00000048103	TBCC	718.21	down-regulation	-1.44112	0.212473	-6.78259	1.18042e-11	2.43354e-10
ENSGALG00000010974	GSC	190.845	down-regulation	-1.4415	0.282571	-5.10137	3.37209e-07	3.9593e-06
ENSGALG00000047166		289.664	down-regulation	-1.442	0.257163	-5.60732	2.05483e-08	2.92998e-07
ENSGALG00000010939	LIN7A	16.7848	down-regulation	-1.44436	0.513678	-2.81181	0.00492643	0.0209743
ENSGALG00000044632		33.8041	down-regulation	-1.44504	0.418422	-3.45355	0.00055325	0.00318087
ENSGALG00000008811	SLC1A4	2004.88	down-regulation	-1.44546	0.141819	-10.1923	2.14587e-24	1.15179e-22
ENSGALG00000047800		62.9007	down-regulation	-1.45096	0.31322	-4.63238	3.61484e-06	3.53005e-05
ENSGALG00000030941	ELAPOR1	98.3283	down-regulation	-1.45451	0.274686	-5.29515	1.18918e-07	1.50312e-06
ENSGALG00000026043		509.103	down-regulation	-1.45851	0.2716	-5.37006	7.8709e-08	1.02773e-06
ENSGALG00000026039	THEM4	350.578	down-regulation	-1.45856	0.292725	-4.98268	6.27084e-07	7.05422e-06
ENSGALG00000030025	FABP4	15291.4	down-regulation	-1.46523	0.227467	-6.44153	1.18272e-10	2.22745e-09
ENSGALG00000001130	GALNT17	1814.32	down-regulation	-1.46582	0.260257	-5.63218	1.77946e-08	2.56409e-07
ENSGALG00000026613	S100A4	2835.64	down-regulation	-1.4701	0.219339	-6.70242	2.04997e-11	4.15777e-10
ENSGALG00000030588	GALNTL6	21.2868	down-regulation	-1.47079	0.507426	-2.89853	0.00374912	0.0167098
ENSGALG00000007511	ITGB2	35.6066	down-regulation	-1.4711	0.449581	-3.27216	0.00106729	0.0056361
ENSGALG00000037526		13.0816	down-regulation	-1.47252	0.59467	-2.4762	0.013279	0.0470164
ENSGALG00000052423		20.8295	down-regulation	-1.47419	0.60066	-2.45429	0.0141163	0.0492808
ENSGALG00000002615	DEF6	378.431	down-regulation	-1.47456	0.171747	-8.58568	9.02995e-18	3.18571e-16
ENSGALG00000001220	HERPUD1	2010.11	down-regulation	-1.47825	0.184723	-8.0025	1.2192e-15	3.59282e-14
ENSGALG00000048280		115.063	down-regulation	-1.48298	0.292805	-5.06473	4.08985e-07	4.74644e-06
ENSGALG00000033051	CAMK1D	987.677	down-regulation	-1.4864	0.190526	-7.80156	6.11475e-15	1.71133e-13
ENSGALG00000019768	ACSF2	393.742	down-regulation	-1.48733	0.210104	-7.07901	1.4519e-12	3.23268e-11
ENSGALG00000048539	BHLHE41	1425.59	down-regulation	-1.49279	0.186259	-8.01459	1.10509e-15	3.26937e-14
ENSGALG00000001289		510.114	down-regulation	-1.49413	0.189026	-7.90438	2.69262e-15	7.78219e-14
ENSGALG00000015324		36.6061	down-regulation	-1.49454	0.518775	-2.88091	0.00396526	0.0175379
ENSGALG00000047412		93.115	down-regulation	-1.49661	0.27577	-5.42702	5.73022e-08	7.68238e-07
ENSGALG00000053321	DOK2	1198.09	down-regulation	-1.49775	0.114668	-13.0617	5.44935e-39	6.3487e-37
ENSGALG00000009387		30.6465	down-regulation	-1.49823	0.443765	-3.37619	0.000734978	0.00409111
ENSGALG00000000378	SLC25A37	662.144	down-regulation	-1.49832	0.207645	-7.21578	5.36265e-13	1.25343e-11
ENSGALG00000043582		135.934	down-regulation	-1.49865	0.330949	-4.52835	5.94455e-06	5.53841e-05
ENSGALG00000016646		16.5412	down-regulation	-1.49905	0.57209	-2.6203	0.00878535	0.0337858
ENSGALG00000039120	NBEAL2	817.013	down-regulation	-1.50337	0.121882	-12.3346	5.89654e-35	5.71736e-33
ENSGALG00000009403	GRK5	48.4098	down-regulation	-1.50346	0.437053	-3.44	0.000581715	0.00332925
ENSGALG00000016196		50.8134	down-regulation	-1.5093	0.5564	-2.71262	0.00667532	0.0268891
ENSGALG00000016285		260.036	down-regulation	-1.51735	0.353655	-4.29048	1.78287e-05	0.000149983
ENSGALG00000049762		16.7156	down-regulation	-1.51741	0.525105	-2.88972	0.00385588	0.0171247
ENSGALG00000012142	KCNA4	35.9583	down-regulation	-1.51742	0.365683	-4.14956	3.33113e-05	0.000262801
ENSGALG00000038141	NCF4	1127.72	down-regulation	-1.51795	0.149181	-10.1752	2.55815e-24	1.36335e-22
ENSGALG00000034337	RHPN1	37.4639	down-regulation	-1.52175	0.425576	-3.57576	0.000349218	0.00211544
ENSGALG00000030966	MAPK13	188.47	down-regulation	-1.52257	0.169815	-8.96604	3.07379e-19	1.22536e-17
ENSGALG00000048926	WAS	400.728	down-regulation	-1.52317	0.413388	-3.68462	0.000229047	0.00145554
ENSGALG00000047662	NR1D1	116.256	down-regulation	-1.52488	0.223998	-6.80759	9.92504e-12	2.06027e-10
ENSGALG00000001933	CORO2A	83.6299	down-regulation	-1.52893	0.318058	-4.80708	1.53148e-06	1.61068e-05
ENSGALG00000052259		221.344	down-regulation	-1.53008	0.162139	-9.43684	3.84178e-21	1.68825e-19
ENSGALG00000015608	ADRA2C	33.6169	down-regulation	-1.53027	0.511022	-2.99452	0.00274873	0.0127778
ENSGALG00000038133	SMIM3	161.192	down-regulation	-1.54154	0.328193	-4.69706	2.63934e-06	2.6572e-05
ENSGALG00000009601	NELL2	136.652	down-regulation	-1.54166	0.390531	-3.94759	7.89411e-05	0.000568474
ENSGALG00000023420	HOXD3	40.8359	down-regulation	-1.5431	0.399521	-3.86238	0.000112288	0.000771639
ENSGALG00000011812		1796.37	down-regulation	-1.54524	0.156416	-9.87906	5.13119e-23	2.56202e-21
ENSGALG00000036310		1952.98	down-regulation	-1.54697	0.21169	-7.3077	2.71763e-13	6.49335e-12
ENSGALG00000001876	RASA4B	984.13	down-regulation	-1.55076	0.304529	-5.09231	3.53722e-07	4.12419e-06
ENSGALG00000028982	CMPK2	516.18	down-regulation	-1.55241	0.198483	-7.82137	5.22523e-15	1.4706e-13
ENSGALG00000015809	RNF103	2269.86	down-regulation	-1.55303	0.105806	-14.678	8.91666e-49	1.42562e-46
ENSGALG00000039572	PADI1	27.9268	down-regulation	-1.5551	0.45984	-3.38182	0.000720076	0.00401858
ENSGALG00000047276		85.5528	down-regulation	-1.55686	0.533331	-2.91914	0.00351003	0.0158036
ENSGALG00000039708		66.4225	down-regulation	-1.5583	0.369879	-4.21301	2.51987e-05	0.00020493
ENSGALG00000039489	5_8S_rRNA	207.899	down-regulation	-1.56584	0.457483	-3.42274	0.000619939	0.00352785
ENSGALG00000036743	MGAT3	1145.27	down-regulation	-1.56719	0.130112	-12.0449	2.06286e-33	1.87896e-31
ENSGALG00000015433	ABCA1	294.008	down-regulation	-1.5695	0.413228	-3.79816	0.000145776	0.000967272
ENSGALG00000014853	CLVS2	29.3129	down-regulation	-1.57082	0.627368	-2.50383	0.0122858	0.0441623
ENSGALG00000015283	CEP57L1	41.8437	down-regulation	-1.57103	0.354767	-4.42835	9.49577e-06	8.4897e-05
ENSGALG00000004436	CYP3A4	124.14	down-regulation	-1.57759	0.293384	-5.37724	7.56357e-08	9.8932e-07
ENSGALG00000050182		24.3143	down-regulation	-1.57808	0.631844	-2.49758	0.0125045	0.0448415
ENSGALG00000021074	MYOC	97.7968	down-regulation	-1.58073	0.304801	-5.18611	2.14735e-07	2.58112e-06
ENSGALG00000033635	PTGS2	6264.73	down-regulation	-1.58749	0.140578	-11.2926	1.42742e-29	1.01671e-27
ENSGALG00000003655	GAS2	27.3064	down-regulation	-1.58904	0.407152	-3.90281	9.50823e-05	0.000667129
ENSGALG00000033791		302.297	down-regulation	-1.59225	0.214614	-7.41913	1.17894e-13	2.91419e-12
ENSGALG00000010935	PTPRQ	222.551	down-regulation	-1.59863	0.25862	-6.1814	6.35372e-10	1.10521e-08
ENSGALG00000049530		65.2922	down-regulation	-1.59867	0.330016	-4.84423	1.27106e-06	1.35769e-05
ENSGALG00000033597		63.9732	down-regulation	-1.60218	0.456349	-3.51086	0.000446663	0.00263458
ENSGALG00000032220	ELN	414.22	down-regulation	-1.60335	0.390018	-4.11097	3.93993e-05	0.000303885
ENSGALG00000043252	OVALX	39.9645	down-regulation	-1.60639	0.454875	-3.53149	0.000413221	0.00245466
ENSGALG00000004270	ALDH1A2	44.9321	down-regulation	-1.60686	0.346401	-4.63873	3.50559e-06	3.44575e-05
ENSGALG00000021685	SERINC2	29.1363	down-regulation	-1.61044	0.599286	-2.68727	0.00720386	0.0286648
ENSGALG00000047814		28.6183	down-regulation	-1.61714	0.432195	-3.74168	0.000182794	0.00118568
ENSGALG00000003432	AGXT2	10.3294	down-regulation	-1.61715	0.653084	-2.47617	0.01328	0.0470164
ENSGALG00000041121	SLIT2	60.7964	down-regulation	-1.62227	0.52219	-3.10666	0.00189213	0.00922673
ENSGALG00000045738		207.176	down-regulation	-1.62907	0.322995	-5.04363	4.5678e-07	5.25647e-06
ENSGALG00000013057		1287.85	down-regulation	-1.62959	0.099856	-16.3194	7.18821e-60	1.56567e-57
ENSGALG00000005956		116.468	down-regulation	-1.62986	0.349224	-4.66708	3.05515e-06	3.02078e-05
ENSGALG00000046210		228.796	down-regulation	-1.63256	0.260144	-6.27561	3.48275e-10	6.24609e-09
ENSGALG00000012594	NTRK2	14.1478	down-regulation	-1.63394	0.599248	-2.72665	0.00639817	0.0259746
ENSGALG00000016400	RSAD2	294.633	down-regulation	-1.63462	0.229619	-7.11883	1.0885e-12	2.46743e-11
ENSGALG00000041346	CXCL12	287.813	down-regulation	-1.63574	0.208727	-7.83671	4.62504e-15	1.31647e-13
ENSGALG00000027872	STBD1	3825.37	down-regulation	-1.64346	0.139927	-11.7451	7.4824e-32	6.14498e-30
ENSGALG00000014297	IRF7	555.67	down-regulation	-1.65065	0.201793	-8.17993	2.84006e-16	8.87386e-15
ENSGALG00000001428	EFHD1	5094.81	down-regulation	-1.65299	0.0649556	-25.448	7.4312e-143	7.97739e-140
ENSGALG00000029788	CCK	3158.36	down-regulation	-1.65357	0.221794	-7.45544	8.95653e-14	2.23973e-12
ENSGALG00000049326		27.2322	down-regulation	-1.65369	0.491069	-3.36754	0.000758426	0.00420295
ENSGALG00000007489	CNNM1	121.28	down-regulation	-1.65642	0.408869	-4.05121	5.09535e-05	0.000384428
ENSGALG00000052514		265.741	down-regulation	-1.65992	0.294624	-5.63403	1.76048e-08	2.53917e-07
ENSGALG00000046448		69.0592	down-regulation	-1.6601	0.523366	-3.17196	0.00151413	0.00761323
ENSGALG00000048674		1176.89	down-regulation	-1.66202	0.378776	-4.38786	1.1447e-05	0.000100724
ENSGALG00000047182	ACHE	17.7158	down-regulation	-1.66321	0.648697	-2.56392	0.0103497	0.0384349
ENSGALG00000004071	NETO2	17.8765	down-regulation	-1.66584	0.597476	-2.78813	0.00530133	0.0223051
ENSGALG00000051054		11.9517	down-regulation	-1.67672	0.614535	-2.72844	0.00636344	0.0258476
ENSGALG00000011835	FGF2	196.406	down-regulation	-1.67684	0.211756	-7.91873	2.39957e-15	6.96199e-14
ENSGALG00000002150	CPEB1	197.437	down-regulation	-1.67931	0.278355	-6.03298	1.60967e-09	2.68201e-08
ENSGALG00000047861	TAMALIN	326.56	down-regulation	-1.67986	0.346552	-4.84735	1.25122e-06	1.3384e-05
ENSGALG00000000619	ANGPTL4	2360.35	down-regulation	-1.68207	0.574528	-2.92774	0.00341439	0.0154423
ENSGALG00000009719	PCDH10	99.207	down-regulation	-1.68291	0.417057	-4.0352	5.45553e-05	0.000408119
ENSGALG00000045469	BCAN	2555.19	down-regulation	-1.68513	0.14732	-11.4385	2.68488e-30	1.96835e-28
ENSGALG00000029235	CPNE4	44.4194	down-regulation	-1.68563	0.444633	-3.79106	0.000150004	0.000991819
ENSGALG00000006565		16.2816	down-regulation	-1.68853	0.650829	-2.59443	0.00947477	0.035869
ENSGALG00000027240	TSPAN13	17.7126	down-regulation	-1.68867	0.58413	-2.89092	0.00384116	0.0170644
ENSGALG00000033198	MYO5C	92.2369	down-regulation	-1.69067	0.393857	-4.29259	1.76598e-05	0.000148856
ENSGALG00000002234	UNC13D	528.993	down-regulation	-1.69166	0.235311	-7.18905	6.52425e-13	1.51083e-11
ENSGALG00000054613		40.3901	down-regulation	-1.69241	0.443567	-3.81546	0.000135929	0.000908009
ENSGALG00000013239		38.7345	down-regulation	-1.69505	0.389495	-4.35191	1.34959e-05	0.000116502
ENSGALG00000010638	CASP3	2565.16	down-regulation	-1.70203	0.107482	-15.8355	1.77162e-56	3.50338e-54
ENSGALG00000034511		38.5317	down-regulation	-1.7024	0.43504	-3.91321	9.10772e-05	0.000642629
ENSGALG00000035554		73.7902	down-regulation	-1.70255	0.279013	-6.10203	1.04729e-09	1.78169e-08
ENSGALG00000005845	SLC7A5	4678.15	down-regulation	-1.70539	0.234285	-7.27913	3.35972e-13	7.97681e-12
ENSGALG00000030032	SLC4A10	47.6784	down-regulation	-1.71702	0.482378	-3.55949	0.000371575	0.00223465
ENSGALG00000032687	PHLDA2	7937.71	down-regulation	-1.72799	0.203195	-8.50409	1.83033e-17	6.29475e-16
ENSGALG00000050870	NPM2	161.577	down-regulation	-1.7311	0.288445	-6.00148	1.95531e-09	3.21163e-08
ENSGALG00000009431	PLEKHD1	31.1256	down-regulation	-1.73551	0.513458	-3.38004	0.000724741	0.00404011
ENSGALG00000032723	ANKRD13B	702.654	down-regulation	-1.73603	0.178677	-9.71601	2.57691e-22	1.23339e-20
ENSGALG00000041510	DUOX2	53.2625	down-regulation	-1.73757	0.375611	-4.62597	3.72855e-06	3.63165e-05
ENSGALG00000037246	RAMP3	90.8873	down-regulation	-1.73803	0.228211	-7.61586	2.61933e-14	6.88216e-13
ENSGALG00000054976	IL11	37.4329	down-regulation	-1.74092	0.439021	-3.96545	7.32573e-05	0.000531876
ENSGALG00000025650	RNaseP_nuc	34.75	down-regulation	-1.74367	0.582869	-2.99153	0.00277587	0.0128841
ENSGALG00000004028	MATN4	149.864	down-regulation	-1.74392	0.662483	-2.6324	0.00847831	0.0328488
ENSGALG00000004514	PDE6G	29.1964	down-regulation	-1.74639	0.612817	-2.84978	0.00437501	0.0190365
ENSGALG00000054931		1847.66	down-regulation	-1.76259	0.21101	-8.35313	6.64787e-17	2.18146e-15
ENSGALG00000041922		20.8871	down-regulation	-1.76309	0.498901	-3.53394	0.000409416	0.00243398
ENSGALG00000043694	RAPGEF4	82.6643	down-regulation	-1.76686	0.395291	-4.46977	7.8302e-06	7.12781e-05
ENSGALG00000049835	S1PR3	89.1244	down-regulation	-1.77129	0.420765	-4.2097	2.55715e-05	0.000207625
ENSGALG00000028250	ANKRD22	275.357	down-regulation	-1.77157	0.192825	-9.18743	4.02322e-20	1.68426e-18
ENSGALG00000048991		88.9962	down-regulation	-1.7769	0.40354	-4.40327	1.0663e-05	9.43228e-05
ENSGALG00000010201	ABHD18	254.215	down-regulation	-1.7843	0.565795	-3.15361	0.00161265	0.00803331
ENSGALG00000039571	PRPH	283.843	down-regulation	-1.79636	0.340815	-5.27078	1.35848e-07	1.69856e-06
ENSGALG00000046823	SNX22	35.3939	down-regulation	-1.80345	0.5292	-3.40788	0.000654699	0.00370322
ENSGALG00000031996		47.3739	down-regulation	-1.80577	0.439416	-4.10948	3.96559e-05	0.000305635
ENSGALG00000046487		148.485	down-regulation	-1.80656	0.289776	-6.23432	4.53746e-10	8.02276e-09
ENSGALG00000049293		416.065	down-regulation	-1.80774	0.318809	-5.67029	1.42555e-08	2.07602e-07
ENSGALG00000043433	SCX	88.9459	down-regulation	-1.80932	0.367824	-4.91899	8.69902e-07	9.52898e-06
ENSGALG00000023395	PLIN1	105.844	down-regulation	-1.8128	0.416145	-4.35616	1.32362e-05	0.000114458
ENSGALG00000019233		29.2383	down-regulation	-1.81719	0.581785	-3.12348	0.00178728	0.0087896
ENSGALG00000054374		68.4167	down-regulation	-1.81796	0.693174	-2.62266	0.00872464	0.0335822
ENSGALG00000006106	TNFRSF6B	4259.04	down-regulation	-1.82438	0.207045	-8.81154	1.23434e-18	4.63773e-17
ENSGALG00000031572		350.032	down-regulation	-1.82842	0.398498	-4.58828	4.46903e-06	4.27695e-05
ENSGALG00000006351	FAS	836.142	down-regulation	-1.8294	0.165338	-11.0646	1.86348e-28	1.26154e-26
ENSGALG00000016059	ETS2	597.576	down-regulation	-1.8353	0.23519	-7.80346	6.0233e-15	1.68888e-13
ENSGALG00000044501		136.495	down-regulation	-1.83639	0.3471	-5.29066	1.21874e-07	1.53619e-06
ENSGALG00000029644		62.3738	down-regulation	-1.83737	0.303315	-6.05762	1.38154e-09	2.31731e-08
ENSGALG00000046992	MCRIP2	476.738	down-regulation	-1.83868	0.217156	-8.46709	2.5161e-17	8.49763e-16
ENSGALG00000038885	FEZ1	3477.01	down-regulation	-1.84044	0.164068	-11.2175	3.34423e-29	2.35965e-27
ENSGALG00000002637	RBP7	5752.03	down-regulation	-1.84188	0.156911	-11.7384	8.1009e-32	6.61676e-30
ENSGALG00000047567		80.9766	down-regulation	-1.84761	0.46424	-3.97986	6.8955e-05	0.000502339
ENSGALG00000007526		371.905	down-regulation	-1.84788	0.20308	-9.09929	9.09264e-20	3.75421e-18
ENSGALG00000001621	CLDN5	230.835	down-regulation	-1.84957	0.209107	-8.8451	9.14475e-19	3.46187e-17
ENSGALG00000033883	PCDH7	32.836	down-regulation	-1.85344	0.627711	-2.95269	0.00315017	0.0143946
ENSGALG00000008861	BSPRY	13.6645	down-regulation	-1.85458	0.733083	-2.52983	0.0114118	0.0415627
ENSGALG00000015122	TAF4B	84.4109	down-regulation	-1.86694	0.410124	-4.55213	5.31063e-06	4.99459e-05
ENSGALG00000009078	GALNT14	9.30127	down-regulation	-1.86829	0.693708	-2.69319	0.00707715	0.0282503
ENSGALG00000049996	OVOL1	28.0746	down-regulation	-1.86841	0.392184	-4.76411	1.89689e-06	1.95934e-05
ENSGALG00000002397	PSPH	1632.76	down-regulation	-1.87265	0.155434	-12.0479	1.98847e-33	1.82224e-31
ENSGALG00000040275	RCSD1	40.0337	down-regulation	-1.87819	0.547418	-3.431	0.000601369	0.00343258
ENSGALG00000051244		16.8216	down-regulation	-1.88757	0.519097	-3.63626	0.000276628	0.00172008
ENSGALG00000047976	ASB16	21.5497	down-regulation	-1.88866	0.55724	-3.3893	0.000700703	0.00392357
ENSGALG00000036297	ABHD8	79.5058	down-regulation	-1.88869	0.245289	-7.69985	1.3623e-14	3.67575e-13
ENSGALG00000002294	SEMA6A	214.124	down-regulation	-1.89604	0.235739	-8.04294	8.7708e-16	2.6154e-14
ENSGALG00000006633	TMEM243	61.6243	down-regulation	-1.89628	0.354594	-5.34773	8.9062e-08	1.14599e-06
ENSGALG00000007608	ARHGEF9	478.824	down-regulation	-1.89628	0.151048	-12.5541	3.77266e-36	3.83103e-34
ENSGALG00000030259		274.553	down-regulation	-1.90281	0.198382	-9.59161	8.67203e-22	3.97353e-20
ENSGALG00000004365		89.1232	down-regulation	-1.92575	0.249663	-7.7134	1.22506e-14	3.34447e-13
ENSGALG00000041965	MIOX	107.189	down-regulation	-1.9292	0.378816	-5.09272	3.52972e-07	4.12184e-06
ENSGALG00000004627		78.5765	down-regulation	-1.9388	0.383079	-5.0611	4.16852e-07	4.83028e-06
ENSGALG00000018700	PLPP7	12.3133	down-regulation	-1.94491	0.739943	-2.62846	0.00857737	0.0331557
ENSGALG00000049062		15.805	down-regulation	-1.95084	0.600386	-3.2493	0.00115688	0.00602244
ENSGALG00000027980	NANOS1	4835.48	down-regulation	-1.95716	0.272316	-7.18707	6.61984e-13	1.5291e-11
ENSGALG00000001256	NLRC5	34.7217	down-regulation	-1.95728	0.449111	-4.35812	1.31186e-05	0.000113706
ENSGALG00000006511	BCL2A1	154.113	down-regulation	-1.95917	0.267369	-7.32759	2.34328e-13	5.67104e-12
ENSGALG00000043775	RAPGEF3	48.0648	down-regulation	-1.96301	0.344784	-5.69346	1.2449e-08	1.83248e-07
ENSGALG00000002955	ADAMTSL2	102281	down-regulation	-1.96732	0.127992	-15.3706	2.57662e-53	4.61e-51
ENSGALG00000002116	TEN1	40.5127	down-regulation	-1.97239	0.331007	-5.95877	2.54148e-09	4.11594e-08
ENSGALG00000002479	MAT1A	1714.66	down-regulation	-1.97622	0.112968	-17.4936	1.60419e-68	4.6364e-66
ENSGALG00000050257		29.2246	down-regulation	-1.98246	0.470748	-4.21131	2.53896e-05	0.000206371
ENSGALG00000052980		40.8001	down-regulation	-1.98479	0.449657	-4.41401	1.01472e-05	9.01847e-05
ENSGALG00000051235		13.8065	down-regulation	-1.98547	0.66985	-2.96406	0.00303611	0.0139285
ENSGALG00000011254	SATB1	77.7661	down-regulation	-1.98909	0.363715	-5.46882	4.53034e-08	6.16725e-07
ENSGALG00000008859	WDR31	42.9213	down-regulation	-1.99683	0.514061	-3.88442	0.000102575	0.000712385
ENSGALG00000054964		176.012	down-regulation	-2.00225	0.193175	-10.365	3.57932e-25	2.00722e-23
ENSGALG00000042356	FSTL3	83.6015	down-regulation	-2.0034	0.303566	-6.59956	4.12392e-11	8.11235e-10
ENSGALG00000003286	ACSBG1	20.6812	down-regulation	-2.0096	0.592263	-3.39308	0.000691116	0.0038733
ENSGALG00000046008	RSPH3	8.67389	down-regulation	-2.01483	0.778101	-2.58942	0.00961378	0.0362483
ENSGALG00000008040		23.4543	down-regulation	-2.01787	0.594483	-3.39433	0.00068798	0.00385808
ENSGALG00000011376	ANKRD9	254.91	down-regulation	-2.01862	0.313826	-6.43229	1.25694e-10	2.36131e-09
ENSGALG00000012061		400.934	down-regulation	-2.02305	0.196032	-10.32	5.72373e-25	3.16257e-23
ENSGALG00000002988		16443.4	down-regulation	-2.0261	0.149928	-13.5138	1.29652e-41	1.59716e-39
ENSGALG00000028681		33.6933	down-regulation	-2.02686	0.519922	-3.8984	9.68319e-05	0.000676878
ENSGALG00000009241	SFRP2	3887	down-regulation	-2.05	0.194047	-10.5645	4.35477e-26	2.53674e-24
ENSGALG00000002854	PDZD2	168.75	down-regulation	-2.05111	0.379987	-5.39783	6.74502e-08	8.8844e-07
ENSGALG00000027874	CHAC1	10084.8	down-regulation	-2.05331	0.147046	-13.9638	2.59328e-44	3.47985e-42
ENSGALG00000012834	AKR1D1	4748.81	down-regulation	-2.05703	0.192546	-10.6833	1.21839e-26	7.3245e-25
ENSGALG00000006997	BRINP1	14.7603	down-regulation	-2.07053	0.622997	-3.3235	0.000888956	0.00481619
ENSGALG00000013640	MBP	152.378	down-regulation	-2.07363	0.3211	-6.4579	1.06169e-10	2.01213e-09
ENSGALG00000010303		220.404	down-regulation	-2.08583	0.287342	-7.25904	3.89847e-13	9.18341e-12
ENSGALG00000053106	FAM181B	188.576	down-regulation	-2.08951	0.216122	-9.66818	4.11625e-22	1.93928e-20
ENSGALG00000001214	PARD6A	44.7318	down-regulation	-2.09118	0.454405	-4.60202	4.1842e-06	4.04141e-05
ENSGALG00000054166	CACNG7	118.089	down-regulation	-2.09562	0.416204	-5.03507	4.77674e-07	5.47594e-06
ENSGALG00000006728	SLC5A1	174.183	down-regulation	-2.10243	0.231648	-9.07597	1.12671e-19	4.60143e-18
ENSGALG00000016165	TFF2	34.1623	down-regulation	-2.10372	0.457963	-4.59363	4.35594e-06	4.18577e-05
ENSGALG00000012200	GCH1	492.099	down-regulation	-2.10752	0.269406	-7.82283	5.16494e-15	1.45636e-13
ENSGALG00000005657	CRHR2	247.197	down-regulation	-2.11027	0.170773	-12.3571	4.45723e-35	4.34985e-33
ENSGALG00000003323	NECAB2	1020.28	down-regulation	-2.11114	0.388413	-5.4353	5.47043e-08	7.35376e-07
ENSGALG00000045085	IFIT5	3056.57	down-regulation	-2.11246	0.194544	-10.8585	1.81637e-27	1.16659e-25
ENSGALG00000048020		116.186	down-regulation	-2.11585	0.550441	-3.84391	0.000121091	0.000824219
ENSGALG00000006138	HELZ2	772.589	down-regulation	-2.11714	0.485414	-4.36151	1.29168e-05	0.000112212
ENSGALG00000013723	OASL	1721.49	down-regulation	-2.11823	0.209401	-10.1156	4.70958e-24	2.48352e-22
ENSGALG00000009680	PAQR7	157.754	down-regulation	-2.12325	0.34214	-6.20581	5.44159e-10	9.55394e-09
ENSGALG00000000918	CCDC103	70.4943	down-regulation	-2.12892	0.451441	-4.71583	2.40723e-06	2.43953e-05
ENSGALG00000050442		9.81276	down-regulation	-2.13245	0.831077	-2.56589	0.0102913	0.038303
ENSGALG00000032713	FOXA1	34.4888	down-regulation	-2.13956	0.440959	-4.85206	1.22186e-06	1.31167e-05
ENSGALG00000012816	SLC22A23	68.5152	down-regulation	-2.14828	0.284775	-7.54379	4.56507e-14	1.1829e-12
ENSGALG00000027173		404.342	down-regulation	-2.14963	0.430068	-4.99834	5.78255e-07	6.5392e-06
ENSGALG00000015822		41.0037	down-regulation	-2.1544	0.469624	-4.5875	4.48579e-06	4.28861e-05
ENSGALG00000003285	CDHR2	25.3936	down-regulation	-2.15775	0.590544	-3.65384	0.000258343	0.00161265
ENSGALG00000027314	SAXO1	16.4002	down-regulation	-2.15959	0.636475	-3.39304	0.00069121	0.0038733
ENSGALG00000037791	FRMD4B	39.7813	down-regulation	-2.16054	0.464108	-4.65524	3.23596e-06	3.18907e-05
ENSGALG00000040730	RXRG	184.429	down-regulation	-2.16344	0.228054	-9.48655	2.3881e-21	1.06501e-19
ENSGALG00000011717		19.7976	down-regulation	-2.18016	0.712354	-3.0605	0.00220967	0.0105426
ENSGALG00000014938	ABHD3	11.2639	down-regulation	-2.19037	0.803843	-2.72487	0.0064327	0.0260866
ENSGALG00000017005	CAB39L	2725.64	down-regulation	-2.20244	0.399931	-5.50705	3.64896e-08	5.03121e-07
ENSGALG00000005842	GDPD2	81.2718	down-regulation	-2.20567	0.407562	-5.41186	6.23724e-08	8.3324e-07
ENSGALG00000029558		52.2641	down-regulation	-2.21641	0.424272	-5.22404	1.75057e-07	2.14071e-06
ENSGALG00000004297	DNAH1	18.2314	down-regulation	-2.22801	0.511249	-4.35798	1.31266e-05	0.000113706
ENSGALG00000012401	GPR137C	789.313	down-regulation	-2.24798	0.154803	-14.5215	8.85307e-48	1.37168e-45
ENSGALG00000014164	BIK	31.5941	down-regulation	-2.25766	0.425635	-5.30423	1.13149e-07	1.43503e-06
ENSGALG00000040954	GPR37	1231.63	down-regulation	-2.27497	0.102206	-22.2587	9.29366e-110	6.98372e-107
ENSGALG00000008901	PTGFR	185.75	down-regulation	-2.3003	0.271453	-8.47406	2.36993e-17	8.02201e-16
ENSGALG00000050200		13.7408	down-regulation	-2.3046	0.710705	-3.24269	0.00118406	0.00614688
ENSGALG00000010068	KCNK17	189.571	down-regulation	-2.30617	0.24103	-9.56798	1.09015e-21	4.97989e-20
ENSGALG00000010691		94.5482	down-regulation	-2.30728	0.238198	-9.68639	3.44481e-22	1.62805e-20
ENSGALG00000016055	KCNJ15	95.0313	down-regulation	-2.34732	0.294601	-7.9678	1.61529e-15	4.71384e-14
ENSGALG00000000162	DMB1	17.8591	down-regulation	-2.349	0.6343	-3.7033	0.000212813	0.00135985
ENSGALG00000002982	SLC2A6	20.3411	down-regulation	-2.35317	0.559582	-4.20522	2.60826e-05	0.000211598
ENSGALG00000042103	C5H11ORF96	132.579	down-regulation	-2.35323	0.250739	-9.38519	6.28043e-21	2.72013e-19
ENSGALG00000035854		18.4231	down-regulation	-2.3544	0.723484	-3.25425	0.00113693	0.00593914
ENSGALG00000001512	KCND3	16.0889	down-regulation	-2.3705	0.586827	-4.03952	5.3561e-05	0.000401481
ENSGALG00000049040		8.83802	down-regulation	-2.37635	0.96939	-2.45139	0.0142306	0.0495992
ENSGALG00000030996		48.376	down-regulation	-2.37852	0.677702	-3.50968	0.00044865	0.00264526
ENSGALG00000004860	RASD1	687.325	down-regulation	-2.38317	0.219192	-10.8726	1.55779e-27	1.01351e-25
ENSGALG00000008552	MAL	32.7367	down-regulation	-2.38951	0.439696	-5.43446	5.49615e-08	7.38173e-07
ENSGALG00000003058		13.8019	down-regulation	-2.39603	0.764476	-3.13422	0.00172313	0.00850753
ENSGALG00000010881	ASB2	60.6978	down-regulation	-2.40005	0.43752	-5.48558	4.12109e-08	5.64593e-07
ENSGALG00000050167		15.1917	down-regulation	-2.41448	0.671933	-3.59333	0.000326473	0.00199454
ENSGALG00000050475		31.1046	down-regulation	-2.41711	0.521137	-4.63815	3.51548e-06	3.45096e-05
ENSGALG00000037603	SESN2	3848.8	down-regulation	-2.41893	0.223658	-10.8153	2.91351e-27	1.83979e-25
ENSGALG00000046486		12.928	down-regulation	-2.4261	0.6915	-3.50846	0.000450708	0.00265427
ENSGALG00000036042		56.2118	down-regulation	-2.42898	0.40758	-5.95951	2.53002e-09	4.1018e-08
ENSGALG00000021362	GPRC5C	62.9252	down-regulation	-2.43359	0.293939	-8.27924	1.23959e-16	3.98925e-15
ENSGALG00000005043		785.207	down-regulation	-2.43908	0.159889	-15.2548	1.52945e-52	2.6728e-50
ENSGALG00000050385		39.1784	down-regulation	-2.47176	0.529707	-4.66627	3.06715e-06	3.03065e-05
ENSGALG00000005460	SLCO4A1	197.135	down-regulation	-2.47839	0.173731	-14.2657	3.58234e-46	5.07915e-44
ENSGALG00000006719	GNAZ	168.403	down-regulation	-2.49427	0.250625	-9.95221	2.4665e-23	1.26515e-21
ENSGALG00000049256		16.466	down-regulation	-2.49746	0.555173	-4.49852	6.84295e-06	6.28238e-05
ENSGALG00000040447	CDCP1	12.5068	down-regulation	-2.50484	0.886123	-2.82674	0.00470243	0.020198
ENSGALG00000030677	ABCG2	428.732	down-regulation	-2.52363	0.16332	-15.452	7.30997e-54	1.35632e-51
ENSGALG00000015094	ZBTB20	26.2978	down-regulation	-2.53701	0.580463	-4.37067	1.23867e-05	0.000108107
ENSGALG00000001620		10.1969	down-regulation	-2.53931	0.882967	-2.87588	0.00402901	0.0177676
ENSGALG00000048882		43.14	down-regulation	-2.55364	0.463104	-5.51418	3.50402e-08	4.84471e-07
ENSGALG00000046959		28.7453	down-regulation	-2.56514	0.747396	-3.4321	0.000598929	0.00341995
ENSGALG00000007806	FGF16	80.5505	down-regulation	-2.56962	0.236426	-10.8686	1.62699e-27	1.04945e-25
ENSGALG00000015336	CHRNA8	8.04491	down-regulation	-2.5807	0.912812	-2.8272	0.00469572	0.0201749
ENSGALG00000052151		2555.01	down-regulation	-2.62546	0.181849	-14.4375	3.00343e-47	4.60597e-45
ENSGALG00000053347		14.8405	down-regulation	-2.63209	1.04909	-2.50893	0.0121098	0.0436574
ENSGALG00000005752	ABCA4	22.0581	down-regulation	-2.65488	0.684257	-3.87995	0.000104478	0.00072426
ENSGALG00000030781	CA2	1215.68	down-regulation	-2.66998	0.20678	-12.9121	3.84425e-38	4.24818e-36
ENSGALG00000034326	TMEM158	116.295	down-regulation	-2.67257	0.350913	-7.61606	2.61536e-14	6.88216e-13
ENSGALG00000051812		11.3327	down-regulation	-2.67677	1.08549	-2.46594	0.0136652	0.0480971
ENSGALG00000000507	CPNE7	10.0504	down-regulation	-2.67819	1.08029	-2.47915	0.0131697	0.0467471
ENSGALG00000037828	SLC47A1	231.193	down-regulation	-2.68834	0.298358	-9.01044	2.05227e-19	8.26905e-18
ENSGALG00000049059		7.53959	down-regulation	-2.6909	1.06699	-2.52197	0.0116701	0.0423544
ENSGALG00000037777	MSC	313.637	down-regulation	-2.69914	0.237608	-11.3596	6.64269e-30	4.79966e-28
ENSGALG00000013034	CECR2	108.659	down-regulation	-2.69998	0.387602	-6.96585	3.26434e-12	7.06913e-11
ENSGALG00000000295		10.2569	down-regulation	-2.70477	0.947531	-2.85454	0.00430986	0.0188129
ENSGALG00000054815		39.7415	down-regulation	-2.73069	0.520627	-5.24499	1.5629e-07	1.93165e-06
ENSGALG00000032184	CSPG5	8.41682	down-regulation	-2.74169	1.08456	-2.52793	0.0114737	0.0417322
ENSGALG00000043947		13.1008	down-regulation	-2.763	0.85359	-3.23692	0.00120827	0.00624884
ENSGALG00000049504		12.3936	down-regulation	-2.77884	0.676627	-4.1069	4.00997e-05	0.000308628
ENSGALG00000030344	ISYNA1	542.776	down-regulation	-2.78068	0.236349	-11.7651	5.90266e-32	4.92839e-30
ENSGALG00000031013	DHDH	471.394	down-regulation	-2.78971	0.205682	-13.5632	6.61985e-42	8.29081e-40
ENSGALG00000047749	FGF11	77.3482	down-regulation	-2.81406	0.289337	-9.72589	2.33844e-22	1.12283e-20
ENSGALG00000054803		8.72962	down-regulation	-2.833	1.05431	-2.68708	0.00720802	0.0286725
ENSGALG00000046379		8.88747	down-regulation	-2.8346	0.825053	-3.43566	0.000591104	0.00337783
ENSGALG00000053463		10.7454	down-regulation	-2.85407	0.820272	-3.47942	0.000502509	0.00292042
ENSGALG00000043605	BEST4	5.1546	down-regulation	-2.86875	1.0909	-2.6297	0.0085459	0.033051
ENSGALG00000036522		49.7302	down-regulation	-2.87347	0.40604	-7.07683	1.47491e-12	3.27906e-11
ENSGALG00000000529	LIMD2	29.1078	down-regulation	-2.90518	0.554495	-5.23933	1.61161e-07	1.98207e-06
ENSGALG00000025899		68.3584	down-regulation	-2.93227	0.605	-4.84673	1.25514e-06	1.34164e-05
ENSGALG00000043009	WNT1	58.1459	down-regulation	-2.93627	0.478355	-6.13826	8.34287e-10	1.43134e-08
ENSGALG00000029764		9.77767	down-regulation	-2.9483	0.881591	-3.3443	0.000824903	0.00451408
ENSGALG00000004740	TMOD2	30.091	down-regulation	-2.96891	0.65963	-4.50087	6.76754e-06	6.22457e-05
ENSGALG00000043393	CADM2	11.2979	down-regulation	-2.9925	0.933598	-3.20534	0.00134901	0.00688663
ENSGALG00000051796		6.92409	down-regulation	-3.01108	1.21936	-2.4694	0.0135341	0.0477139
ENSGALG00000004078		14.5725	down-regulation	-3.01639	1.04898	-2.87555	0.00403324	0.017781
ENSGALG00000029768	PTGDR	44.7654	down-regulation	-3.03803	0.444517	-6.83445	8.23177e-12	1.72305e-10
ENSGALG00000028145	BORCS6	2028.01	down-regulation	-3.0433	0.258908	-11.7544	6.70655e-32	5.53807e-30
ENSGALG00000039978	SLC4A1	4.49807	down-regulation	-3.06681	1.2103	-2.53393	0.0112792	0.0411346
ENSGALG00000031518		9855.23	down-regulation	-3.0745	0.248054	-12.3945	2.80022e-35	2.76872e-33
ENSGALG00000023359	BTBD17	27.1805	down-regulation	-3.09605	0.836476	-3.7013	0.000214494	0.00137001
ENSGALG00000045478		988.164	down-regulation	-3.09703	0.263283	-11.7631	6.04681e-32	5.02086e-30
ENSGALG00000040351	ACAP1	7.55589	down-regulation	-3.10187	1.19035	-2.60584	0.00916493	0.0349416
ENSGALG00000000949	HBEGF	331.986	down-regulation	-3.1348	0.246834	-12.7001	5.90774e-37	6.1658e-35
ENSGALG00000035761		111.734	down-regulation	-3.16468	0.35554	-8.90104	5.53243e-19	2.1485e-17
ENSGALG00000050902		5.94622	down-regulation	-3.20193	1.03476	-3.09438	0.00197224	0.00955848
ENSGALG00000020788	CCDC141	9.7894	down-regulation	-3.20948	0.955086	-3.36041	0.000778266	0.00430179
ENSGALG00000035594	MYH7	6.09151	down-regulation	-3.2611	1.14725	-2.84254	0.00447557	0.0194066
ENSGALG00000052744		8.42383	down-regulation	-3.34486	1.22465	-2.73129	0.00630871	0.02566
ENSGALG00000054742		15.6605	down-regulation	-3.35994	0.626153	-5.366	8.05016e-08	1.04388e-06
ENSGALG00000014182	ADORA2B	26.8534	down-regulation	-3.36791	0.768456	-4.3827	1.1722e-05	0.000102783
ENSGALG00000046687	EPS8L3	14.2835	down-regulation	-3.37434	0.872992	-3.86525	0.000110973	0.000762954
ENSGALG00000050942		7.1189	down-regulation	-3.37843	1.27306	-2.65378	0.00795966	0.031112
ENSGALG00000023934		5.66399	down-regulation	-3.38	1.17844	-2.86819	0.00412825	0.0181255
ENSGALG00000049891	GPD1	37.9815	down-regulation	-3.45251	0.503234	-6.86065	6.85481e-12	1.44896e-10
ENSGALG00000054109		4.43082	down-regulation	-3.58195	1.25418	-2.85601	0.00429003	0.0187481
ENSGALG00000042419	KCTD17	21.5177	down-regulation	-3.6576	1.05943	-3.45242	0.000555577	0.00319059
ENSGALG00000047913		7.99321	down-regulation	-3.84447	1.17242	-3.27908	0.00104146	0.00552685
ENSGALG00000035350	PMEL	5.57029	down-regulation	-3.8766	1.29438	-2.99495	0.00274493	0.0127641
ENSGALG00000007785	PROK2	7.51842	down-regulation	-3.89694	1.21814	-3.19908	0.00137866	0.00702847
ENSGALG00000047775		19.1028	down-regulation	-4.03872	0.998669	-4.0441	5.25243e-05	0.000394892
ENSGALG00000048630	gga-mir-12230	10.5253	down-regulation	-4.13424	1.53361	-2.69575	0.00702307	0.0281091
ENSGALG00000054733		8.22708	down-regulation	-4.20435	1.62208	-2.59195	0.00954341	0.0360916
ENSGALG00000054818		5.96515	down-regulation	-4.27165	1.41479	-3.01928	0.00253375	0.0118896
ENSGALG00000049547		19.9961	down-regulation	-4.27337	1.413	-3.02432	0.00249194	0.0117329
ENSGALG00000035309	HBE	13.0841	down-regulation	-4.30159	1.36205	-3.15816	0.00158767	0.00793253
ENSGALG00000026948	ADD2	5.38958	down-regulation	-4.40913	1.66109	-2.65435	0.00794603	0.0310747
ENSGALG00000047653		3.00094	down-regulation	-4.47669	1.81911	-2.46092	0.0138581	0.0485599
ENSGALG00000017155	C11orf87	3.58554	down-regulation	-4.52539	1.67519	-2.70142	0.00690442	0.0276858
ENSGALG00000047327		5.22465	down-regulation	-4.53231	1.60966	-2.81569	0.00486723	0.020787
ENSGALG00000035580	MPP2	41.8906	down-regulation	-4.53881	0.553493	-8.2003	2.39792e-16	7.52365e-15
ENSGALG00000021647	NRTN	4.51995	down-regulation	-4.56455	1.70896	-2.67095	0.00756364	0.0298513
ENSGALG00000037467	NEU2	19.9775	down-regulation	-4.61015	0.746196	-6.1782	6.48373e-10	1.12652e-08
ENSGALG00000052853		4.1524	down-regulation	-4.65515	1.7867	-2.60544	0.00917552	0.0349731
ENSGALG00000015389	TMPRSS7	7.27604	down-regulation	-4.65542	1.41112	-3.2991	0.000969957	0.00519326
ENSGALG00000051757		9.54291	down-regulation	-4.66151	1.21629	-3.83257	0.00012681	0.00085771
ENSGALG00000011003	SLC35F3	2.40117	down-regulation	-4.67332	1.75446	-2.66367	0.00772923	0.0303534
ENSGALG00000011219	GCGR	7.72677	down-regulation	-4.71821	1.85239	-2.54709	0.0108625	0.0399638
ENSGALG00000046204	R3HDML	12.7763	down-regulation	-4.71997	1.76269	-2.67771	0.00741267	0.0293248
ENSGALG00000039354	VTG1	11.1337	down-regulation	-4.73623	1.20504	-3.93034	8.48249e-05	0.0006039
ENSGALG00000020703	GRB14	5.42179	down-regulation	-4.74451	1.4317	-3.3139	0.000920044	0.00496137
ENSGALG00000032980	DLGAP3	2.68728	down-regulation	-4.98878	1.69591	-2.94165	0.00326464	0.014868
ENSGALG00000010337	GPR149	6.15275	down-regulation	-5.12054	1.41912	-3.60826	0.000308261	0.0018956
ENSGALG00000054678		5.09818	down-regulation	-5.15421	1.55096	-3.32325	0.000889756	0.00481879
ENSGALG00000050275		2.59101	down-regulation	-5.23625	1.79705	-2.9138	0.00357056	0.016052
ENSGALG00000052383		3.46534	down-regulation	-5.24115	1.56632	-3.34615	0.000819409	0.00448649
ENSGALG00000028376	FGF19	2.33511	down-regulation	-5.27209	2.03668	-2.58858	0.00963734	0.0362923
ENSGALG00000050344		2.79478	down-regulation	-5.37075	2.09339	-2.56557	0.0103006	0.0383186
ENSGALG00000039145	CA8	2.7593	down-regulation	-5.40309	2.02543	-2.66762	0.00763908	0.0300859
ENSGALG00000006812	TTC36	5.20652	down-regulation	-5.44648	1.78721	-3.04748	0.00230767	0.0109614
ENSGALG00000027986	NIPAL1	2.78835	down-regulation	-5.46541	2.10295	-2.59892	0.00935163	0.0354734
ENSGALG00000008593	ATP1B4	3.41473	down-regulation	-5.6675	1.70873	-3.31679	0.00091057	0.00491911
ENSGALG00000052193		2.93357	down-regulation	-5.89869	2.29957	-2.56512	0.010314	0.0383401
ENSGALG00000027138		9.74954	down-regulation	-6.12084	1.48247	-4.12882	3.6463e-05	0.00028453
ENSGALG00000001091		13.7153	down-regulation	-6.22681	1.12406	-5.53959	3.03177e-08	4.23462e-07
ENSGALG00000012140	FSHB	4.8677	down-regulation	-6.25067	1.83996	-3.39718	0.000680843	0.00382662
ENSGALG00000052855		5.14469	down-regulation	-6.25472	1.84872	-3.38327	0.000716282	0.00399943
ENSGALG00000004398	CARD11	5.11637	down-regulation	-6.29419	1.5376	-4.09353	4.24853e-05	0.000325771
ENSGALG00000053868	CCLL4	3.64538	down-regulation	-6.36145	2.12459	-2.9942	0.00275166	0.0127875
ENSGALG00000007222	UTS2B	4.49636	down-regulation	-6.69059	1.86277	-3.59175	0.000328463	0.00200506
ENSGALG00000033767		7.14592	down-regulation	-7.4468	1.68664	-4.41518	1.00927e-05	8.97536e-05
ENSGALG00000007538		24.4423	down-regulation	-7.84345	1.30278	-6.02054	1.73834e-09	2.87725e-08

## Sheet: Sheet 3 11 d VS 1 d
Ensembl_gene_ID	Gene_symbol	baseMean	up-regulation / down-regulation	log2FoldChange	lfcSE	stat	pvalue	padj
ENSGALG00000010259	COL28A1	69.1286	up-regulation	9.525	1.2339	7.71945	1.16836e-14	5.65337e-13
ENSGALG00000042705	KCNK3	31.0526	up-regulation	8.37331	1.34065	6.24571	4.21882e-10	1.19176e-08
ENSGALG00000046204	R3HDML	25.634	up-regulation	8.09548	1.31696	6.14711	7.89086e-10	2.16386e-08
ENSGALG00000035309	HBE	22.9337	up-regulation	7.9339	1.29789	6.11292	9.78258e-10	2.63445e-08
ENSGALG00000049547		16.5334	up-regulation	7.46479	1.36596	5.46487	4.63247e-08	9.88435e-07
ENSGALG00000007538		14.5968	up-regulation	7.27784	1.38289	5.26279	1.41886e-07	2.77844e-06
ENSGALG00000001690	GABRB2	12.2696	up-regulation	7.03266	1.43579	4.8981	9.67678e-07	1.65509e-05
ENSGALG00000040035	ADRB2	10.1732	up-regulation	6.76232	1.43374	4.71655	2.39874e-06	3.79147e-05
ENSGALG00000028659	BLEC1	9.51941	up-regulation	6.66062	1.47063	4.52909	5.92382e-06	8.6437e-05
ENSGALG00000003952	RBPJL	9.35347	up-regulation	6.6475	1.70544	3.89781	9.70651e-05	0.00105582
ENSGALG00000032191		8.87481	up-regulation	6.56566	1.48816	4.41193	1.02455e-05	0.000141513
ENSGALG00000013311	ANO3	8.5843	up-regulation	6.52156	1.69763	3.84158	0.000122247	0.00128411
ENSGALG00000027138		7.76148	up-regulation	6.37351	1.52667	4.17478	2.98272e-05	0.00036733
ENSGALG00000019060	MMP27	234.078	up-regulation	6.23807	0.425913	14.6463	1.42168e-48	7.89825e-46
ENSGALG00000014835	C7	36.4702	up-regulation	6.1367	0.958015	6.40564	1.49737e-10	4.50111e-09
ENSGALG00000011219	GCGR	6.58514	up-regulation	6.12871	1.57641	3.88776	0.000101176	0.00109261
ENSGALG00000048849		6.34737	up-regulation	6.08023	1.56364	3.88852	0.000100858	0.00108997
ENSGALG00000054893		6.32558	up-regulation	6.07004	1.6183	3.75087	0.000176224	0.00177288
ENSGALG00000052890		6.10674	up-regulation	6.02849	2.10536	2.8634	0.00419126	0.0260327
ENSGALG00000001407	ADAMTS15	5.67805	up-regulation	5.92076	1.63632	3.61834	0.000296504	0.00279019
ENSGALG00000038372	PRDM8	5.54029	up-regulation	5.88445	1.61474	3.64422	0.000268205	0.00256088
ENSGALG00000052733		5.45873	up-regulation	5.85521	1.76589	3.31572	0.000914057	0.00738088
ENSGALG00000054898		5.32134	up-regulation	5.82795	1.64299	3.54716	0.000389412	0.00353155
ENSGALG00000010337	GPR149	4.81763	up-regulation	5.689	1.72562	3.29678	0.000977997	0.00781981
ENSGALG00000015551	GRIN3A	17.5504	up-regulation	5.66643	1.21006	4.68276	2.83032e-06	4.41777e-05
ENSGALG00000054704		4.69258	up-regulation	5.64237	1.70396	3.31133	0.000928544	0.00748021
ENSGALG00000040227		4.65802	up-regulation	5.62477	1.79085	3.14083	0.00168468	0.0123813
ENSGALG00000050176		4.60496	up-regulation	5.60977	1.78795	3.13754	0.0017037	0.0124795
ENSGALG00000031400		4.442	up-regulation	5.56108	1.87393	2.96759	0.0030014	0.0199208
ENSGALG00000036160		4.15745	up-regulation	5.45885	1.9955	2.73558	0.00622699	0.0359526
ENSGALG00000051746		3.88847	up-regulation	5.38293	1.97761	2.72194	0.00649	0.0370821
ENSGALG00000053050		3.78517	up-regulation	5.33466	1.79978	2.96406	0.00303612	0.0201334
ENSGALG00000015045		3.72254	up-regulation	5.31228	1.86413	2.84973	0.00437562	0.0269989
ENSGALG00000052853		3.59754	up-regulation	5.26285	1.80359	2.91799	0.00352293	0.0227678
ENSGALG00000011635	TFCP2L1	59.7021	up-regulation	5.25059	0.621269	8.45139	2.87865e-17	1.81427e-15
ENSGALG00000043389		3.51609	up-regulation	5.23708	1.90008	2.75624	0.00584705	0.0342408
ENSGALG00000015542	PLPPR1	52.5725	up-regulation	5.21962	1.58862	3.28563	0.00101755	0.00807581
ENSGALG00000048387		3.38471	up-regulation	5.18177	1.91029	2.71256	0.0066766	0.0379352
ENSGALG00000040038	MLC1	3.31596	up-regulation	5.15001	1.87406	2.74805	0.005995	0.0349359
ENSGALG00000047755		3.25647	up-regulation	5.11356	1.92454	2.65703	0.00788334	0.0431412
ENSGALG00000006453	TF	6024.4	up-regulation	5.09659	0.202487	25.1699	8.55427e-140	4.27713e-136
ENSGALG00000008150	RASAL1	3.18459	up-regulation	5.091	1.88882	2.69534	0.00703179	0.0395637
ENSGALG00000030270	CD1C	3.16279	up-regulation	5.06961	1.91736	2.64406	0.00819178	0.0443598
ENSGALG00000003765	A1CF	3.16279	up-regulation	5.06961	1.91736	2.64406	0.00819178	0.0443598
ENSGALG00000049734		3.16279	up-regulation	5.06961	1.91736	2.64406	0.00819178	0.0443598
ENSGALG00000037015	DACH1	3.08772	up-regulation	5.0446	1.92561	2.61975	0.00879951	0.0468391
ENSGALG00000048820		10.9536	up-regulation	4.98059	1.67425	2.97482	0.00293163	0.0195878
ENSGALG00000004028	MATN4	115.03	up-regulation	4.97025	0.50884	9.7678	1.54769e-22	1.60106e-20
ENSGALG00000001892	CYGB	38.3648	up-regulation	4.96986	0.711199	6.988	2.78839e-12	1.03445e-10
ENSGALG00000005553	NLGN3	1366.77	up-regulation	4.95058	0.175341	28.2341	2.23222e-175	1.67417e-171
ENSGALG00000046720		5.81873	up-regulation	4.94802	1.55897	3.1739	0.00150406	0.0112804
ENSGALG00000030140	CCDC3	213.733	up-regulation	4.92719	0.365578	13.4778	2.11249e-41	7.92185e-39
ENSGALG00000047775		21.1195	up-regulation	4.91124	0.900485	5.454	4.92494e-08	1.04489e-06
ENSGALG00000042422	GLI1	41.7821	up-regulation	4.89775	0.662239	7.39574	1.4062e-13	5.81074e-12
ENSGALG00000048179		353.971	up-regulation	4.87026	0.292005	16.6787	1.87374e-62	1.75663e-59
ENSGALG00000005995	SLC13A5	25.367	up-regulation	4.84708	0.829219	5.84536	5.05464e-09	1.24091e-07
ENSGALG00000004078		19.6515	up-regulation	4.80843	0.930207	5.1692	2.35092e-07	4.43013e-06
ENSGALG00000054818		5.16819	up-regulation	4.78159	1.79088	2.66996	0.00758604	0.0418194
ENSGALG00000006186	RAD21L1	14.4377	up-regulation	4.7647	1.11363	4.27854	1.88125e-05	0.000243686
ENSGALG00000005554	ADIPOQ	61.372	up-regulation	4.74456	0.522732	9.07647	1.12152e-19	8.67156e-18
ENSGALG00000008141		215.027	up-regulation	4.71238	0.531417	8.86757	7.47592e-19	5.33994e-17
ENSGALG00000008601	AHSG	9.26292	up-regulation	4.70694	1.36782	3.44119	0.000579153	0.00499557
ENSGALG00000010928		1064.49	up-regulation	4.70655	0.372666	12.6294	1.45387e-36	4.11472e-34
ENSGALG00000032220	ELN	414.132	up-regulation	4.70093	0.345138	13.6204	3.02842e-42	1.16478e-39
ENSGALG00000053351		4.86145	up-regulation	4.68508	1.6133	2.90403	0.00368393	0.0235646
ENSGALG00000030728		4.70514	up-regulation	4.63682	1.61399	2.8729	0.00406725	0.025516
ENSGALG00000001534	TMEM88B	17.3938	up-regulation	4.62841	0.983879	4.70425	2.548e-06	4.0147e-05
ENSGALG00000003589	VTN	63.4633	up-regulation	4.57708	0.496618	9.2165	3.06949e-20	2.58665e-18
ENSGALG00000047567		83.8131	up-regulation	4.56661	0.438992	10.4025	2.41588e-25	3.07103e-23
ENSGALG00000005550	ST6GAL1	508.91	up-regulation	4.483	0.280971	15.9554	2.61372e-57	2.1781e-54
ENSGALG00000016661	BLK	19.9114	up-regulation	4.48165	0.876744	5.11169	3.19282e-07	5.86198e-06
ENSGALG00000036806		130.264	up-regulation	4.43279	0.382499	11.589	4.68441e-31	9.49543e-29
ENSGALG00000026373	KCNJ8	11.3862	up-regulation	4.40798	1.16697	3.77729	0.000158542	0.00161998
ENSGALG00000006891	ITIH5	614.729	up-regulation	4.35885	0.314833	13.845	1.3641e-43	5.68375e-41
ENSGALG00000010312	PLCH1	18.1499	up-regulation	4.33666	0.942273	4.60235	4.1776e-06	6.27268e-05
ENSGALG00000037625	FBN3	1042.43	up-regulation	4.29579	0.240777	17.8414	3.37182e-71	4.59793e-68
ENSGALG00000010583	VIT	10.5979	up-regulation	4.29356	1.25564	3.41943	0.000627529	0.00536044
ENSGALG00000035185		151.184	up-regulation	4.26299	0.342602	12.443	1.52712e-35	4.0905e-33
ENSGALG00000010187	SLC1A1	16.9216	up-regulation	4.25748	1.01553	4.19236	2.76069e-05	0.000342517
ENSGALG00000052026		6.83906	up-regulation	4.25001	1.50199	2.82959	0.00466074	0.0284539
ENSGALG00000000295		13.4705	up-regulation	4.23981	1.03241	4.10672	4.01324e-05	0.00048082
ENSGALG00000035017		60.8783	up-regulation	4.23422	0.554232	7.6398	2.17567e-14	1.01852e-12
ENSGALG00000008439	CD36	748.629	up-regulation	4.20842	0.178956	23.5165	2.76293e-122	8.2888e-119
ENSGALG00000031762	TMEM98	6.47577	up-regulation	4.17528	1.52936	2.73008	0.0063319	0.0364181
ENSGALG00000005541	GJB1	119.776	up-regulation	4.17291	0.35343	11.8069	3.59668e-32	7.81886e-30
ENSGALG00000050942		6.39125	up-regulation	4.16319	1.50174	2.77225	0.00556702	0.032967
ENSGALG00000015147	ALDH1A1	28.6118	up-regulation	4.13164	0.863489	4.78481	1.71146e-06	2.79043e-05
ENSGALG00000015389	TMPRSS7	6.21929	up-regulation	4.1004	1.45763	2.81306	0.00490732	0.0297173
ENSGALG00000011358	WNT6	12.144	up-regulation	4.07474	1.03516	3.93633	8.27382e-05	0.000917953
ENSGALG00000052692		8.93177	up-regulation	4.04251	1.39114	2.9059	0.00366199	0.0234442
ENSGALG00000043185	MATN1	975.471	up-regulation	4.03972	0.240059	16.828	1.52176e-63	1.63045e-60
ENSGALG00000016361	FAM110C	11.4955	up-regulation	3.98747	1.37996	2.88955	0.00385796	0.0244177
ENSGALG00000011250	ASIC4	5.71161	up-regulation	3.98335	1.51447	2.6302	0.00853339	0.0457964
ENSGALG00000049835	S1PR3	58.7595	up-regulation	3.9436	0.518017	7.61288	2.68056e-14	1.23718e-12
ENSGALG00000007917	LAMB4	5.54677	up-regulation	3.92533	1.48916	2.63593	0.00839067	0.0451921
ENSGALG00000013244	ABCC9	16.5075	up-regulation	3.9176	0.868033	4.51319	6.38609e-06	9.26415e-05
ENSGALG00000029446		126.19	up-regulation	3.88327	0.360663	10.7671	4.92513e-27	7.24284e-25
ENSGALG00000047769		167.039	up-regulation	3.86756	0.29705	13.0199	9.43125e-39	3.14375e-36
ENSGALG00000040275	RCSD1	50.3003	up-regulation	3.86567	0.508792	7.59774	3.01342e-14	1.36148e-12
ENSGALG00000016545	REPS2	97.1011	up-regulation	3.76849	0.442843	8.50977	1.74276e-17	1.1124e-15
ENSGALG00000054601		14.6648	up-regulation	3.74129	0.98645	3.79268	0.000149031	0.0015364
ENSGALG00000002470		222.879	up-regulation	3.71377	0.258221	14.3822	6.69651e-47	3.58742e-44
ENSGALG00000011663	FNDC1	11005.9	up-regulation	3.666	0.317031	11.5635	6.30651e-31	1.22854e-28
ENSGALG00000009687	KCNK2	68.5978	up-regulation	3.64082	0.677154	5.37665	7.58826e-08	1.54471e-06
ENSGALG00000015608	ADRA2C	40.3091	up-regulation	3.60297	0.530032	6.79765	1.06337e-11	3.70943e-10
ENSGALG00000052883		119.078	up-regulation	3.58527	0.538187	6.66176	2.70576e-11	9.1001e-10
ENSGALG00000038740	AMY2A	13.3505	up-regulation	3.58213	0.978755	3.65989	0.000252328	0.00242935
ENSGALG00000048348		51.4729	up-regulation	3.54165	0.453008	7.81808	5.36347e-15	2.68173e-13
ENSGALG00000038636	LAPTM5	1269.61	up-regulation	3.54123	0.306975	11.5359	8.69978e-31	1.67303e-28
ENSGALG00000035419	CDON	517.951	up-regulation	3.52229	0.207766	16.9532	1.824e-64	2.28e-61
ENSGALG00000050832		12.6232	up-regulation	3.49604	1.16457	3.00199	0.00268217	0.0182053
ENSGALG00000030988	RBPMS2	100.945	up-regulation	3.41342	0.448874	7.6044	2.86232e-14	1.30105e-12
ENSGALG00000049500		11.2443	up-regulation	3.35372	1.25591	2.67035	0.0075773	0.0418173
ENSGALG00000010316		647.985	up-regulation	3.33948	0.178643	18.6936	5.57968e-78	1.19565e-74
ENSGALG00000010881	ASB2	52.2318	up-regulation	3.32025	0.458919	7.23493	4.65783e-13	1.84834e-11
ENSGALG00000042388		29.991	up-regulation	3.31948	0.851747	3.89726	9.72875e-05	0.00105671
ENSGALG00000031255	FGF1	24.1574	up-regulation	3.3073	0.646071	5.11909	3.07011e-07	5.6505e-06
ENSGALG00000023936		304.946	up-regulation	3.30123	0.268559	12.2924	9.95266e-35	2.53034e-32
ENSGALG00000047480		191.39	up-regulation	3.28331	0.322248	10.1888	2.22603e-24	2.65004e-22
ENSGALG00000007526		379.351	up-regulation	3.2748	0.193858	16.8928	5.08179e-64	5.86361e-61
ENSGALG00000053347		10.7354	up-regulation	3.24625	0.99801	3.25272	0.00114304	0.00892892
ENSGALG00000049891	GPD1	33.0272	up-regulation	3.21097	0.577939	5.5559	2.76187e-08	6.0745e-07
ENSGALG00000023395	PLIN1	47.9912	up-regulation	3.19054	0.530345	6.01597	1.78811e-09	4.60062e-08
ENSGALG00000006341	SLC25A48	15.2184	up-regulation	3.16505	0.854897	3.70226	0.00021369	0.00210049
ENSGALG00000002854	PDZD2	128.045	up-regulation	3.16152	0.417095	7.57987	3.45898e-14	1.54419e-12
ENSGALG00000017183	MMP13	2124.85	up-regulation	3.16122	0.422789	7.47707	7.60008e-14	3.2295e-12
ENSGALG00000033017	C2orf88	70.296	up-regulation	3.14623	0.414769	7.5855	3.31206e-14	1.48301e-12
ENSGALG00000006775	TGM2	5817.48	up-regulation	3.13518	0.13038	24.0465	9.07273e-128	3.40227e-124
ENSGALG00000006520	MYH11	1103.42	up-regulation	3.11183	0.255764	12.1668	4.67158e-34	1.07806e-31
ENSGALG00000042351	PIK3R6	100.347	up-regulation	3.10452	0.524945	5.91399	3.33913e-09	8.33393e-08
ENSGALG00000001527	VWA1	563.729	up-regulation	3.10339	0.198183	15.6592	2.87422e-55	2.15567e-52
ENSGALG00000041693		63.0196	up-regulation	3.09293	0.398188	7.76751	8.00417e-15	3.94943e-13
ENSGALG00000009920	COCH	233.109	up-regulation	3.07414	0.274007	11.2192	3.2831e-29	5.41171e-27
ENSGALG00000016969		12.7939	up-regulation	3.07378	0.923776	3.32741	0.000876566	0.00711498
ENSGALG00000032882	EVA1C	110.414	up-regulation	3.06317	0.542986	5.64134	1.68727e-08	3.80588e-07
ENSGALG00000049493		11.1581	up-regulation	3.05965	1.03922	2.94417	0.00323823	0.0212204
ENSGALG00000034967	GDPD5	58.3354	up-regulation	3.05615	0.440719	6.93446	4.07769e-12	1.48821e-10
ENSGALG00000010331	MME	216.702	up-regulation	3.04471	0.283073	10.7559	5.55829e-27	8.0946e-25
ENSGALG00000052583		121.544	up-regulation	3.03269	0.3978	7.62364	2.46612e-14	1.14882e-12
ENSGALG00000034950	SMPD3	71.3753	up-regulation	3.02808	0.609258	4.97012	6.69105e-07	1.16976e-05
ENSGALG00000029235	CPNE4	51.4796	up-regulation	3.02636	0.480321	6.30071	2.96285e-10	8.62966e-09
ENSGALG00000002461		10.7971	up-regulation	3.01738	1.03664	2.91074	0.00360575	0.023203
ENSGALG00000000458	TMPRSS9	41.47	up-regulation	3.01483	0.523698	5.75681	8.57171e-09	2.01214e-07
ENSGALG00000015728	MUSK	13.894	up-regulation	3.00555	0.978638	3.07115	0.00213234	0.0150094
ENSGALG00000000244	CAMK4	9.18354	up-regulation	3.00445	1.104	2.72141	0.00650031	0.0371022
ENSGALG00000012834	AKR1D1	3668.02	up-regulation	3.0044	0.178913	16.7926	2.76667e-63	2.76667e-60
ENSGALG00000016828	GRTP1	12.3266	up-regulation	3.00242	1.01001	2.97265	0.00295241	0.0196828
ENSGALG00000014453	FAM46C	31.9061	up-regulation	2.99153	0.675136	4.43101	9.37943e-06	0.000131242
ENSGALG00000020985		9.05581	up-regulation	2.97711	1.12845	2.63822	0.00833424	0.0449527
ENSGALG00000015433	ABCA1	188.522	up-regulation	2.95311	0.368658	8.01045	1.14289e-15	6.14456e-14
ENSGALG00000039209	WIF1	222.65	up-regulation	2.94942	0.241734	12.2011	3.0662e-34	7.18641e-32
ENSGALG00000012429	BMP4	190.35	up-regulation	2.93981	0.256022	11.4826	1.61305e-30	3.02447e-28
ENSGALG00000004096	CHRNA7	203.815	up-regulation	2.93422	0.297007	9.8793	5.11905e-23	5.56418e-21
ENSGALG00000012944	DENND5B	85.8525	up-regulation	2.92631	0.41478	7.05509	1.72489e-12	6.53367e-11
ENSGALG00000053495		21.5249	up-regulation	2.92295	1.0332	2.82901	0.00466918	0.0284822
ENSGALG00000049413		11.5943	up-regulation	2.91776	0.855909	3.40896	0.00065211	0.00553574
ENSGALG00000014252		432.611	up-regulation	2.8999	0.210909	13.7496	5.12367e-43	2.07716e-40
ENSGALG00000011717		20.2791	up-regulation	2.8998	0.78063	3.7147	0.000203448	0.00201168
ENSGALG00000035854		15.7074	up-regulation	2.89956	0.938437	3.08977	0.00200312	0.0142605
ENSGALG00000029768	PTGDR	36.0123	up-regulation	2.89882	0.631451	4.59072	4.41717e-06	6.60593e-05
ENSGALG00000011206	KITLG	150.43	up-regulation	2.89808	0.310033	9.34766	8.96107e-21	7.95361e-19
ENSGALG00000004653		20.036	up-regulation	2.88435	0.676723	4.26223	2.02393e-05	0.0002597
ENSGALG00000014713	DDX4	15.6457	up-regulation	2.8777	0.789813	3.64352	0.000268938	0.00256621
ENSGALG00000027707	ESM1	9.86452	up-regulation	2.8687	1.00788	2.84625	0.00442368	0.0272506
ENSGALG00000034756		36.6234	up-regulation	2.86851	0.557949	5.14118	2.73024e-07	5.08108e-06
ENSGALG00000037011	CILP2	69.1137	up-regulation	2.86838	0.440804	6.50716	7.65831e-11	2.39822e-09
ENSGALG00000009002	CPED1	825.322	up-regulation	2.86717	0.410199	6.98969	2.75498e-12	1.02543e-10
ENSGALG00000005347	ADAMTS18	8.47357	up-regulation	2.8583	1.06746	2.67766	0.00741375	0.0410507
ENSGALG00000054682		62.6685	up-regulation	2.84874	0.535023	5.32451	1.01225e-07	2.01643e-06
ENSGALG00000030845	ENHO	51.6996	up-regulation	2.84775	0.497824	5.72039	1.06278e-08	2.46015e-07
ENSGALG00000001626		11.2487	up-regulation	2.84524	0.975686	2.91614	0.00354393	0.0228444
ENSGALG00000037812	USP43	359.31	up-regulation	2.83191	0.267569	10.5839	3.54101e-26	4.74242e-24
ENSGALG00000012021		48.6044	up-regulation	2.79416	0.4203	6.64801	2.97077e-11	9.83698e-10
ENSGALG00000016651		463.192	up-regulation	2.78697	0.32147	8.66946	4.34182e-18	2.89455e-16
ENSGALG00000003172	SLC16A9	58.7858	up-regulation	2.78522	0.451949	6.16268	7.15222e-10	1.97575e-08
ENSGALG00000010927	MEPE	36.221	up-regulation	2.77781	0.705589	3.93687	8.25513e-05	0.000916558
ENSGALG00000000529	LIMD2	22.73	up-regulation	2.77381	0.659847	4.20371	2.6257e-05	0.000327395
ENSGALG00000006833	ITIH2	58.6696	up-regulation	2.77357	0.397448	6.97843	2.98502e-12	1.10284e-10
ENSGALG00000042836	KCNH2	73.5533	up-regulation	2.7548	0.363662	7.57518	3.58634e-14	1.58687e-12
ENSGALG00000008006	CAPN6	144.561	up-regulation	2.75383	0.339767	8.10506	5.27191e-16	2.94518e-14
ENSGALG00000038683		18.3773	up-regulation	2.75236	0.831512	3.31007	0.000932734	0.00749385
ENSGALG00000004239	IFITM5	918.118	up-regulation	2.74422	0.266822	10.2848	8.24744e-25	1.00579e-22
ENSGALG00000019761		2863.9	up-regulation	2.744	0.146911	18.6779	7.48672e-78	1.40376e-74
ENSGALG00000009667	MFAP3L	88.0901	up-regulation	2.73663	0.413436	6.61923	3.61076e-11	1.18515e-09
ENSGALG00000029694	SNTA1	3445.56	up-regulation	2.72807	0.220635	12.3646	4.06329e-35	1.05085e-32
ENSGALG00000041296		64.3277	up-regulation	2.72688	0.643623	4.23677	2.2676e-05	0.000287766
ENSGALG00000049478		9.01899	up-regulation	2.72278	0.922131	2.9527	0.00315005	0.020724
ENSGALG00000000695	MFSD4A	622.758	up-regulation	2.71312	0.165982	16.3459	4.65419e-60	4.10664e-57
ENSGALG00000014812	SIDT1	289.258	up-regulation	2.71272	0.227114	11.9443	6.95471e-33	1.58061e-30
ENSGALG00000002610		17.859	up-regulation	2.71079	0.831488	3.26017	0.00111346	0.00874907
ENSGALG00000046486		12.817	up-regulation	2.7063	0.809777	3.34203	0.000831683	0.0068208
ENSGALG00000020392	PRIMA1	11.4799	up-regulation	2.69246	0.855184	3.1484	0.00164165	0.0121125
ENSGALG00000030576		31.8435	up-regulation	2.69049	0.574801	4.68073	2.85858e-06	4.448e-05
ENSGALG00000017040		365.599	up-regulation	2.67492	0.228973	11.6823	1.57057e-31	3.27202e-29
ENSGALG00000047713	QPRT	11.1937	up-regulation	2.66463	0.919583	2.89766	0.00375963	0.023967
ENSGALG00000012988	B4GALNT3	44.6953	up-regulation	2.65861	0.491112	5.41346	6.18183e-08	1.29147e-06
ENSGALG00000047550		19.6834	up-regulation	2.64076	0.672409	3.92731	8.59022e-05	0.00094606
ENSGALG00000050020		26.887	up-regulation	2.63977	0.72169	3.65775	0.000254436	0.00244337
ENSGALG00000026179	FAM163B	7.36715	up-regulation	2.63719	0.981077	2.68805	0.00718704	0.040166
ENSGALG00000012998	WNT5B	257.079	up-regulation	2.61069	0.224437	11.6322	2.82759e-31	5.81012e-29
ENSGALG00000023542	ALPL	505.691	up-regulation	2.6059	0.260744	9.99411	1.61741e-23	1.79712e-21
ENSGALG00000045312	SEMA6C	61.4436	up-regulation	2.60586	0.479518	5.43433	5.50042e-08	1.15555e-06
ENSGALG00000003137	RFLNA	28.3027	up-regulation	2.58392	0.70291	3.67604	0.000236886	0.00229838
ENSGALG00000010874	UNC79	35.2984	up-regulation	2.57328	0.542592	4.74257	2.11024e-06	3.37818e-05
ENSGALG00000052932	SHROOM3	659.797	up-regulation	2.56786	0.181353	14.1594	1.63325e-45	7.65587e-43
ENSGALG00000031411	KCNN1	13.0649	up-regulation	2.56582	0.974169	2.63385	0.00844225	0.0453884
ENSGALG00000009514	NRCAM	113.612	up-regulation	2.55965	0.333243	7.68102	1.57825e-14	7.5394e-13
ENSGALG00000030836	PSD2	18.5353	up-regulation	2.53809	0.907261	2.79753	0.0051495	0.0309465
ENSGALG00000016575	GPM6B	1188.51	up-regulation	2.53554	0.237674	10.6682	1.43448e-26	1.97406e-24
ENSGALG00000023581	UTS2R	70.8048	up-regulation	2.53544	0.510134	4.97015	6.69026e-07	1.16976e-05
ENSGALG00000001314	PTGS1	112.678	up-regulation	2.52893	0.320583	7.88853	3.05768e-15	1.56537e-13
ENSGALG00000052423		22.8835	up-regulation	2.524	0.604329	4.17653	2.95986e-05	0.000365114
ENSGALG00000049574		15.9802	up-regulation	2.51622	0.917673	2.74196	0.00610746	0.0354535
ENSGALG00000034048	BCL11A	124.61	up-regulation	2.51219	0.626133	4.01223	6.01472e-05	0.000691878
ENSGALG00000010747	FBLN5	151.934	up-regulation	2.51095	0.335842	7.47658	7.62836e-14	3.23236e-12
ENSGALG00000002335	DOCK3	63.8848	up-regulation	2.51067	0.389616	6.44396	1.16395e-10	3.54863e-09
ENSGALG00000043433	SCX	83.1214	up-regulation	2.50951	0.360904	6.95341	3.56568e-12	1.31413e-10
ENSGALG00000045684		46.728	up-regulation	2.50276	0.639812	3.91171	9.16467e-05	0.00100343
ENSGALG00000049530		48.4003	up-regulation	2.49237	0.404961	6.15457	7.52795e-10	2.07191e-08
ENSGALG00000015094	ZBTB20	18.0947	up-regulation	2.49229	0.71327	3.49418	0.000475521	0.0042181
ENSGALG00000041510	DUOX2	58.4699	up-regulation	2.48896	0.434075	5.73395	9.81165e-09	2.28178e-07
ENSGALG00000026955	DIRAS1	10.0043	up-regulation	2.48606	0.923421	2.69223	0.00709763	0.0398147
ENSGALG00000027778		20.1613	up-regulation	2.48261	0.618429	4.01438	5.96025e-05	0.000686138
ENSGALG00000051063		28.0333	up-regulation	2.48234	0.530151	4.68233	2.83638e-06	4.42263e-05
ENSGALG00000030032	SLC4A10	66.703	up-regulation	2.47438	0.383387	6.45399	1.0894e-10	3.33489e-09
ENSGALG00000049755	IL22RA2	95.0771	up-regulation	2.4613	0.323239	7.61447	2.64772e-14	1.22959e-12
ENSGALG00000006609	EPHB1	384.005	up-regulation	2.45749	0.298711	8.22696	1.92023e-16	1.10782e-14
ENSGALG00000005956		94.1898	up-regulation	2.4452	0.337828	7.23801	4.55314e-13	1.8116e-11
ENSGALG00000004386	SOX9	197.859	up-regulation	2.44175	0.273685	8.92173	4.59064e-19	3.32655e-17
ENSGALG00000014742	HTR1A	27.1322	up-regulation	2.4327	0.538592	4.51678	6.27885e-06	9.1174e-05
ENSGALG00000049424		27.1721	up-regulation	2.42905	0.556865	4.362	1.28876e-05	0.000175421
ENSGALG00000011740	MGP	166.079	up-regulation	2.42818	0.248115	9.78652	1.28642e-22	1.34939e-20
ENSGALG00000043555	NPNT	596.631	up-regulation	2.42091	0.211481	11.4474	2.42258e-30	4.37816e-28
ENSGALG00000015721	SVEP1	352.427	up-regulation	2.39346	0.346611	6.90531	5.00929e-12	1.81059e-10
ENSGALG00000040573	FMO3	245.24	up-regulation	2.38333	0.220957	10.7864	3.99074e-27	5.92685e-25
ENSGALG00000039708		65.4752	up-regulation	2.37441	0.506536	4.68755	2.76494e-06	4.32924e-05
ENSGALG00000007839	NCAM1	1374.29	up-regulation	2.36705	0.1502	15.7593	5.92985e-56	4.68146e-53
ENSGALG00000012061		273.958	up-regulation	2.36696	0.258334	9.16241	5.07529e-20	4.16007e-18
ENSGALG00000008072	CHRDL1	109.17	up-regulation	2.35794	0.310018	7.60583	2.83086e-14	1.2946e-12
ENSGALG00000008428	CDK15	88.2181	up-regulation	2.35245	0.32285	7.28652	3.1807e-13	1.27568e-11
ENSGALG00000030996		38.1826	up-regulation	2.34389	0.844821	2.77442	0.00553001	0.0328154
ENSGALG00000007078	ENTPD1	492.066	up-regulation	2.3391	0.78722	2.97134	0.00296507	0.0197496
ENSGALG00000037131		187.991	up-regulation	2.32258	0.29662	7.83016	4.87251e-15	2.45261e-13
ENSGALG00000004623	AGTRAP	67.0925	up-regulation	2.32075	0.428559	5.41525	6.12032e-08	1.2804e-06
ENSGALG00000019768	ACSF2	308.37	up-regulation	2.31757	0.222607	10.411	2.20779e-25	2.83049e-23
ENSGALG00000015630	EDIL3	431.241	up-regulation	2.30233	0.396435	5.80758	6.33821e-09	1.52605e-07
ENSGALG00000011347	IHH	36.3858	up-regulation	2.30209	0.565801	4.06872	4.72724e-05	0.000557457
ENSGALG00000047543		28.127	up-regulation	2.30184	0.845327	2.72301	0.00646892	0.0370485
ENSGALG00000054964		141.781	up-regulation	2.30047	0.287383	8.00489	1.19575e-15	6.39466e-14
ENSGALG00000021685	SERINC2	28.1255	up-regulation	2.29745	0.57163	4.01912	5.84166e-05	0.000674038
ENSGALG00000035184	SDC3	196.215	up-regulation	2.29528	0.301958	7.60135	2.93063e-14	1.32808e-12
ENSGALG00000043254	EPX	11.0775	up-regulation	2.29347	0.81899	2.80036	0.00510451	0.0307008
ENSGALG00000021340	CA9	263.66	up-regulation	2.29144	0.334657	6.84713	7.53462e-12	2.67818e-10
ENSGALG00000003433	DPEP2	118.444	up-regulation	2.28984	0.30109	7.60517	2.84522e-14	1.29721e-12
ENSGALG00000013034	CECR2	76.3466	up-regulation	2.28865	0.471154	4.85753	1.18858e-06	2.00097e-05
ENSGALG00000006598	SORL1	837.699	up-regulation	2.27809	0.171207	13.306	2.13499e-40	7.44764e-38
ENSGALG00000004958	BTK	100.226	up-regulation	2.27801	0.526515	4.32658	1.51443e-05	0.000201208
ENSGALG00000026055	PALM	285.931	up-regulation	2.26179	0.251228	9.0029	2.19826e-19	1.63116e-17
ENSGALG00000008113	PLCL1	27.592	up-regulation	2.26154	0.57734	3.91717	8.95928e-05	0.000982377
ENSGALG00000011203	HPSE	67.2518	up-regulation	2.25902	0.588538	3.83836	0.000123857	0.00129829
ENSGALG00000043252	OVALX	51.1468	up-regulation	2.25662	0.456945	4.93849	7.87287e-07	1.3684e-05
ENSGALG00000016945	LECT1	216.676	up-regulation	2.25396	0.250372	9.00244	2.20751e-19	1.63116e-17
ENSGALG00000009368	RGS6	21.4699	up-regulation	2.24058	0.732414	3.05917	0.00221952	0.0155139
ENSGALG00000005145	SS18L1	15.5485	up-regulation	2.22814	0.779407	2.85876	0.00425297	0.0263287
ENSGALG00000010812	RYR2	47.3063	up-regulation	2.22801	0.395156	5.63832	1.71719e-08	3.86755e-07
ENSGALG00000010461	EBF3	22.2328	up-regulation	2.22655	0.587262	3.79142	0.000149791	0.00154317
ENSGALG00000037997		22.1599	up-regulation	2.22462	0.682755	3.2583	0.0011208	0.00879567
ENSGALG00000003345		72.9972	up-regulation	2.21722	0.428251	5.17739	2.25014e-07	4.26162e-06
ENSGALG00000004418	SSTR2	32.5152	up-regulation	2.21596	0.83887	2.6416	0.00825157	0.0446372
ENSGALG00000048882		34.3608	up-regulation	2.21445	0.584259	3.79019	0.000150534	0.00154871
ENSGALG00000004306	SYT12	23.1507	up-regulation	2.20861	0.84701	2.60753	0.00911968	0.0481504
ENSGALG00000029865		71.5738	up-regulation	2.20624	0.485548	4.54381	5.52471e-06	8.08493e-05
ENSGALG00000030259		232.16	up-regulation	2.20544	0.241405	9.13584	6.49032e-20	5.11165e-18
ENSGALG00000044293		31.1308	up-regulation	2.20451	0.665965	3.31024	0.000932149	0.00749385
ENSGALG00000052499		12.2564	up-regulation	2.19225	0.823162	2.6632	0.00774006	0.04245
ENSGALG00000034971	SLC45A4	107.306	up-regulation	2.18705	0.628975	3.47717	0.000506744	0.00445816
ENSGALG00000007608	ARHGEF9	485.496	up-regulation	2.18605	0.199791	10.9417	7.28151e-28	1.13774e-25
ENSGALG00000033507	PLCG2	14.1541	up-regulation	2.18569	0.727352	3.005	0.00265579	0.0181159
ENSGALG00000005842	GDPD2	81.0437	up-regulation	2.18525	0.49416	4.42215	9.77214e-06	0.000135976
ENSGALG00000011288	DACT2	264.718	up-regulation	2.17012	0.23265	9.32783	1.08063e-20	9.4792e-19
ENSGALG00000034528	SNTB1	3401.05	up-regulation	2.16936	0.140949	15.3911	1.87699e-53	1.27977e-50
ENSGALG00000054815		27.7206	up-regulation	2.16162	0.636656	3.39526	0.000685625	0.00577757
ENSGALG00000002201	PPL	330.003	up-regulation	2.15968	0.188524	11.4558	2.20016e-30	4.02468e-28
ENSGALG00000052985		18.4968	up-regulation	2.15859	0.640403	3.37068	0.000749831	0.00621407
ENSGALG00000009024	CLIP4	132.46	up-regulation	2.14487	0.443438	4.83691	1.31874e-06	2.20524e-05
ENSGALG00000006708		42.3836	up-regulation	2.14208	0.708744	3.02236	0.00250809	0.0172496
ENSGALG00000003349	PLEKHA2	214.524	up-regulation	2.12991	0.310892	6.85097	7.33532e-12	2.61354e-10
ENSGALG00000003285	CDHR2	19.951	up-regulation	2.12223	0.667826	3.17782	0.00148387	0.0111625
ENSGALG00000006588		70.9803	up-regulation	2.12173	0.373704	5.67759	1.36609e-08	3.10945e-07
ENSGALG00000052936		51.319	up-regulation	2.11377	0.464044	4.55512	5.23566e-06	7.68443e-05
ENSGALG00000037193	HECW1	426.119	up-regulation	2.10863	0.268815	7.84417	4.35835e-15	2.20862e-13
ENSGALG00000004083	GRIA1	35.925	up-regulation	2.09952	0.668449	3.14088	0.00168442	0.0123813
ENSGALG00000052793		15.1974	up-regulation	2.0976	0.717444	2.92371	0.00345882	0.0224307
ENSGALG00000049728		48.2057	up-regulation	2.09583	0.446811	4.69064	2.72348e-06	4.27325e-05
ENSGALG00000002549	RGS1	26.7519	up-regulation	2.08479	0.61404	3.3952	0.000685784	0.00577757
ENSGALG00000009865	RNF150	74.4618	up-regulation	2.05405	0.318122	6.45681	1.06936e-10	3.28695e-09
ENSGALG00000029811	BMPER	2227.08	up-regulation	2.05113	0.167907	12.2159	2.55696e-34	6.088e-32
ENSGALG00000030065	TENM3	765.675	up-regulation	2.04592	0.278996	7.33314	2.24825e-13	9.11451e-12
ENSGALG00000031013	DHDH	297.898	up-regulation	2.04348	0.238878	8.55451	1.18367e-17	7.65307e-16
ENSGALG00000049363		25.2099	up-regulation	2.03767	0.569299	3.57927	0.000344559	0.00317469
ENSGALG00000052385		66.3972	up-regulation	2.03755	0.693499	2.93807	0.0033026	0.0215856
ENSGALG00000026241	GRIN3B	72.4964	up-regulation	2.03523	0.395782	5.14229	2.71409e-07	5.0573e-06
ENSGALG00000036780		33.7507	up-regulation	2.03085	0.453812	4.47508	7.63828e-06	0.000108807
ENSGALG00000036798	COL4A1	25892.6	up-regulation	2.02716	0.267762	7.57076	3.7105e-14	1.62741e-12
ENSGALG00000012367	TRIM9	68.9142	up-regulation	2.02324	0.359405	5.62943	1.80805e-08	4.05393e-07
ENSGALG00000007874	IL18	332.724	up-regulation	2.0214	0.333574	6.05984	1.36256e-09	3.57942e-08
ENSGALG00000050734	METTL27	217.396	up-regulation	2.01828	0.244467	8.25587	1.50803e-16	8.80174e-15
ENSGALG00000007098	KIF21A	88.1503	up-regulation	2.01546	0.373405	5.39753	6.75635e-08	1.39752e-06
ENSGALG00000043372	RUNX3	42.8493	up-regulation	2.01415	0.431283	4.67013	3.01008e-06	4.66438e-05
ENSGALG00000000337	CTXN1	24.7833	up-regulation	2.00986	0.597189	3.36554	0.000763945	0.00631011
ENSGALG00000052965		42.5456	up-regulation	2.00856	0.498655	4.02795	5.62642e-05	0.000651709
ENSGALG00000009700	PDK4	1127.04	up-regulation	2.00546	0.206298	9.72116	2.44967e-22	2.44967e-20
ENSGALG00000008047		14.4463	up-regulation	2.00447	0.738393	2.71464	0.00663472	0.0377258
ENSGALG00000025938	KIAA0513	510.858	up-regulation	1.99135	0.2481	8.0264	1.00371e-15	5.45495e-14
ENSGALG00000012857	DENND2A	432.35	up-regulation	1.98728	0.18624	10.6705	1.39835e-26	1.94215e-24
ENSGALG00000002893	STC2	1006.68	up-regulation	1.98648	0.228983	8.67524	4.12668e-18	2.77579e-16
ENSGALG00000034174		107.869	up-regulation	1.98456	0.295559	6.71461	1.88566e-11	6.44304e-10
ENSGALG00000014857		2659.9	up-regulation	1.97705	0.238377	8.29381	1.09682e-16	6.42666e-15
ENSGALG00000019622	TRIM71	44.2085	up-regulation	1.96837	0.400436	4.91558	8.85216e-07	1.52799e-05
ENSGALG00000017103	WASF3	145.898	up-regulation	1.96665	0.382794	5.13762	2.78243e-07	5.15265e-06
ENSGALG00000047290	KIAA1755	264.026	up-regulation	1.96166	0.206214	9.51274	1.857e-21	1.74094e-19
ENSGALG00000027173		358.468	up-regulation	1.95741	0.497944	3.93097	8.46025e-05	0.000935179
ENSGALG00000018998	UNC5A	81.6549	up-regulation	1.95334	0.449994	4.34082	1.41953e-05	0.000190285
ENSGALG00000017184	MMP7	596.619	up-regulation	1.94884	0.17686	11.0191	3.09198e-28	4.93402e-26
ENSGALG00000008998	FAM179A	57.0635	up-regulation	1.94151	0.466896	4.15833	3.20578e-05	0.000391585
ENSGALG00000049586		18.0911	up-regulation	1.93612	0.714789	2.70866	0.00675564	0.0382828
ENSGALG00000054059		151.749	up-regulation	1.93545	0.346168	5.59108	2.25659e-08	5.00723e-07
ENSGALG00000054976	IL11	31.2602	up-regulation	1.93334	0.513334	3.76624	0.000165725	0.0016842
ENSGALG00000017168	SLN	33.5314	up-regulation	1.92651	0.513852	3.74915	0.000177435	0.00178386
ENSGALG00000016843	COL4A2	14903.9	up-regulation	1.92087	0.291108	6.59847	4.15409e-11	1.35165e-09
ENSGALG00000054613		31.8609	up-regulation	1.92065	0.497097	3.86374	0.000111665	0.00118793
ENSGALG00000044675	MATN2	78.0969	up-regulation	1.92002	0.402864	4.76593	1.87988e-06	3.04845e-05
ENSGALG00000048089		18.7365	up-regulation	1.91892	0.69494	2.76128	0.00575754	0.0338413
ENSGALG00000013771	CRACD	144.631	up-regulation	1.91733	0.438095	4.37651	1.20593e-05	0.000164594
ENSGALG00000037050	FABP3	102.292	up-regulation	1.91725	0.305742	6.27082	3.59155e-10	1.03008e-08
ENSGALG00000012908	SLC13A4	61.0038	up-regulation	1.91563	0.373888	5.12353	2.99865e-07	5.53256e-06
ENSGALG00000028685	SEMA5A	353.142	up-regulation	1.91409	0.436879	4.38128	1.17986e-05	0.000161415
ENSGALG00000015122	TAF4B	90.5424	up-regulation	1.91263	0.390019	4.90395	9.39293e-07	1.61576e-05
ENSGALG00000012117	STEAP3	232.834	up-regulation	1.90599	0.226491	8.41531	3.91867e-17	2.41893e-15
ENSGALG00000035839	TMEM255B	647.902	up-regulation	1.90112	0.201872	9.41744	4.62212e-21	4.20192e-19
ENSGALG00000037014	TSNARE1	113.86	up-regulation	1.89694	0.31859	5.95416	2.61409e-09	6.56806e-08
ENSGALG00000023626	NTN1	92.8751	up-regulation	1.88997	0.467657	4.04135	5.31441e-05	0.000618915
ENSGALG00000027069	TSC22D4	1571.43	up-regulation	1.8858	0.245159	7.69215	1.44687e-14	6.93386e-13
ENSGALG00000026153	FOXO6	217.393	up-regulation	1.88474	0.249993	7.53916	4.73e-14	2.03879e-12
ENSGALG00000030493	ENTPD3	519.539	up-regulation	1.88339	0.206673	9.11291	8.02048e-20	6.266e-18
ENSGALG00000010406	TMEM63C	94.3813	up-regulation	1.88279	0.393127	4.78926	1.67394e-06	2.73817e-05
ENSGALG00000040549	HTR7	32.6143	up-regulation	1.88249	0.541798	3.47453	0.000511742	0.00449686
ENSGALG00000005861		39.9237	up-regulation	1.8753	0.633274	2.96127	0.00306371	0.0202885
ENSGALG00000010156	DOCK8	203.713	up-regulation	1.87515	0.396409	4.73034	2.24146e-06	3.56164e-05
ENSGALG00000014537	BMF	147.715	up-regulation	1.87156	0.278794	6.71306	1.90584e-11	6.49717e-10
ENSGALG00000050173	TCEA3	1788.16	up-regulation	1.8678	0.183301	10.1898	2.20243e-24	2.64291e-22
ENSGALG00000033039	ENG	158.891	up-regulation	1.86173	0.333089	5.58929	2.28e-08	5.0517e-07
ENSGALG00000053140		46.1204	up-regulation	1.85767	0.590148	3.14781	0.00164498	0.0121311
ENSGALG00000051761		16.4556	up-regulation	1.85732	0.700036	2.65318	0.00797368	0.0434454
ENSGALG00000003126	ERBB4	18.7799	up-regulation	1.85718	0.651078	2.85247	0.00433816	0.0267898
ENSGALG00000033365	ALDH1A3	587.773	up-regulation	1.85469	0.221767	8.36326	6.1006e-17	3.70482e-15
ENSGALG00000036042		37.4025	up-regulation	1.8508	0.496245	3.7296	0.000191786	0.00191786
ENSGALG00000044797		34.2758	up-regulation	1.85047	0.501823	3.68749	0.00022648	0.00221242
ENSGALG00000001028		19.4271	up-regulation	1.84389	0.62301	2.95965	0.00307989	0.0203606
ENSGALG00000001370	ADAMTS8	233.698	up-regulation	1.83689	0.328913	5.58471	2.34095e-08	5.17146e-07
ENSGALG00000054999		1308.88	up-regulation	1.83613	0.200869	9.14093	6.19172e-20	4.9471e-18
ENSGALG00000047719		621.005	up-regulation	1.83351	0.319614	5.73665	9.6568e-09	2.24926e-07
ENSGALG00000052546	HIF3A	472.265	up-regulation	1.82624	0.297386	6.14099	8.20089e-10	2.23661e-08
ENSGALG00000006137	ARHGAP22	14.6585	up-regulation	1.82457	0.677237	2.69414	0.00705703	0.0396314
ENSGALG00000000558	SLC1A6	387.38	up-regulation	1.82374	0.187584	9.7223	2.42242e-22	2.43868e-20
ENSGALG00000008263	CNTN4	47.6489	up-regulation	1.81818	0.488253	3.72385	0.000196206	0.00195036
ENSGALG00000010708	ICA1	26.0081	up-regulation	1.81349	0.600324	3.02085	0.00252063	0.0173212
ENSGALG00000050843		21.569	up-regulation	1.81069	0.604686	2.99443	0.00274962	0.0185618
ENSGALG00000029047	TMEM204	845.692	up-regulation	1.80657	0.199354	9.06208	1.27988e-19	9.84523e-18
ENSGALG00000047959		22.9256	up-regulation	1.80641	0.611038	2.9563	0.00311355	0.020512
ENSGALG00000005043		587.777	up-regulation	1.80497	0.213093	8.47032	2.44717e-17	1.54884e-15
ENSGALG00000001094	ADGRD2	29.8336	up-regulation	1.80379	0.493371	3.65606	0.000256123	0.00245622
ENSGALG00000028803	B3GNT4	173.753	up-regulation	1.79579	0.295662	6.0738	1.24921e-09	3.30969e-08
ENSGALG00000007993	DCX	110.218	up-regulation	1.79327	0.270822	6.62158	3.55372e-11	1.16899e-09
ENSGALG00000007848	PTS	160.701	up-regulation	1.79209	0.325265	5.50965	3.59556e-08	7.7826e-07
ENSGALG00000048230		512.985	up-regulation	1.7919	0.208418	8.59759	8.14063e-18	5.35568e-16
ENSGALG00000053107		80.9947	up-regulation	1.77847	0.380416	4.67507	2.93848e-06	4.55813e-05
ENSGALG00000014978	IQGAP2	1837.38	up-regulation	1.77582	0.241113	7.36511	1.76997e-13	7.25398e-12
ENSGALG00000015055	SLC22A16	799.947	up-regulation	1.77359	0.386484	4.58905	4.4527e-06	6.63921e-05
ENSGALG00000032836		393.976	up-regulation	1.77247	0.387144	4.57833	4.68703e-06	6.95405e-05
ENSGALG00000054378	LRRC43	45.9149	up-regulation	1.77207	0.439685	4.03032	5.57013e-05	0.000645688
ENSGALG00000001181	KCNJ5	27.1104	up-regulation	1.77144	0.522348	3.3913	0.000695611	0.0058422
ENSGALG00000013980	SLC2A12	146.246	up-regulation	1.76991	0.358651	4.93492	8.0182e-07	1.39205e-05
ENSGALG00000004614	NPL	32.1921	up-regulation	1.7698	0.474884	3.7268	0.000193924	0.00193332
ENSGALG00000010386	DLK2	77.5057	up-regulation	1.76031	0.315282	5.58328	2.36021e-08	5.20636e-07
ENSGALG00000053595	CXXC4	23.8855	up-regulation	1.76029	0.560986	3.13785	0.0017019	0.0124773
ENSGALG00000029760	NRBP2	142.874	up-regulation	1.75183	0.415452	4.2167	2.47907e-05	0.000311963
ENSGALG00000004472	ASTN1	98.2027	up-regulation	1.74337	0.362677	4.80696	1.53243e-06	2.52321e-05
ENSGALG00000008164	ADAMTS7	1033.55	up-regulation	1.74303	0.314934	5.53459	3.11952e-08	6.81117e-07
ENSGALG00000052262	KCNA5	26.5534	up-regulation	1.74182	0.571751	3.04647	0.00231542	0.0161166
ENSGALG00000004521	GPX3	1585.39	up-regulation	1.73471	0.199701	8.68655	3.73628e-18	2.53593e-16
ENSGALG00000035239	GLCCI1	573.697	up-regulation	1.72502	0.244179	7.06456	1.61131e-12	6.13444e-11
ENSGALG00000043827	ZHX2	198.411	up-regulation	1.72493	0.278928	6.18414	6.24418e-10	1.74094e-08
ENSGALG00000017189	C1H11ORF70	46.454	up-regulation	1.72085	0.503186	3.41991	0.000626415	0.00536044
ENSGALG00000008060	PRKAR2B	105.156	up-regulation	1.71935	0.317748	5.41106	6.26535e-08	1.30368e-06
ENSGALG00000007038	ASTN2	192.056	up-regulation	1.71094	0.250614	6.82701	8.6701e-12	3.06004e-10
ENSGALG00000014847	MYOM1	28.0204	up-regulation	1.70745	0.656996	2.59887	0.00935315	0.0491753
ENSGALG00000010326	FLVCR2	36.113	up-regulation	1.7039	0.486798	3.50022	0.000464875	0.00414327
ENSGALG00000035930	PHACTR3	247.33	up-regulation	1.69997	0.287741	5.90799	3.46298e-09	8.62723e-08
ENSGALG00000009512	TFPI2	87.7587	up-regulation	1.69748	0.323756	5.24309	1.57906e-07	3.04838e-06
ENSGALG00000030847	FZD2	200.059	up-regulation	1.6936	0.265479	6.3794	1.77789e-10	5.29133e-09
ENSGALG00000000736	MATK	33.9584	up-regulation	1.69247	0.548419	3.08609	0.00202804	0.0144105
ENSGALG00000052009		81.0282	up-regulation	1.68925	0.500304	3.37645	0.000734284	0.00609871
ENSGALG00000042289	SUSD5	37.5175	up-regulation	1.68796	0.484826	3.48159	0.000498453	0.00439811
ENSGALG00000028005	GADD45G	171.719	up-regulation	1.68436	0.313963	5.36484	8.10198e-08	1.63346e-06
ENSGALG00000027365	HIVEP3	303.823	up-regulation	1.68206	0.267942	6.27772	3.43577e-10	9.89186e-09
ENSGALG00000001640	RNF122	1177.83	up-regulation	1.67889	0.238879	7.02822	2.09185e-12	7.88386e-11
ENSGALG00000026836		4948.93	up-regulation	1.67794	0.251485	6.67213	2.52112e-11	8.51729e-10
ENSGALG00000014164	BIK	26.4889	up-regulation	1.67441	0.550387	3.04224	0.00234823	0.0163298
ENSGALG00000014965		85.1994	up-regulation	1.67358	0.415246	4.03033	5.56988e-05	0.000645688
ENSGALG00000040336		24.2446	up-regulation	1.6731	0.546072	3.06388	0.00218486	0.0153001
ENSGALG00000016820	GAS6	7837.48	up-regulation	1.67286	0.122452	13.6614	1.72695e-42	6.8169e-40
ENSGALG00000051300		34.6209	up-regulation	1.67259	0.568068	2.94435	0.0032363	0.021217
ENSGALG00000050887	CACNB3	29.0389	up-regulation	1.66957	0.513359	3.25225	0.00114495	0.00893097
ENSGALG00000043064	EXFABP	2729.59	up-regulation	1.66398	0.236797	7.02703	2.10977e-12	7.93147e-11
ENSGALG00000009758	SLC7A11	255.672	up-regulation	1.66012	0.35498	4.67667	2.9157e-06	4.52749e-05
ENSGALG00000015396	CD200	57.4613	up-regulation	1.6592	0.434478	3.81882	0.00013409	0.00139222
ENSGALG00000015348	ALCAM	836.385	up-regulation	1.65429	0.231726	7.13897	9.40314e-13	3.65407e-11
ENSGALG00000009902	CFAP57	40.4804	up-regulation	1.65227	0.611845	2.70048	0.00692396	0.0390742
ENSGALG00000034511		33.93	up-regulation	1.65198	0.479743	3.44346	0.000574318	0.00495957
ENSGALG00000013090	LOXL4	21.7239	up-regulation	1.64582	0.61558	2.67361	0.00750386	0.0414578
ENSGALG00000009638	ANO6	545.748	up-regulation	1.6438	0.496333	3.31189	0.000926686	0.00746926
ENSGALG00000028037	FOS	8616.23	up-regulation	1.64292	0.217696	7.54684	4.45931e-14	1.93323e-12
ENSGALG00000041969	MTSS1	1630.72	up-regulation	1.64191	0.309814	5.29967	1.16014e-07	2.28375e-06
ENSGALG00000035960		716.71	up-regulation	1.64089	0.177946	9.22128	2.93581e-20	2.48797e-18
ENSGALG00000012377	HNMT	1170.79	up-regulation	1.64023	0.164016	10.0004	1.51734e-23	1.71129e-21
ENSGALG00000050512		32.2779	up-regulation	1.63571	0.597014	2.73982	0.00614725	0.0356251
ENSGALG00000015627	HAPLN1	764.626	up-regulation	1.6345	0.304001	5.37662	7.5897e-08	1.54471e-06
ENSGALG00000007522		518.196	up-regulation	1.63426	0.174274	9.37754	6.75285e-21	6.06544e-19
ENSGALG00000011442	TGFBR2	738.388	up-regulation	1.63306	0.372293	4.38649	1.15196e-05	0.000157803
ENSGALG00000010645	ENPP6	19.4948	up-regulation	1.62892	0.5815	2.80124	0.00509072	0.0306301
ENSGALG00000001264	PLXNA2	477.872	up-regulation	1.62739	0.395342	4.11641	3.84817e-05	0.000462151
ENSGALG00000052162	PPM1L	96.2563	up-regulation	1.62654	0.313375	5.1904	2.09841e-07	3.98938e-06
ENSGALG00000039170	LHFPL5	582.02	up-regulation	1.62564	0.230301	7.05876	1.68e-12	6.37976e-11
ENSGALG00000033883	PCDH7	24.9097	up-regulation	1.6254	0.615223	2.64198	0.00824236	0.0446176
ENSGALG00000052302		1026.71	up-regulation	1.62331	0.267275	6.07356	1.25106e-09	3.30969e-08
ENSGALG00000017106	ATP8A2	59.7251	up-regulation	1.62196	0.393621	4.12062	3.77857e-05	0.000454519
ENSGALG00000006719	GNAZ	140.028	up-regulation	1.62033	0.359123	4.5119	6.4248e-06	9.31103e-05
ENSGALG00000015677	SUSD1	214.182	up-regulation	1.61079	0.298442	5.39733	6.76399e-08	1.39752e-06
ENSGALG00000000667	EDN2	58.9568	up-regulation	1.6099	0.486215	3.3111	0.000929307	0.00748234
ENSGALG00000027056		24.7676	up-regulation	1.60604	0.554572	2.896	0.00377955	0.0240634
ENSGALG00000030432	RASSF2	18.4884	up-regulation	1.606	0.604043	2.65876	0.00784289	0.0429669
ENSGALG00000040620	LSAMP	117.051	up-regulation	1.60364	0.393518	4.07513	4.59885e-05	0.000545318
ENSGALG00000005503	WFDC1	212.574	up-regulation	1.60043	0.237319	6.74381	1.54287e-11	5.3448e-10
ENSGALG00000028866	COASY	231.159	up-regulation	1.59968	0.343315	4.65949	3.16991e-06	4.88489e-05
ENSGALG00000019063	MMP10	474.332	up-regulation	1.59568	0.19688	8.10484	5.28168e-16	2.94518e-14
ENSGALG00000029494	BGLAP	484.376	up-regulation	1.59475	0.420748	3.79027	0.000150483	0.00154871
ENSGALG00000029301	BMP2	109.373	up-regulation	1.5928	0.295393	5.39214	6.96245e-08	1.4326e-06
ENSGALG00000044811		31.2589	up-regulation	1.59139	0.58898	2.70194	0.00689371	0.0389328
ENSGALG00000005610	SLC44A3	613.786	up-regulation	1.59135	0.148164	10.7405	6.56702e-27	9.47167e-25
ENSGALG00000002988		14157.9	up-regulation	1.58935	0.173975	9.13553	6.50883e-20	5.11165e-18
ENSGALG00000015333	PCGF3	350.996	up-regulation	1.58602	0.420588	3.77095	0.000162627	0.00165946
ENSGALG00000043352		207.119	up-regulation	1.58595	0.29156	5.43951	5.34265e-08	1.12556e-06
ENSGALG00000048539	BHLHE41	1291.94	up-regulation	1.5831	0.239958	6.59738	4.18478e-11	1.35576e-09
ENSGALG00000007090	CPN1	258.131	up-regulation	1.58122	0.313771	5.03942	4.66946e-07	8.37822e-06
ENSGALG00000005974	COL6A1	62982.2	up-regulation	1.57324	0.23498	6.6952	2.15383e-11	7.29287e-10
ENSGALG00000037603	SESN2	2906.98	up-regulation	1.57053	0.261157	6.01376	1.81271e-09	4.65592e-08
ENSGALG00000021362	GPRC5C	53.3848	up-regulation	1.56973	0.381058	4.1194	3.79862e-05	0.000456565
ENSGALG00000047773		38.4899	up-regulation	1.56891	0.495548	3.166	0.00154548	0.0115388
ENSGALG00000022704		28.8986	up-regulation	1.56778	0.60082	2.60941	0.00906985	0.0479548
ENSGALG00000030940	BLB2	195.895	up-regulation	1.56766	0.286598	5.4699	4.50292e-08	9.62162e-07
ENSGALG00000010963		85.3148	up-regulation	1.56098	0.359927	4.33694	1.4448e-05	0.000192812
ENSGALG00000015263		26.7173	up-regulation	1.55962	0.517141	3.01585	0.00256264	0.0175443
ENSGALG00000013033		851.883	up-regulation	1.55776	0.201107	7.74595	9.4872e-15	4.62301e-13
ENSGALG00000043690	ECRG4	281.525	up-regulation	1.5556	0.257535	6.04033	1.53798e-09	4.00516e-08
ENSGALG00000004397	MLXIP	539.18	up-regulation	1.55437	0.388544	4.00051	6.32058e-05	0.000720978
ENSGALG00000007193		545.897	up-regulation	1.55361	0.173316	8.96403	3.13028e-19	2.29045e-17
ENSGALG00000054250		108.406	up-regulation	1.55359	0.302665	5.13304	2.85099e-07	5.26661e-06
ENSGALG00000032618	DUSP5	2886.56	up-regulation	1.54969	0.202815	7.64088	2.15739e-14	1.01445e-12
ENSGALG00000004860	RASD1	357.494	up-regulation	1.54331	0.252965	6.10089	1.05478e-09	2.82028e-08
ENSGALG00000015211	DTNA	490.835	up-regulation	1.53652	0.342028	4.49238	7.04312e-06	0.000101001
ENSGALG00000039376	DPT	215.969	up-regulation	1.53476	0.256175	5.99106	2.08478e-09	5.30928e-08
ENSGALG00000002769	DNAJC12	477.862	up-regulation	1.53468	0.202109	7.59335	3.11729e-14	1.40418e-12
ENSGALG00000030673		53.7236	up-regulation	1.53347	0.571582	2.68285	0.00729975	0.0405993
ENSGALG00000050728		484.2	up-regulation	1.53255	0.265716	5.76764	8.0389e-09	1.90797e-07
ENSGALG00000038550		32.8027	up-regulation	1.52856	0.566167	2.69983	0.00693744	0.0391062
ENSGALG00000015605	BACH2	37.9123	up-regulation	1.52138	0.516651	2.9447	0.00323272	0.0212028
ENSGALG00000011149	PLA2R1	1395.72	up-regulation	1.51596	0.187034	8.10525	5.26392e-16	2.94518e-14
ENSGALG00000053336		1506.37	up-regulation	1.50855	0.211787	7.12296	1.05633e-12	4.09431e-11
ENSGALG00000012505	LRFN5	335.846	up-regulation	1.5073	0.253437	5.94745	2.7236e-09	6.83177e-08
ENSGALG00000007748	SLC16A2	179.611	up-regulation	1.50522	0.263515	5.71209	1.11594e-08	2.5713e-07
ENSGALG00000002722	MST1	136.758	up-regulation	1.5034	0.384383	3.9112	9.18376e-05	0.00100479
ENSGALG00000011446	TNFAIP2	1593.58	up-regulation	1.50339	0.193624	7.76448	8.19798e-15	4.01862e-13
ENSGALG00000002783	SLC43A2	1189.33	up-regulation	1.49808	0.16389	9.14078	6.20036e-20	4.9471e-18
ENSGALG00000052069		35.7195	up-regulation	1.49634	0.569671	2.62668	0.00862223	0.0462236
ENSGALG00000013427	SORBS2	185.216	up-regulation	1.49195	0.508447	2.93434	0.00334263	0.0218282
ENSGALG00000049279		41.9888	up-regulation	1.49063	0.493815	3.01861	0.00253939	0.0174169
ENSGALG00000030175	FBXL2	503.857	up-regulation	1.48991	0.174312	8.54739	1.259e-17	8.10516e-16
ENSGALG00000009378	PDGFC	502.081	up-regulation	1.4775	0.230305	6.41542	1.40431e-10	4.23835e-09
ENSGALG00000005845	SLC7A5	4147.75	up-regulation	1.47	0.201351	7.30066	2.86357e-13	1.15466e-11
ENSGALG00000040758	INSR	461.402	up-regulation	1.46964	0.26974	5.44834	5.08408e-08	1.07562e-06
ENSGALG00000043727	NR4A1	73.4537	up-regulation	1.4692	0.429644	3.41958	0.000627172	0.00536044
ENSGALG00000050260		68.3696	up-regulation	1.46829	0.404773	3.62745	0.000286238	0.00270717
ENSGALG00000029485		55.3562	up-regulation	1.46801	0.449576	3.26532	0.0010934	0.00860945
ENSGALG00000043035	SHISA2	9849.57	up-regulation	1.46636	0.133094	11.0175	3.14667e-28	4.96843e-26
ENSGALG00000006346	CXCL14	8843.62	up-regulation	1.46625	0.132186	11.0923	1.36677e-28	2.22843e-26
ENSGALG00000013814	IMPA2	731.291	up-regulation	1.46122	0.235938	6.19325	5.89348e-10	1.64622e-08
ENSGALG00000027874	CHAC1	7611.85	up-regulation	1.45786	0.178916	8.14829	3.69107e-16	2.10517e-14
ENSGALG00000008508	PYGB	185.726	up-regulation	1.45382	0.269205	5.40043	6.6482e-08	1.3793e-06
ENSGALG00000002554	TSPAN2	2063.89	up-regulation	1.45314	0.164253	8.84697	8.993e-19	6.36297e-17
ENSGALG00000030913		41.2692	up-regulation	1.45121	0.424953	3.41499	0.000637833	0.00544536
ENSGALG00000040705		65.7302	up-regulation	1.45068	0.523973	2.76861	0.00562958	0.0332459
ENSGALG00000006152		39.1702	up-regulation	1.44848	0.435454	3.32637	0.000879859	0.00713399
ENSGALG00000047585		88.1748	up-regulation	1.44784	0.327212	4.42478	9.65405e-06	0.000134457
ENSGALG00000042030	P4HA3	2964.41	up-regulation	1.44689	0.210784	6.86434	6.67978e-12	2.38564e-10
ENSGALG00000008945	NEXN	2326.12	up-regulation	1.4394	0.180746	7.96369	1.66988e-15	8.81981e-14
ENSGALG00000012704	MYLIP	880.382	up-regulation	1.43784	0.195669	7.34834	2.00684e-13	8.18007e-12
ENSGALG00000015544	ALDOB	53.851	up-regulation	1.4363	0.518643	2.76934	0.00561701	0.0332106
ENSGALG00000013060	ADCY2	180.202	up-regulation	1.43323	0.276367	5.18595	2.14916e-07	4.08068e-06
ENSGALG00000005122	MYO1H	73.3963	up-regulation	1.4329	0.45726	3.13368	0.00172631	0.012607
ENSGALG00000016602	ARHGAP6	41.3527	up-regulation	1.42961	0.436111	3.27809	0.0010451	0.00827357
ENSGALG00000012011	L3HYPDH	455.947	up-regulation	1.42912	0.235228	6.07546	1.23635e-09	3.28816e-08
ENSGALG00000050196		32.6028	up-regulation	1.4281	0.497376	2.87126	0.00408833	0.0255947
ENSGALG00000050188		50.1439	up-regulation	1.42735	0.405236	3.52227	0.000427876	0.00385474
ENSGALG00000000521	SPIRE2	140.49	up-regulation	1.42037	0.325689	4.36112	1.29401e-05	0.000175817
ENSGALG00000017191	ANGPTL5	512.216	up-regulation	1.41338	0.238928	5.91552	3.30838e-09	8.27094e-08
ENSGALG00000006190	FHL1	2209.27	up-regulation	1.41235	0.183591	7.69292	1.43817e-14	6.91429e-13
ENSGALG00000008747	ITGA8	4941.59	up-regulation	1.41098	0.2933	4.81071	1.50396e-06	2.48192e-05
ENSGALG00000046986		74.2851	up-regulation	1.40831	0.422267	3.33512	0.000852611	0.00696869
ENSGALG00000006233	GALNT11	1494.39	up-regulation	1.40591	0.133112	10.5619	4.47587e-26	5.8893e-24
ENSGALG00000004365		81.564	up-regulation	1.40241	0.317438	4.41789	9.96683e-06	0.000138172
ENSGALG00000030792		74.2857	up-regulation	1.40169	0.324206	4.32345	1.53606e-05	0.000203465
ENSGALG00000048786		45.3446	up-regulation	1.40019	0.429189	3.2624	0.00110473	0.0086895
ENSGALG00000032143	CRISPLD2	268.228	up-regulation	1.3994	0.483793	2.89256	0.00382119	0.0242359
ENSGALG00000053999	VPS37D	40.0974	up-regulation	1.39917	0.496522	2.81794	0.00483334	0.0293285
ENSGALG00000001425	SNX19	521.517	up-regulation	1.39901	0.208036	6.72486	1.7576e-11	6.03295e-10
ENSGALG00000002397	PSPH	1497.32	up-regulation	1.39756	0.179979	7.7651	8.15796e-15	4.01211e-13
ENSGALG00000054659		161.919	up-regulation	1.39751	0.309772	4.51143	6.4393e-06	9.31432e-05
ENSGALG00000003744	ADAM19	120.858	up-regulation	1.3964	0.504369	2.76861	0.00562964	0.0332459
ENSGALG00000030543		277.719	up-regulation	1.3944	0.217855	6.40061	1.54761e-10	4.64284e-09
ENSGALG00000004121	LPAR4	712.021	up-regulation	1.39118	0.160443	8.6709	4.28723e-18	2.87091e-16
ENSGALG00000034347	KIF21B	91.3064	up-regulation	1.38855	0.382253	3.63254	0.000280646	0.00266268
ENSGALG00000003655	GAS2	22.727	up-regulation	1.38817	0.516688	2.68667	0.00721683	0.0402425
ENSGALG00000007489	CNNM1	91.0006	up-regulation	1.38612	0.506176	2.73842	0.00617354	0.0356989
ENSGALG00000027630	NPR2	1472.59	up-regulation	1.38372	0.2353	5.88069	4.08559e-09	1.00962e-07
ENSGALG00000048748		28.9183	up-regulation	1.38338	0.481765	2.87148	0.00408556	0.0255881
ENSGALG00000052619		667.786	up-regulation	1.38307	0.225531	6.13252	8.64988e-10	2.35051e-08
ENSGALG00000048184		213.576	up-regulation	1.37906	0.282092	4.88869	1.0151e-06	1.73225e-05
ENSGALG00000038601	LIPH	96.9264	up-regulation	1.37866	0.439155	3.13934	0.00169328	0.0124384
ENSGALG00000006757	XYLT1	241.932	up-regulation	1.37362	0.425435	3.22875	0.00124332	0.00955416
ENSGALG00000044612	INAVA	61.572	up-regulation	1.37239	0.390407	3.51528	0.000439296	0.00394455
ENSGALG00000035596	NT5DC2	7555.32	up-regulation	1.36593	0.143462	9.52122	1.71162e-21	1.61473e-19
ENSGALG00000054524		29.2663	up-regulation	1.36505	0.517555	2.63749	0.00835221	0.0450335
ENSGALG00000009017	STEAP2	118.051	up-regulation	1.36454	0.43485	3.13796	0.00170126	0.0124773
ENSGALG00000037777	MSC	195.035	up-regulation	1.3598	0.327645	4.15024	3.32123e-05	0.000403715
ENSGALG00000011299	KIF25	569.632	up-regulation	1.35934	0.232933	5.83575	5.35489e-09	1.3082e-07
ENSGALG00000014690	SLC12A2	359.032	up-regulation	1.35582	0.399356	3.39501	0.000686252	0.00577757
ENSGALG00000010435	RASGRP3	90.6352	up-regulation	1.3538	0.381234	3.55109	0.000383642	0.0034901
ENSGALG00000011805		77.7913	up-regulation	1.35299	0.321424	4.20937	2.56081e-05	0.000320102
ENSGALG00000041965	MIOX	97.885	up-regulation	1.35295	0.425781	3.17758	0.0014851	0.0111651
ENSGALG00000031301	TULP1	171.268	up-regulation	1.34915	0.24033	5.61372	1.98028e-08	4.40715e-07
ENSGALG00000015382	CHRNA6	25.9036	up-regulation	1.3478	0.49932	2.69927	0.00694913	0.039128
ENSGALG00000033256	PCSK5	1722.11	up-regulation	1.34685	0.209226	6.43729	1.21624e-10	3.68556e-09
ENSGALG00000004849	WSCD2	44.5718	up-regulation	1.34668	0.418079	3.22111	0.00127697	0.00977773
ENSGALG00000038217	CD82	2590.99	up-regulation	1.34599	0.142407	9.45168	3.33437e-21	3.08738e-19
ENSGALG00000040954	GPR37	896.109	up-regulation	1.3437	0.16565	8.11169	4.9921e-16	2.82572e-14
ENSGALG00000034399	TNS2	1962.51	up-regulation	1.34344	0.143743	9.34613	9.09174e-21	8.02213e-19
ENSGALG00000041255	ADAM12	1326.12	up-regulation	1.34068	0.150934	8.88253	6.53545e-19	4.69051e-17
ENSGALG00000004205	SOAT1	226.903	up-regulation	1.33994	0.427261	3.13612	0.00171201	0.0125208
ENSGALG00000004448	BRINP2	37.1236	up-regulation	1.33935	0.426054	3.14361	0.00166878	0.0122885
ENSGALG00000010211	ALDH6A1	179.362	up-regulation	1.33834	0.337248	3.96842	7.23497e-05	0.000815975
ENSGALG00000001412	SEMA7A	206.923	up-regulation	1.33579	0.220807	6.04955	1.45249e-09	3.7957e-08
ENSGALG00000048295	IRX6	1813.51	up-regulation	1.33413	0.220029	6.06342	1.33259e-09	3.50681e-08
ENSGALG00000008398	MPP4	92.6787	up-regulation	1.33314	0.387788	3.4378	0.000586462	0.00505571
ENSGALG00000002556	NGF	370.016	up-regulation	1.32951	0.220396	6.03235	1.61592e-09	4.18631e-08
ENSGALG00000012055		128.184	up-regulation	1.32861	0.380578	3.49103	0.000481166	0.00426314
ENSGALG00000054904		59.7437	up-regulation	1.32771	0.377375	3.51828	0.000434356	0.00390608
ENSGALG00000046724	PRRG3	143.33	up-regulation	1.32467	0.346481	3.82322	0.000131718	0.00137397
ENSGALG00000010303		166.053	up-regulation	1.32428	0.29123	4.5472	5.43631e-06	7.96335e-05
ENSGALG00000007833		152.498	up-regulation	1.32422	0.319191	4.14868	3.34393e-05	0.000406145
ENSGALG00000019690	WDR86	142.981	up-regulation	1.32313	0.274986	4.81163	1.49701e-06	2.47576e-05
ENSGALG00000055022		49.3351	up-regulation	1.32195	0.428816	3.08278	0.00205074	0.0145511
ENSGALG00000003580	MMP2	20985.6	up-regulation	1.31855	0.196028	6.72634	1.73983e-11	5.98564e-10
ENSGALG00000000226	TMEM9	99.1253	up-regulation	1.31826	0.313059	4.21089	2.54365e-05	0.000318754
ENSGALG00000031355		44.4882	up-regulation	1.31585	0.41669	3.15788	0.00158923	0.0117954
ENSGALG00000027891	NREP	3479.37	up-regulation	1.31362	0.126985	10.3447	4.42318e-25	5.52898e-23
ENSGALG00000053321	DOK2	1102.09	up-regulation	1.31192	0.1655	7.92702	2.2446e-15	1.16643e-13
ENSGALG00000011331	CTH	1743.74	up-regulation	1.31118	0.159624	8.2142	2.1359e-16	1.22753e-14
ENSGALG00000043772		67.5371	up-regulation	1.30872	0.360443	3.63088	0.000282462	0.00267652
ENSGALG00000047017	PHYHIP	169.383	up-regulation	1.30495	0.301839	4.32334	1.53684e-05	0.000203465
ENSGALG00000054235		35.8572	up-regulation	1.30081	0.500665	2.59816	0.00937245	0.0492595
ENSGALG00000037332	IGFBP7	1997.1	up-regulation	1.29979	0.279012	4.65856	3.18427e-06	4.89887e-05
ENSGALG00000012124	PELI2	329.456	up-regulation	1.2994	0.372008	3.49294	0.000477728	0.00423518
ENSGALG00000005128	PTPDC1	168.737	up-regulation	1.29907	0.339995	3.82085	0.000132993	0.00138438
ENSGALG00000006471	SLCO2A1	54.9837	up-regulation	1.2982	0.490489	2.64675	0.00812705	0.0440889
ENSGALG00000040971	EGR2	246.831	up-regulation	1.2955	0.272725	4.75021	2.03203e-06	3.27394e-05
ENSGALG00000023142	PTGER3	175.748	up-regulation	1.29541	0.461724	2.80558	0.00502254	0.0303538
ENSGALG00000036527	SYBU	731.948	up-regulation	1.29409	0.159922	8.09203	5.86771e-16	3.25984e-14
ENSGALG00000039216	COL6A2	85643.6	up-regulation	1.29214	0.139698	9.2495	2.25535e-20	1.94427e-18
ENSGALG00000007867	SLC9A5	34.0771	up-regulation	1.28871	0.463002	2.78338	0.00537952	0.0320464
ENSGALG00000011008	MAP3K21	60.7353	up-regulation	1.28816	0.433805	2.96945	0.00298337	0.0198187
ENSGALG00000036743	MGAT3	1090.29	up-regulation	1.28744	0.137604	9.35617	8.26833e-21	7.38244e-19
ENSGALG00000040730	RXRG	157.542	up-regulation	1.28724	0.276213	4.66032	3.15711e-06	4.87208e-05
ENSGALG00000003642	PDGFA	236.308	up-regulation	1.28648	0.245218	5.24627	1.55212e-07	3.00411e-06
ENSGALG00000028250	ANKRD22	277.743	up-regulation	1.28642	0.229099	5.61512	1.9643e-08	4.39708e-07
ENSGALG00000048399		99.0716	up-regulation	1.28315	0.428817	2.9923	0.00276888	0.0186834
ENSGALG00000045021		130.289	up-regulation	1.28122	0.2943	4.35347	1.33998e-05	0.000181406
ENSGALG00000021405		356.436	up-regulation	1.27699	0.319645	3.99501	6.46902e-05	0.000735116
ENSGALG00000006158	ACVR2B	52.6638	up-regulation	1.27697	0.475901	2.68326	0.00729081	0.0405646
ENSGALG00000012691	ALDH1L2	4106.82	up-regulation	1.27655	0.216287	5.90213	3.5884e-09	8.88217e-08
ENSGALG00000050957		47.7841	up-regulation	1.27461	0.40617	3.13811	0.00170041	0.0124773
ENSGALG00000052987		97.4277	up-regulation	1.27076	0.341542	3.72064	0.000198716	0.00197139
ENSGALG00000039219	ADAMTS14	1654.15	up-regulation	1.27061	0.311856	4.07434	4.61446e-05	0.000546306
ENSGALG00000009624	FSIP1	47.0161	up-regulation	1.2696	0.455263	2.78871	0.00529186	0.0315869
ENSGALG00000042238		108.396	up-regulation	1.26861	0.33771	3.75651	0.0001723	0.00173839
ENSGALG00000023420	HOXD3	31.9038	up-regulation	1.26776	0.453102	2.79797	0.00514254	0.0309171
ENSGALG00000051135	BCL2L11	197.072	up-regulation	1.26705	0.338284	3.74553	0.000180013	0.00180857
ENSGALG00000003860	MID2	168.132	up-regulation	1.26547	0.235462	5.37439	7.68425e-08	1.55973e-06
ENSGALG00000007661	MYCBPAP	427.232	up-regulation	1.26243	0.276192	4.57083	4.85801e-06	7.18641e-05
ENSGALG00000008347	ATG13	2154.76	up-regulation	1.26189	0.305373	4.13228	3.5918e-05	0.000433443
ENSGALG00000053000	C20orf194	10119.6	up-regulation	1.26165	0.274909	4.58934	4.44652e-06	6.63659e-05
ENSGALG00000046817		4780.81	up-regulation	1.26092	0.232627	5.42036	5.94793e-08	1.24608e-06
ENSGALG00000036763		129.183	up-regulation	1.25954	0.359474	3.50384	0.000458604	0.00409468
ENSGALG00000030603	ANTXR1	575.095	up-regulation	1.25662	0.309577	4.05915	4.92511e-05	0.000578517
ENSGALG00000051419		356.505	up-regulation	1.25577	0.195955	6.40844	1.47018e-10	4.42827e-09
ENSGALG00000025748	FGF9	125.42	up-regulation	1.25325	0.291053	4.30592	1.66296e-05	0.000218236
ENSGALG00000008918	LAMP5	94.9253	up-regulation	1.25256	0.298313	4.19881	2.68325e-05	0.000334014
ENSGALG00000005120	FBLN2	2189.8	up-regulation	1.24754	0.225863	5.52341	3.32476e-08	7.22774e-07
ENSGALG00000031960	LEF1	251.283	up-regulation	1.24689	0.21685	5.74999	8.9248e-09	2.08849e-07
ENSGALG00000035879		49.6667	up-regulation	1.24534	0.435089	2.86225	0.00420643	0.0261053
ENSGALG00000021869	PODN	3681.16	up-regulation	1.24174	0.243976	5.08959	3.58831e-07	6.53514e-06
ENSGALG00000007868	BCO2	38.8135	up-regulation	1.24165	0.431595	2.87688	0.00401627	0.0252752
ENSGALG00000046316	CFAP97D1	2305.49	up-regulation	1.2413	0.24579	5.05027	4.41176e-07	7.92531e-06
ENSGALG00000054895		32.0232	up-regulation	1.24074	0.466637	2.6589	0.00783972	0.0429652
ENSGALG00000010315	GTPBP2	602.154	up-regulation	1.23925	0.25482	4.86326	1.15471e-06	1.95272e-05
ENSGALG00000030941	ELAPOR1	86.2322	up-regulation	1.23914	0.313962	3.94679	7.92048e-05	0.000885404
ENSGALG00000038978		855.296	up-regulation	1.23914	0.346773	3.57335	0.000352441	0.00323935
ENSGALG00000015708	FGFR3	221.744	up-regulation	1.23724	0.22889	5.4054	6.46647e-08	1.34345e-06
ENSGALG00000005714	PKD1	3104.5	up-regulation	1.23424	0.35403	3.48626	0.000489829	0.00433222
ENSGALG00000031205	GNGT2	37.5551	up-regulation	1.23396	0.418918	2.94559	0.00322342	0.0211603
ENSGALG00000009809		240.825	up-regulation	1.23283	0.414813	2.972	0.00295864	0.0197155
ENSGALG00000037713	FNDC10	53.0225	up-regulation	1.23042	0.468644	2.62549	0.00865238	0.0463189
ENSGALG00000042020	CG-16	290.962	up-regulation	1.22547	0.229773	5.33339	9.6394e-08	1.92531e-06
ENSGALG00000043903		389.204	up-regulation	1.22458	0.230519	5.31228	1.08264e-07	2.14525e-06
ENSGALG00000008473	PLXND1	873.203	up-regulation	1.2243	0.271709	4.50592	6.60875e-06	9.53185e-05
ENSGALG00000047148	LIPT2	124.886	up-regulation	1.22416	0.359775	3.40258	0.00066752	0.00565056
ENSGALG00000026367	FAM43B	41.9248	up-regulation	1.22254	0.441168	2.77114	0.00558598	0.0330532
ENSGALG00000027429	HSD17B1	86.1445	up-regulation	1.22077	0.356151	3.42767	0.000608786	0.00522713
ENSGALG00000000209	PRNP	2407.57	up-regulation	1.2161	0.137522	8.84292	9.32456e-19	6.56659e-17
ENSGALG00000009556	PRICKLE1	433.618	up-regulation	1.21605	0.348837	3.48602	0.000490264	0.00433351
ENSGALG00000035466	CACNB4	156.006	up-regulation	1.21371	0.283549	4.28042	1.86541e-05	0.000242052
ENSGALG00000053491		185.238	up-regulation	1.21194	0.299187	4.05077	5.10485e-05	0.000598692
ENSGALG00000012583	IDNK	163.245	up-regulation	1.21173	0.414239	2.92518	0.00344252	0.0223397
ENSGALG00000010649	CNST	587.243	up-regulation	1.21107	0.159061	7.61388	2.65997e-14	1.23147e-12
ENSGALG00000003011	TOM1L1	109.298	up-regulation	1.21105	0.307492	3.93847	8.20018e-05	0.000911806
ENSGALG00000008354	HARBI1	1785.06	up-regulation	1.20928	0.153103	7.89846	2.82363e-15	1.45049e-13
ENSGALG00000040942	EFCAB5	208.719	up-regulation	1.20856	0.206011	5.86647	4.45158e-09	1.09825e-07
ENSGALG00000003670	MAFB	2972.08	up-regulation	1.20362	0.151775	7.93027	2.18678e-15	1.14691e-13
ENSGALG00000016967	ENOX1	330.076	up-regulation	1.20232	0.244623	4.91501	8.87773e-07	1.53064e-05
ENSGALG00000012715	CAP2	118.451	up-regulation	1.20195	0.355373	3.38221	0.000719042	0.00600202
ENSGALG00000005180		28234.1	up-regulation	1.19847	0.188837	6.3466	2.20126e-10	6.44901e-09
ENSGALG00000038242	CACNA2D2	200.395	up-regulation	1.1983	0.327713	3.65654	0.000255638	0.00245334
ENSGALG00000009911	BICRAL	220.159	up-regulation	1.19791	0.437377	2.73885	0.00616542	0.0356815
ENSGALG00000032518	NCALD	1269.66	up-regulation	1.19637	0.159009	7.52393	5.31552e-14	2.28461e-12
ENSGALG00000006695	BCR	405.869	up-regulation	1.19572	0.284017	4.21004	2.5532e-05	0.000319683
ENSGALG00000008490	TRH	67.7821	up-regulation	1.19521	0.337267	3.54382	0.000394368	0.00357002
ENSGALG00000000950	MVB12B	1291.14	up-regulation	1.19343	0.431116	2.76824	0.00563594	0.0332569
ENSGALG00000015253	COL8A1	21457.8	up-regulation	1.1905	0.133301	8.9309	4.22565e-19	3.07693e-17
ENSGALG00000045264		47.4831	up-regulation	1.18894	0.413442	2.87571	0.00403118	0.0253321
ENSGALG00000012747	NEDD9	1408.84	up-regulation	1.18722	0.312733	3.79629	0.000146879	0.00151526
ENSGALG00000026600	C1orf198	1724.52	up-regulation	1.1861	0.249884	4.74662	2.0684e-06	3.32896e-05
ENSGALG00000037314		1051.04	up-regulation	1.18145	0.182135	6.48664	8.77707e-11	2.7258e-09
ENSGALG00000017085	SLC7A1	676.436	up-regulation	1.18093	0.292436	4.03826	5.3849e-05	0.000626151
ENSGALG00000036805		89.7754	up-regulation	1.18051	0.304346	3.87884	0.000104956	0.00112818
ENSGALG00000054667		54.3404	up-regulation	1.18026	0.371523	3.17682	0.00148897	0.0111841
ENSGALG00000001483		608.745	up-regulation	1.1797	0.164214	7.18393	6.77331e-13	2.65968e-11
ENSGALG00000052336		684.11	up-regulation	1.17938	0.178757	6.59766	4.17702e-11	1.35576e-09
ENSGALG00000004553	SGPL1	7995.83	up-regulation	1.17854	0.111489	10.5709	4.06713e-26	5.39885e-24
ENSGALG00000025778	SIRPA	42.6311	up-regulation	1.17435	0.404877	2.9005	0.00372565	0.0237807
ENSGALG00000026677	F10	3356.1	up-regulation	1.16882	0.122508	9.5407	1.41878e-21	1.34694e-19
ENSGALG00000034119		377.209	up-regulation	1.16867	0.333666	3.50251	0.000460901	0.00411274
ENSGALG00000016001	LZTS3	51.3687	up-regulation	1.16844	0.440709	2.65128	0.00801873	0.0436275
ENSGALG00000001329	EPB41	484.452	up-regulation	1.16819	0.351893	3.31974	0.000901021	0.00729768
ENSGALG00000001331	ST14	1655.79	up-regulation	1.16709	0.132749	8.79169	1.47323e-18	1.01836e-16
ENSGALG00000002326		985.179	up-regulation	1.16525	0.333148	3.49771	0.000469279	0.00417508
ENSGALG00000002840	GRM4	380.631	up-regulation	1.16521	0.213542	5.45657	4.85413e-08	1.03133e-06
ENSGALG00000037336	PRTG	258.786	up-regulation	1.16481	0.34326	3.39338	0.000690363	0.00580137
ENSGALG00000003123	CNTNAP1	50.1161	up-regulation	1.16388	0.430565	2.70314	0.00686883	0.0388218
ENSGALG00000019003	PRAG1	252.851	up-regulation	1.16359	0.270528	4.30117	1.699e-05	0.000221994
ENSGALG00000010663	TTC8	380.445	up-regulation	1.16111	0.236976	4.89971	9.59792e-07	1.6466e-05
ENSGALG00000009959		101.856	up-regulation	1.16053	0.392228	2.95882	0.00308823	0.0204068
ENSGALG00000017658	GAS1	850.213	up-regulation	1.15906	0.210865	5.49666	3.87054e-08	8.35367e-07
ENSGALG00000001220	HERPUD1	1656.27	up-regulation	1.15826	0.184028	6.29391	3.09571e-10	8.98174e-09
ENSGALG00000006083		165.108	up-regulation	1.15465	0.298409	3.86937	0.000109118	0.00116248
ENSGALG00000005509	DPYD	794.995	up-regulation	1.15422	0.300983	3.83482	0.000125655	0.0013153
ENSGALG00000016251		151.974	up-regulation	1.15008	0.24826	4.63258	3.61138e-06	5.46075e-05
ENSGALG00000041752	CD164L2	107.608	up-regulation	1.14869	0.387146	2.96708	0.00300647	0.0199456
ENSGALG00000040432	PAPPA2	5498.06	up-regulation	1.14862	0.292357	3.92883	8.53591e-05	0.00094146
ENSGALG00000014711	PLPP1	3758.47	up-regulation	1.14828	0.160392	7.15923	8.1133e-13	3.16103e-11
ENSGALG00000008437	NET1	3955.63	up-regulation	1.146	0.140853	8.13614	4.08065e-16	2.31855e-14
ENSGALG00000014514	CC2D2A	433.453	up-regulation	1.1459	0.2275	5.03691	4.73099e-07	8.4482e-06
ENSGALG00000015040	SLC16A10	298.739	up-regulation	1.14551	0.224335	5.10625	3.28619e-07	6.02602e-06
ENSGALG00000027907	NR2F1	278.798	up-regulation	1.14521	0.198641	5.76523	8.15441e-09	1.92997e-07
ENSGALG00000002707	CHRNB2	162.616	up-regulation	1.14259	0.326489	3.49962	0.000465917	0.00415009
ENSGALG00000004319	NUDT13	348.039	up-regulation	1.13722	0.333486	3.4101	0.000649389	0.00551576
ENSGALG00000047514		463.559	up-regulation	1.13706	0.221316	5.13773	2.78072e-07	5.15265e-06
ENSGALG00000049516		149.798	up-regulation	1.13702	0.409597	2.77595	0.00550406	0.0327103
ENSGALG00000030677	ABCG2	311.016	up-regulation	1.13374	0.174068	6.51322	7.35544e-11	2.30819e-09
ENSGALG00000011680	EPHA5	540.097	up-regulation	1.13213	0.248384	4.55798	5.16489e-06	7.59542e-05
ENSGALG00000043618	SLC40A1	4556.18	up-regulation	1.13132	0.196284	5.76369	8.22938e-09	1.94395e-07
ENSGALG00000003767	NKD1	113.457	up-regulation	1.13067	0.354489	3.18958	0.0014248	0.0107831
ENSGALG00000012186	CASP6	158.61	up-regulation	1.1268	0.241762	4.6608	3.14986e-06	4.8659e-05
ENSGALG00000054154		328.87	up-regulation	1.12425	0.361029	3.11402	0.00184554	0.0133284
ENSGALG00000015219		147.052	up-regulation	1.12001	0.33135	3.38014	0.000724478	0.00603695
ENSGALG00000028294		233.783	up-regulation	1.11768	0.353039	3.16587	0.0015462	0.0115388
ENSGALG00000016776	TBC1D8	163.639	up-regulation	1.11755	0.258853	4.31733	1.57927e-05	0.000208531
ENSGALG00000002952	NRG4	64.952	up-regulation	1.10888	0.346081	3.20411	0.00135482	0.0103159
ENSGALG00000034305		908.832	up-regulation	1.10705	0.160491	6.89786	5.27906e-12	1.90351e-10
ENSGALG00000015977	SMOX	179.994	up-regulation	1.10695	0.24865	4.45184	8.51357e-06	0.00012012
ENSGALG00000004820		374.36	up-regulation	1.10587	0.265713	4.1619	3.15605e-05	0.000385825
ENSGALG00000002900	NOTUM	1826.56	up-regulation	1.10424	0.255027	4.32991	1.49172e-05	0.000198543
ENSGALG00000015180	PSAT1	3392.06	up-regulation	1.10358	0.1557	7.08785	1.36212e-12	5.22553e-11
ENSGALG00000040434		21530.9	up-regulation	1.10304	0.118988	9.27022	1.85758e-20	1.61062e-18
ENSGALG00000027374	KLF9	324.829	up-regulation	1.10272	0.240116	4.59245	4.38075e-06	6.55801e-05
ENSGALG00000031306	BHLHA15	174.614	up-regulation	1.10224	0.248087	4.44296	8.87284e-06	0.000124735
ENSGALG00000014674	CLSTN3	253.461	up-regulation	1.10028	0.25248	4.3579	1.31314e-05	0.000178255
ENSGALG00000003733	LIFR	209.264	up-regulation	1.09948	0.380388	2.89041	0.00384737	0.024371
ENSGALG00000008274	CRBN	163.192	up-regulation	1.09946	0.387325	2.8386	0.00453121	0.0277421
ENSGALG00000030802	SHROOM2	1887.93	up-regulation	1.09781	0.194005	5.65867	1.52551e-08	3.44617e-07
ENSGALG00000006252	LMO4	3417.84	up-regulation	1.09592	0.123845	8.84912	8.82102e-19	6.27087e-17
ENSGALG00000027793	SCN9A	61.7588	up-regulation	1.09348	0.403594	2.70935	0.00674148	0.038217
ENSGALG00000052983		1725.03	up-regulation	1.09191	0.214451	5.09162	3.55012e-07	6.47833e-06
ENSGALG00000011962	NDNF	1722.5	up-regulation	1.09125	0.184096	5.92763	3.07335e-09	7.69621e-08
ENSGALG00000014569	PNPLA2	912.831	up-regulation	1.0892	0.408265	2.66787	0.00763328	0.0419872
ENSGALG00000001392	MMP23B	2834.72	up-regulation	1.08896	0.176359	6.17466	6.63055e-10	1.83841e-08
ENSGALG00000011058	LEPR	181.389	up-regulation	1.08801	0.382501	2.84445	0.00444876	0.0273642
ENSGALG00000037828	SLC47A1	146.299	up-regulation	1.08458	0.377189	2.87543	0.00403483	0.0253338
ENSGALG00000049902		100.604	up-regulation	1.08432	0.278715	3.8904	0.000100078	0.00108231
ENSGALG00000023120	SULT1B1	788.448	up-regulation	1.08392	0.241034	4.49695	6.89356e-06	9.90454e-05
ENSGALG00000006460	TTLL9	60.9327	up-regulation	1.08293	0.341801	3.16831	0.00153328	0.0114598
ENSGALG00000045856	BBOF1	48.3175	up-regulation	1.08269	0.398651	2.71588	0.00660999	0.0376423
ENSGALG00000033338	GPT2	434.199	up-regulation	1.08198	0.259469	4.16997	3.04643e-05	0.000374561
ENSGALG00000038433	SPON2	12706.2	up-regulation	1.07752	0.180215	5.97906	2.24428e-09	5.69614e-08
ENSGALG00000053457	PCDHGC5	444.408	up-regulation	1.07609	0.347909	3.09301	0.0019814	0.0141259
ENSGALG00000040702	BCKDHB	237.967	up-regulation	1.07486	0.199356	5.39168	6.98028e-08	1.4343e-06
ENSGALG00000001828		61.9695	up-regulation	1.07286	0.368455	2.91178	0.00359374	0.0231357
ENSGALG00000003567	FNDC5	349.36	up-regulation	1.07213	0.201433	5.32252	1.02342e-07	2.03597e-06
ENSGALG00000010924	NFIA	54.0839	up-regulation	1.07205	0.404641	2.64938	0.00806387	0.0438254
ENSGALG00000009982	ZNF827	386.443	up-regulation	1.07164	0.373875	2.8663	0.00415306	0.0258812
ENSGALG00000006637		67.4459	up-regulation	1.07138	0.370779	2.88955	0.00385799	0.0244177
ENSGALG00000003059	HLF	160.092	up-regulation	1.06901	0.246091	4.34396	1.39939e-05	0.000188259
ENSGALG00000003169	CBFB	5749.67	up-regulation	1.06798	0.153993	6.93526	4.05476e-12	1.48345e-10
ENSGALG00000051443	C1orf216	76.8019	up-regulation	1.06638	0.33907	3.14502	0.00166076	0.0122415
ENSGALG00000052114		852.931	up-regulation	1.06575	0.27388	3.8913	9.97076e-05	0.00107909
ENSGALG00000039032	FJX1	1177.68	up-regulation	1.06233	0.208942	5.08433	3.68924e-07	6.69959e-06
ENSGALG00000037437	EGR3	45.7921	up-regulation	1.06189	0.396487	2.67824	0.00740107	0.0410107
ENSGALG00000047662	NR1D1	94.6307	up-regulation	1.06019	0.329543	3.21716	0.00129464	0.00990797
ENSGALG00000006097	PLXNA1	9361.69	up-regulation	1.05968	0.272914	3.88284	0.000103244	0.00111174
ENSGALG00000031284	PTPRM	1635.37	up-regulation	1.05884	0.188599	5.61424	1.97424e-08	4.40025e-07
ENSGALG00000040947	CREG2	101.695	up-regulation	1.05779	0.326233	3.24244	0.00118511	0.00917744
ENSGALG00000010370	MED12L	283.176	up-regulation	1.05642	0.28644	3.68811	0.000225923	0.00220916
ENSGALG00000030542	SEMA6D	154.443	up-regulation	1.05606	0.312826	3.37586	0.000735862	0.00610843
ENSGALG00000014786	PIK3R1	79.8677	up-regulation	1.05376	0.401724	2.62308	0.00871377	0.0465291
ENSGALG00000053249		244.218	up-regulation	1.05161	0.353151	2.97779	0.00290331	0.0194494
ENSGALG00000002506	SPSB1	4906.05	up-regulation	1.04975	0.114005	9.20798	3.32315e-20	2.76774e-18
ENSGALG00000001943	RHBDF2	309.963	up-regulation	1.0455	0.201001	5.20147	1.97718e-07	3.77445e-06
ENSGALG00000031518		5279.72	up-regulation	1.04261	0.265061	3.93348	8.37242e-05	0.000926836
ENSGALG00000017304	PGM2L1	124.784	up-regulation	1.04131	0.359789	2.89424	0.00380079	0.0241512
ENSGALG00000053862		46.834	up-regulation	1.04052	0.392332	2.65213	0.00799865	0.043534
ENSGALG00000039724	RHOF	105.821	up-regulation	1.03934	0.287685	3.61278	0.000302931	0.00283821
ENSGALG00000041298		636.333	up-regulation	1.03752	0.232134	4.46949	7.84071e-06	0.000111479
ENSGALG00000046727		698.559	up-regulation	1.03747	0.259528	3.99753	6.40071e-05	0.000729565
ENSGALG00000034655	ALDH18A1	19214.1	up-regulation	1.03661	0.129501	8.00466	1.19793e-15	6.39466e-14
ENSGALG00000013297	BBOX1	334.752	up-regulation	1.03471	0.246647	4.19513	2.72719e-05	0.000338922
ENSGALG00000037200		224.236	up-regulation	1.03366	0.233791	4.4213	9.81105e-06	0.000136391
ENSGALG00000037860		106.192	up-regulation	1.03219	0.356198	2.89781	0.00375777	0.0239654
ENSGALG00000033129	ZFP36L2	2590.99	up-regulation	1.03167	0.182287	5.65958	1.51743e-08	3.43309e-07
ENSGALG00000052763	BTG2	10529	up-regulation	1.03103	0.136502	7.55321	4.24668e-14	1.85175e-12
ENSGALG00000044071	ABI3	64.6258	up-regulation	1.02986	0.379291	2.71522	0.00662315	0.0376886
ENSGALG00000008415	ALS2	916.992	up-regulation	1.02958	0.280503	3.67047	0.000242108	0.00234601
ENSGALG00000028459	FAM180A	1833.97	up-regulation	1.02714	0.150591	6.82071	9.05893e-12	3.18229e-10
ENSGALG00000043675	ANTXR2	991.152	up-regulation	1.0266	0.273261	3.75684	0.000172073	0.00173839
ENSGALG00000005772	BOK	893.256	up-regulation	1.02651	0.272878	3.7618	0.000168694	0.00170858
ENSGALG00000005036	SH2D3C	58.7867	up-regulation	1.02566	0.354244	2.89534	0.00378748	0.0241007
ENSGALG00000042357	ARHGAP1	2502.88	up-regulation	1.02558	0.31741	3.23107	0.00123326	0.00949148
ENSGALG00000043021	HORMAD1	73.4418	up-regulation	1.02545	0.381667	2.68676	0.00721492	0.0402425
ENSGALG00000005266	BEAN1	225.095	up-regulation	1.02535	0.286577	3.57791	0.000346358	0.0031893
ENSGALG00000005294	PPFIBP2	114.13	up-regulation	1.02399	0.316528	3.23506	0.00121616	0.00939848
ENSGALG00000040553	SLC27A1	146.706	up-regulation	1.02249	0.297896	3.43238	0.000598318	0.00514608
ENSGALG00000047000		183.905	up-regulation	1.02223	0.275139	3.71532	0.000202947	0.00200894
ENSGALG00000004980	KCNMA1	445.169	up-regulation	1.02218	0.340501	3.00199	0.00268224	0.0182053
ENSGALG00000044020		132.217	up-regulation	1.0214	0.376067	2.71601	0.00660746	0.0376422
ENSGALG00000002525	RASGEF1A	320.432	up-regulation	1.02104	0.240322	4.24862	2.15089e-05	0.000274815
ENSGALG00000002615	DEF6	333.841	up-regulation	1.02077	0.241704	4.22324	2.40814e-05	0.000303547
ENSGALG00000004347	NEDD4	1012.66	up-regulation	1.01603	0.262259	3.87413	0.000107008	0.00114406
ENSGALG00000046731		86.6327	up-regulation	1.01396	0.361546	2.80452	0.00503922	0.0304423
ENSGALG00000031656	EYA4	672.278	up-regulation	1.01391	0.304074	3.33441	0.000854818	0.00698001
ENSGALG00000012412	MTHFD1L	1066.17	up-regulation	1.01331	0.320955	3.15716	0.00159314	0.0118186
ENSGALG00000034078	GLT8D2	928.33	up-regulation	1.01317	0.162974	6.21673	5.07623e-10	1.42591e-08
ENSGALG00000048178	SLC27A3	1218.29	up-regulation	1.01287	0.213414	4.74601	2.07463e-06	3.33542e-05
ENSGALG00000005468	SYNRG	1083.27	up-regulation	1.01099	0.38375	2.6345	0.00842605	0.0453338
ENSGALG00000005430	ALS2CL	2165.3	up-regulation	1.01052	0.148057	6.82526	8.77683e-12	3.09043e-10
ENSGALG00000037629	TRANK1	416.984	up-regulation	1.00838	0.267691	3.76694	0.000165259	0.0016806
ENSGALG00000012023	DACT1	1060.48	up-regulation	1.00795	0.150434	6.70031	2.07982e-11	7.07423e-10
ENSGALG00000002709	MYO1C	18362.5	up-regulation	1.00631	0.228236	4.40909	1.03807e-05	0.000143116
ENSGALG00000033270		71.505	up-regulation	1.00265	0.366493	2.73579	0.00622306	0.0359437
ENSGALG00000010322	JDP2	2012.31	up-regulation	1.00256	0.154475	6.49011	8.57712e-11	2.67478e-09
ENSGALG00000043287	CAV1	999.506	down-regulation	-1.00028	0.271826	-3.67984	0.00023338	0.00226876
ENSGALG00000053184		75.9637	down-regulation	-1.00101	0.375556	-2.6654	0.00768964	0.0422353
ENSGALG00000007606	PGAM1	48207.6	down-regulation	-1.00221	0.171254	-5.8522	4.85105e-09	1.19288e-07
ENSGALG00000008827	FERMT1	130.686	down-regulation	-1.00236	0.318978	-3.1424	0.00167568	0.0123272
ENSGALG00000005291		375.887	down-regulation	-1.00337	0.206334	-4.86286	1.157e-06	1.9544e-05
ENSGALG00000015038	CHD1L	74.0915	down-regulation	-1.00719	0.351356	-2.86659	0.00414918	0.0258684
ENSGALG00000002708	LINGO1	362.124	down-regulation	-1.01329	0.173523	-5.8395	5.23566e-09	1.28116e-07
ENSGALG00000008698	MGME1	278.55	down-regulation	-1.0141	0.213155	-4.75754	1.95962e-06	3.17433e-05
ENSGALG00000016400	RSAD2	165.393	down-regulation	-1.01829	0.258761	-3.93526	8.31082e-05	0.000921377
ENSGALG00000037953	TUBA1A	42859.1	down-regulation	-1.01851	0.225038	-4.52595	6.01253e-06	8.76462e-05
ENSGALG00000052088	SFR1	117.022	down-regulation	-1.02284	0.277528	-3.68552	0.000228236	0.00222481
ENSGALG00000006942	PIK3IP1	66.7543	down-regulation	-1.02469	0.372508	-2.75079	0.0059452	0.0346996
ENSGALG00000028375		594.428	down-regulation	-1.03017	0.193243	-5.33096	9.76935e-08	1.94867e-06
ENSGALG00000027641	DUSP14	309.878	down-regulation	-1.03159	0.203608	-5.06653	4.05127e-07	7.32157e-06
ENSGALG00000029606	MYH1E	193.579	down-regulation	-1.03242	0.305083	-3.38407	0.0007142	0.00596492
ENSGALG00000009907	G2E3	339.311	down-regulation	-1.03357	0.315467	-3.27633	0.00105167	0.00831578
ENSGALG00000014692	LMNB1	1048.63	down-regulation	-1.03617	0.156744	-6.61056	3.82872e-11	1.25122e-09
ENSGALG00000003539	KIAA1522	226.318	down-regulation	-1.03831	0.30721	-3.37979	0.000725409	0.00603695
ENSGALG00000004245	NUDT1	1301.6	down-regulation	-1.03925	0.253485	-4.09984	4.13444e-05	0.000494156
ENSGALG00000005769	WEE1	806.784	down-regulation	-1.0404	0.165418	-6.28951	3.18461e-10	9.22184e-09
ENSGALG00000012618	FANCC	180.838	down-regulation	-1.04082	0.214784	-4.84588	1.26051e-06	2.11495e-05
ENSGALG00000039448	NCAPD2	1399.4	down-regulation	-1.04136	0.167425	-6.21985	4.97641e-10	1.40049e-08
ENSGALG00000046358	FBLN7	109.002	down-regulation	-1.04613	0.379116	-2.7594	0.00579071	0.033968
ENSGALG00000009422	RGS10	727.304	down-regulation	-1.04739	0.19585	-5.34791	8.89756e-08	1.78666e-06
ENSGALG00000023772	HSPB7	1230.5	down-regulation	-1.04787	0.280738	-3.73254	0.000189561	0.00189814
ENSGALG00000039474	ID4	3761.71	down-regulation	-1.0479	0.239184	-4.38116	1.18049e-05	0.000161415
ENSGALG00000011659	ACAT2	2299.41	down-regulation	-1.05154	0.195762	-5.37151	7.80812e-08	1.57846e-06
ENSGALG00000042001		377.741	down-regulation	-1.05169	0.187313	-5.61462	1.96989e-08	4.39708e-07
ENSGALG00000005924		643.882	down-regulation	-1.05217	0.16902	-6.2251	4.81242e-10	1.35689e-08
ENSGALG00000001558	MOV10	237.643	down-regulation	-1.05243	0.199361	-5.27905	1.29853e-07	2.54948e-06
ENSGALG00000013607	FBXO5	188.019	down-regulation	-1.05496	0.273827	-3.85266	0.000116841	0.00123423
ENSGALG00000014684	ERAP1	413.13	down-regulation	-1.05544	0.185581	-5.68723	1.29115e-08	2.94783e-07
ENSGALG00000038850	WNK2	262.104	down-regulation	-1.05647	0.305067	-3.46306	0.00053407	0.00467662
ENSGALG00000049065	ZFPM1	1098.08	down-regulation	-1.05709	0.161537	-6.54398	5.99032e-11	1.89168e-09
ENSGALG00000001942	SPDL1	647.693	down-regulation	-1.05713	0.205306	-5.14904	2.61827e-07	4.90312e-06
ENSGALG00000010478	STIL	130.556	down-regulation	-1.05866	0.27541	-3.84396	0.000121065	0.00127526
ENSGALG00000013617	PDGFRL	2143.63	down-regulation	-1.06085	0.183143	-5.79243	6.93757e-09	1.65971e-07
ENSGALG00000015151	B4GALT6	968.345	down-regulation	-1.06197	0.191574	-5.54341	2.96634e-08	6.51465e-07
ENSGALG00000034688		182.825	down-regulation	-1.06474	0.350043	-3.04174	0.00235218	0.0163498
ENSGALG00000011376	ANKRD9	124.2	down-regulation	-1.06497	0.329235	-3.23469	0.00121776	0.00940111
ENSGALG00000028451	MT4	598.38	down-regulation	-1.06865	0.307923	-3.47051	0.000519478	0.00455416
ENSGALG00000006572	TNNT3	96.2628	down-regulation	-1.07072	0.386776	-2.76831	0.00563476	0.0332569
ENSGALG00000002167	PATL2	510.08	down-regulation	-1.07356	0.332666	-3.22713	0.0012504	0.00959385
ENSGALG00000044235	MAB21L2	258.386	down-regulation	-1.07683	0.251484	-4.28192	1.85288e-05	0.000240633
ENSGALG00000049912		168.083	down-regulation	-1.07746	0.322859	-3.33725	0.000846111	0.00692399
ENSGALG00000014924	POLQ	96.6754	down-regulation	-1.07816	0.34557	-3.11993	0.00180893	0.0131082
ENSGALG00000009192	SLITRK2	445.893	down-regulation	-1.07967	0.298913	-3.61198	0.00030387	0.00284345
ENSGALG00000011106	GALNT2	3635.53	down-regulation	-1.08487	0.164594	-6.59118	4.36358e-11	1.40459e-09
ENSGALG00000041154	MNX1	103.109	down-regulation	-1.08503	0.281769	-3.85076	0.000117751	0.0012421
ENSGALG00000030554	KCNN3	53.5289	down-regulation	-1.08592	0.379054	-2.86482	0.00417248	0.0259698
ENSGALG00000011005	KCNK1	592.026	down-regulation	-1.08626	0.347374	-3.12706	0.00176563	0.0128519
ENSGALG00000025898	SMAD6	1931.39	down-regulation	-1.08689	0.156482	-6.94576	3.76423e-12	1.38052e-10
ENSGALG00000014948	HMGCR	7320.2	down-regulation	-1.088	0.179184	-6.07196	1.26358e-09	3.33693e-08
ENSGALG00000035842	SLC37A2	186.843	down-regulation	-1.08838	0.320614	-3.39467	0.000687103	0.00577757
ENSGALG00000040833		626.781	down-regulation	-1.08996	0.198966	-5.47813	4.29833e-08	9.23711e-07
ENSGALG00000045705	H2AX	308.832	down-regulation	-1.09058	0.246458	-4.42502	9.64321e-06	0.000134431
ENSGALG00000054062		720.039	down-regulation	-1.09082	0.249649	-4.36941	1.24582e-05	0.000169853
ENSGALG00000010974	GSC	139.855	down-regulation	-1.09102	0.301571	-3.61779	0.000297127	0.0027908
ENSGALG00000002899	AACS	4734.84	down-regulation	-1.09108	0.144017	-7.57606	3.56214e-14	1.58552e-12
ENSGALG00000036915	SQLE	4957.8	down-regulation	-1.09258	0.12082	-9.04308	1.52323e-19	1.14816e-17
ENSGALG00000028900	CENPT	672.575	down-regulation	-1.09444	0.23507	-4.65582	3.22701e-06	4.95955e-05
ENSGALG00000035814		114.409	down-regulation	-1.09547	0.333126	-3.28846	0.00100736	0.0080076
ENSGALG00000029983	ANGPT1	821.054	down-regulation	-1.09684	0.209247	-5.24184	1.58981e-07	3.06519e-06
ENSGALG00000014428	TAPBPL	36.6265	down-regulation	-1.09726	0.411106	-2.66905	0.00760654	0.041873
ENSGALG00000014616	MT3	247.661	down-regulation	-1.09835	0.362283	-3.03176	0.00243133	0.0168153
ENSGALG00000048097		584.432	down-regulation	-1.09881	0.318682	-3.44798	0.0005648	0.00489146
ENSGALG00000028158	FGF7	111.655	down-regulation	-1.09893	0.345694	-3.17892	0.00147827	0.0111259
ENSGALG00000036686	PLTP	1197.42	down-regulation	-1.10029	0.209381	-5.25498	1.48038e-07	2.88386e-06
ENSGALG00000036856		1173.53	down-regulation	-1.10091	0.31391	-3.50708	0.000453051	0.00405233
ENSGALG00000036234	RFWD3	273.133	down-regulation	-1.10231	0.203707	-5.41127	6.25784e-08	1.30368e-06
ENSGALG00000011116	VRK1	358.241	down-regulation	-1.10397	0.20539	-5.37496	7.65983e-08	1.55688e-06
ENSGALG00000008860	LONRF3	194.876	down-regulation	-1.10473	0.2846	-3.88172	0.000103722	0.00111609
ENSGALG00000009855	TBC1D9	174.807	down-regulation	-1.10697	0.319743	-3.46207	0.000536047	0.00468846
ENSGALG00000026970		4095	down-regulation	-1.10883	0.187781	-5.9049	3.52859e-09	8.76305e-08
ENSGALG00000010623	ORC1	194.533	down-regulation	-1.11188	0.222389	-4.9997	5.74189e-07	1.01447e-05
ENSGALG00000002742	TMEM132B	174.539	down-regulation	-1.11497	0.289372	-3.85306	0.000116651	0.0012339
ENSGALG00000011532	CYP27C1	158.81	down-regulation	-1.11698	0.29666	-3.76518	0.000166431	0.00169023
ENSGALG00000045469	BCAN	1102.31	down-regulation	-1.11861	0.175733	-6.36538	1.94805e-10	5.75213e-09
ENSGALG00000008368	RAD18	450.045	down-regulation	-1.12047	0.169568	-6.6078	3.90079e-11	1.272e-09
ENSGALG00000007358	CILP	303.945	down-regulation	-1.12099	0.24708	-4.53695	5.70728e-06	8.34398e-05
ENSGALG00000049157	DOK4	123.233	down-regulation	-1.12214	0.25354	-4.4259	9.60419e-06	0.000134012
ENSGALG00000008022	TAPBP	1809.08	down-regulation	-1.12237	0.251811	-4.45718	8.3043e-06	0.000117625
ENSGALG00000001169	CRB2	102.487	down-regulation	-1.12335	0.324856	-3.458	0.000544202	0.00474043
ENSGALG00000043499	EGFL7	581.066	down-regulation	-1.12359	0.212648	-5.28378	1.26548e-07	2.48784e-06
ENSGALG00000016042	CHAF1B	806.087	down-regulation	-1.12535	0.160941	-6.99233	2.70366e-12	1.00883e-10
ENSGALG00000031839	SUV39H1	199.899	down-regulation	-1.12581	0.279797	-4.02365	5.73024e-05	0.000662711
ENSGALG00000036252	SAP30	528.484	down-regulation	-1.12623	0.20897	-5.38945	7.06732e-08	1.44625e-06
ENSGALG00000051558		130.238	down-regulation	-1.12661	0.335731	-3.35569	0.000791668	0.00651757
ENSGALG00000012199	WDHD1	300.769	down-regulation	-1.1319	0.195935	-5.77692	7.60789e-09	1.80853e-07
ENSGALG00000011783	HIST1H111R	231.793	down-regulation	-1.13223	0.251239	-4.5066	6.58758e-06	9.51046e-05
ENSGALG00000052573	UBE2S	2081.03	down-regulation	-1.13274	0.185447	-6.10817	1.00782e-09	2.70436e-08
ENSGALG00000013742	EZR	1460.24	down-regulation	-1.13407	0.181571	-6.24591	4.21337e-10	1.19176e-08
ENSGALG00000049408	HIST1H2B8	499.871	down-regulation	-1.13515	0.205807	-5.5156	3.47582e-08	7.5343e-07
ENSGALG00000002160	B2M	6183.38	down-regulation	-1.13575	0.178099	-6.37709	1.80479e-10	5.36078e-09
ENSGALG00000004687	CENPP	687.093	down-regulation	-1.13599	0.189949	-5.98052	2.2243e-09	5.65499e-08
ENSGALG00000027389	RGS7BP	113.107	down-regulation	-1.13891	0.274231	-4.15311	3.2798e-05	0.000399003
ENSGALG00000014930	ENC1	275.066	down-regulation	-1.14467	0.427673	-2.6765	0.00743953	0.041163
ENSGALG00000012546	MCM5	1651.14	down-regulation	-1.14559	0.187024	-6.12536	9.04768e-10	2.44655e-08
ENSGALG00000015360	KIAA1524	984.673	down-regulation	-1.14584	0.165458	-6.92525	4.35197e-12	1.58445e-10
ENSGALG00000014984	F2RL1	2138.66	down-regulation	-1.14606	0.181271	-6.32234	2.57625e-10	7.5329e-09
ENSGALG00000015513	MMS22L	191.005	down-regulation	-1.14869	0.317501	-3.6179	0.000296999	0.0027908
ENSGALG00000015143	TTR	336.146	down-regulation	-1.15046	0.308705	-3.72673	0.000193977	0.00193332
ENSGALG00000016391	CNKSR2	289.769	down-regulation	-1.15087	0.396812	-2.90029	0.00372816	0.0237866
ENSGALG00000037322	HIST1H46	592.171	down-regulation	-1.15268	0.295495	-3.90084	9.58608e-05	0.00104348
ENSGALG00000041299	E2F8	324.444	down-regulation	-1.15274	0.204742	-5.63018	1.8002e-08	4.04237e-07
ENSGALG00000004266	TNFAIP8L1	134.569	down-regulation	-1.15421	0.289603	-3.98548	6.73437e-05	0.000763534
ENSGALG00000044260		921.34	down-regulation	-1.15646	0.429589	-2.69202	0.00710207	0.0398174
ENSGALG00000010562	CEP128	103.172	down-regulation	-1.15753	0.277742	-4.16764	3.07764e-05	0.00037747
ENSGALG00000003045	E2F1	1737.76	down-regulation	-1.15792	0.192465	-6.01629	1.78461e-09	4.59951e-08
ENSGALG00000006016	PASK	525.981	down-regulation	-1.15865	0.180141	-6.43189	1.26024e-10	3.81121e-09
ENSGALG00000049741	SMIM18	58.277	down-regulation	-1.16351	0.405992	-2.86585	0.00415892	0.0259069
ENSGALG00000005826	DLEC1	152.687	down-regulation	-1.16354	0.240622	-4.83555	1.32779e-06	2.21545e-05
ENSGALG00000008586	TUBB4B	10103.8	down-regulation	-1.16594	0.180592	-6.45622	1.07351e-10	3.29296e-09
ENSGALG00000032699	CDK2	1522.62	down-regulation	-1.16637	0.20584	-5.66639	1.45835e-08	3.30442e-07
ENSGALG00000038747	TM4SF18	69.5541	down-regulation	-1.16711	0.354113	-3.29587	0.000981161	0.00783675
ENSGALG00000023584	TAFA5	230.385	down-regulation	-1.16726	0.301696	-3.86897	0.000109294	0.00116353
ENSGALG00000038469	CDC25A	382.553	down-regulation	-1.16959	0.241535	-4.84232	1.28332e-06	2.14842e-05
ENSGALG00000050250		354.391	down-regulation	-1.17191	0.274638	-4.26709	1.9804e-05	0.000254332
ENSGALG00000032645	H2A-VIII	519.534	down-regulation	-1.17574	0.228369	-5.14841	2.62704e-07	4.91342e-06
ENSGALG00000048556		100.557	down-regulation	-1.17585	0.287382	-4.09159	4.28425e-05	0.000510435
ENSGALG00000043607	CENPX	931.345	down-regulation	-1.176	0.317229	-3.7071	0.000209646	0.00206752
ENSGALG00000027207	PERP2	221.147	down-regulation	-1.17701	0.270556	-4.35035	1.3592e-05	0.000183841
ENSGALG00000007510	CETN1	1770.42	down-regulation	-1.17783	0.172096	-6.84402	7.70015e-12	2.73055e-10
ENSGALG00000053552	IER5L	5265.42	down-regulation	-1.17929	0.265178	-4.44716	8.70148e-06	0.000122556
ENSGALG00000011324		2805.12	down-regulation	-1.18238	0.213414	-5.5403	3.01948e-08	6.61199e-07
ENSGALG00000049471		130.422	down-regulation	-1.18404	0.358363	-3.30402	0.000953095	0.00763698
ENSGALG00000014908	FST	312.707	down-regulation	-1.1841	0.26206	-4.51843	6.22996e-06	9.06396e-05
ENSGALG00000003443	LRRC52	96.4345	down-regulation	-1.1871	0.394187	-3.01152	0.00259946	0.0177721
ENSGALG00000001621	CLDN5	132.64	down-regulation	-1.18723	0.270004	-4.39707	1.09722e-05	0.000150993
ENSGALG00000035476	MRNIP	155.574	down-regulation	-1.1895	0.268634	-4.42795	9.51319e-06	0.000132866
ENSGALG00000002623	PCOLCE2	1747.39	down-regulation	-1.19034	0.169679	-7.01524	2.29557e-12	8.60839e-11
ENSGALG00000010995	ITGB3BP	237.966	down-regulation	-1.1915	0.273944	-4.34944	1.36488e-05	0.000184277
ENSGALG00000006583	LSP1P1	11831.3	down-regulation	-1.19359	0.155619	-7.66991	1.72123e-14	8.19633e-13
ENSGALG00000016665	FDFT1	5979.89	down-regulation	-1.19419	0.181276	-6.5877	4.4669e-11	1.43396e-09
ENSGALG00000011803	EMP1	11618.8	down-regulation	-1.19619	0.122113	-9.79579	1.17375e-22	1.23988e-20
ENSGALG00000051564		258.581	down-regulation	-1.19624	0.237801	-5.03044	4.89363e-07	8.70753e-06
ENSGALG00000010589	FLRT2	134.702	down-regulation	-1.1968	0.405297	-2.95288	0.00314821	0.020721
ENSGALG00000041323		171.716	down-regulation	-1.20105	0.364264	-3.29719	0.000976565	0.00781252
ENSGALG00000047526		86.3929	down-regulation	-1.20703	0.329415	-3.66415	0.000248162	0.00239539
ENSGALG00000038032	DUT	1240.86	down-regulation	-1.20722	0.170724	-7.07117	1.53634e-12	5.86391e-11
ENSGALG00000004812	FAM129A	899.524	down-regulation	-1.20738	0.235125	-5.13506	2.82055e-07	5.21679e-06
ENSGALG00000008656	ICOS	921.546	down-regulation	-1.20838	0.193152	-6.25611	3.94699e-10	1.1213e-08
ENSGALG00000049564		175.366	down-regulation	-1.20933	0.37812	-3.19828	0.00138249	0.0104893
ENSGALG00000007717	GCNT7	86.372	down-regulation	-1.20938	0.31939	-3.78654	0.000152757	0.00156835
ENSGALG00000033792		2460.6	down-regulation	-1.21065	0.197593	-6.12699	8.95588e-10	2.42926e-08
ENSGALG00000008681	NSMF	114.297	down-regulation	-1.2121	0.290357	-4.17451	2.98628e-05	0.000367467
ENSGALG00000054793	NCAPH2	761.777	down-regulation	-1.21487	0.214232	-5.6708	1.42128e-08	3.2253e-07
ENSGALG00000013073	UPP1	340.033	down-regulation	-1.21495	0.21021	-5.77971	7.48276e-09	1.78444e-07
ENSGALG00000026471	CRIP2	395.181	down-regulation	-1.21761	0.275656	-4.41712	1.00023e-05	0.000138408
ENSGALG00000002911	MOXD1	2986.01	down-regulation	-1.21788	0.140282	-8.68164	3.90092e-18	2.63576e-16
ENSGALG00000017350	RRM1	2509.64	down-regulation	-1.21832	0.126593	-9.62395	6.33505e-22	6.25169e-20
ENSGALG00000031331	PKIG	365.257	down-regulation	-1.22291	0.203512	-6.00902	1.86644e-09	4.78574e-08
ENSGALG00000030781	CA2	402.336	down-regulation	-1.22478	0.221566	-5.52785	3.24183e-08	7.06794e-07
ENSGALG00000026146	CRLF1	818.351	down-regulation	-1.22514	0.213753	-5.73159	9.94935e-09	2.31022e-07
ENSGALG00000050886	gga-mir-1725	37.3429	down-regulation	-1.22879	0.444804	-2.76253	0.00573544	0.0337379
ENSGALG00000010198	TPH2	33.4958	down-regulation	-1.22973	0.45182	-2.72172	0.00649432	0.0370821
ENSGALG00000008538	GINS1	160.545	down-regulation	-1.23054	0.29213	-4.21232	2.52767e-05	0.000317015
ENSGALG00000008902	GIPC2	47.7155	down-regulation	-1.2312	0.458011	-2.68814	0.0071852	0.040166
ENSGALG00000041988	SIK1	2932.81	down-regulation	-1.23335	0.158528	-7.78002	7.25105e-15	3.60152e-13
ENSGALG00000003475	ACLY	11428	down-regulation	-1.23419	0.114166	-10.8104	3.07186e-27	4.65434e-25
ENSGALG00000009365	CYP51A1	13894.4	down-regulation	-1.23625	0.146568	-8.43468	3.32118e-17	2.05858e-15
ENSGALG00000054364		76.109	down-regulation	-1.23817	0.327274	-3.78327	0.000154779	0.00158585
ENSGALG00000048451		83.1464	down-regulation	-1.23853	0.362965	-3.41225	0.000644297	0.00548494
ENSGALG00000009538		1860.53	down-regulation	-1.23945	0.155306	-7.98065	1.45559e-15	7.74252e-14
ENSGALG00000033816	KCTD12	45.927	down-regulation	-1.23961	0.470444	-2.63498	0.0084142	0.0453026
ENSGALG00000019552	SERPINB10	1384.92	down-regulation	-1.24046	0.206968	-5.99347	2.05413e-09	5.24907e-08
ENSGALG00000014998	CABLES1	66.5055	down-regulation	-1.24093	0.366493	-3.38597	0.000709271	0.00593036
ENSGALG00000020210	CENPU	348.79	down-regulation	-1.24176	0.259457	-4.78599	1.70146e-06	2.77713e-05
ENSGALG00000041365	SALL4	44.3925	down-regulation	-1.24323	0.393488	-3.15951	0.00158035	0.0117527
ENSGALG00000016636	ARSH	84.026	down-regulation	-1.24394	0.377215	-3.29769	0.000974825	0.00780276
ENSGALG00000000433		576.14	down-regulation	-1.24415	0.388186	-3.20505	0.0013504	0.0102874
ENSGALG00000006388	IL16	196.889	down-regulation	-1.24692	0.281518	-4.42927	9.45528e-06	0.00013218
ENSGALG00000010614	SLC25A4	212.24	down-regulation	-1.24711	0.2884	-4.32424	1.53061e-05	0.000203178
ENSGALG00000010935	PTPRQ	130.092	down-regulation	-1.24987	0.313216	-3.99044	6.59509e-05	0.000748308
ENSGALG00000006723		7501.39	down-regulation	-1.25024	0.13456	-9.29135	1.5235e-20	1.32864e-18
ENSGALG00000047735		253.916	down-regulation	-1.25093	0.240171	-5.20848	1.90391e-07	3.64734e-06
ENSGALG00000000241	STARD4	1582.22	down-regulation	-1.25143	0.155188	-8.06393	7.38795e-16	4.05931e-14
ENSGALG00000033570		703.908	down-regulation	-1.25178	0.249726	-5.01259	5.37019e-07	9.53288e-06
ENSGALG00000004515		176.274	down-regulation	-1.25251	0.298374	-4.19778	2.69543e-05	0.000335253
ENSGALG00000006130	STMN3	664.341	down-regulation	-1.25334	0.157284	-7.96865	1.60415e-15	8.50254e-14
ENSGALG00000010721	GLIS1	102.991	down-regulation	-1.25397	0.346763	-3.61622	0.000298932	0.002806
ENSGALG00000013900	MAP7	36.283	down-regulation	-1.25439	0.438948	-2.85772	0.00426703	0.026394
ENSGALG00000009553	SMC4	3482.28	down-regulation	-1.25585	0.160535	-7.82292	5.16122e-15	2.58924e-13
ENSGALG00000048144		585.91	down-regulation	-1.25643	0.232771	-5.39771	6.74971e-08	1.39752e-06
ENSGALG00000052649	HIST1H2B5	565.027	down-regulation	-1.25756	0.248887	-5.05274	4.35509e-07	7.83505e-06
ENSGALG00000037735	CenpA	137.828	down-regulation	-1.25803	0.368421	-3.41465	0.000638647	0.00544921
ENSGALG00000031524		130.229	down-regulation	-1.25943	0.266475	-4.72625	2.28706e-06	3.62641e-05
ENSGALG00000003726	EGFLAM	435.745	down-regulation	-1.26037	0.276669	-4.55551	5.22589e-06	7.67761e-05
ENSGALG00000012072		433.598	down-regulation	-1.26052	0.271026	-4.65093	3.30437e-06	5.05255e-05
ENSGALG00000032335	MARCKSL1	818.577	down-regulation	-1.2621	0.239899	-5.26096	1.43304e-07	2.79891e-06
ENSGALG00000033834	TRIP13	367.196	down-regulation	-1.26522	0.215943	-5.85905	4.65529e-09	1.14662e-07
ENSGALG00000043938	LIG1	541.361	down-regulation	-1.26603	0.190933	-6.63077	3.33942e-11	1.10333e-09
ENSGALG00000023844		71.7897	down-regulation	-1.26645	0.43963	-2.88072	0.00396766	0.0250557
ENSGALG00000026038	ERI2	116.488	down-regulation	-1.26732	0.290575	-4.36143	1.29215e-05	0.000175723
ENSGALG00000032373		305.002	down-regulation	-1.27074	0.190933	-6.6554	2.82528e-11	9.42622e-10
ENSGALG00000004369	PYGO1	58.3189	down-regulation	-1.27149	0.479284	-2.6529	0.00798027	0.0434655
ENSGALG00000010915	IL6	120.488	down-regulation	-1.27271	0.336909	-3.77761	0.000158341	0.00161903
ENSGALG00000010798	DHCR24	4460.99	down-regulation	-1.27385	0.123259	-10.3348	4.90613e-25	6.08198e-23
ENSGALG00000012964	ANKH	2019.77	down-regulation	-1.27387	0.134505	-9.47077	2.77784e-21	2.58805e-19
ENSGALG00000002009	FANCG	220.198	down-regulation	-1.27616	0.273454	-4.66682	3.05897e-06	4.73036e-05
ENSGALG00000030614	ADH1C	37.1332	down-regulation	-1.27643	0.476361	-2.67955	0.00737218	0.0409322
ENSGALG00000009686	PPP1R9A	46.1463	down-regulation	-1.28104	0.446071	-2.87184	0.00408088	0.0255801
ENSGALG00000004250		278.115	down-regulation	-1.28477	0.273705	-4.69402	2.67894e-06	4.20776e-05
ENSGALG00000017073	BRCA2	295.913	down-regulation	-1.28485	0.289291	-4.44139	8.93804e-06	0.000125534
ENSGALG00000049751		971.764	down-regulation	-1.28653	0.226463	-5.68096	1.33944e-08	3.05343e-07
ENSGALG00000000795	MFSD12	1022.97	down-regulation	-1.28667	0.211553	-6.082	1.18692e-09	3.16794e-08
ENSGALG00000003921	DBNDD2	3198.23	down-regulation	-1.28853	0.221485	-5.81769	5.96682e-09	1.44359e-07
ENSGALG00000009560	MSMO1	10799.4	down-regulation	-1.28856	0.156303	-8.244	1.66551e-16	9.64582e-15
ENSGALG00000042607	RSPO3	226.113	down-regulation	-1.29333	0.210894	-6.13262	8.64443e-10	2.35051e-08
ENSGALG00000013057		640.436	down-regulation	-1.29562	0.180371	-7.18306	6.8167e-13	2.66973e-11
ENSGALG00000005316	SRFBP1	1023.19	down-regulation	-1.29599	0.249029	-5.20418	1.94858e-07	3.72815e-06
ENSGALG00000006112	SCN5A	295.256	down-regulation	-1.29658	0.327079	-3.96412	7.3666e-05	0.000829572
ENSGALG00000047901		219.055	down-regulation	-1.29781	0.227965	-5.69303	1.24802e-08	2.85806e-07
ENSGALG00000031929		128.092	down-regulation	-1.29794	0.317582	-4.08694	4.37093e-05	0.000519936
ENSGALG00000015895	HTR1B	1576.03	down-regulation	-1.29806	0.165741	-7.83184	4.80774e-15	2.42815e-13
ENSGALG00000034271	UHRF1	1627.89	down-regulation	-1.29925	0.198558	-6.54342	6.01285e-11	1.89481e-09
ENSGALG00000040260	TUBA1C	6711.8	down-regulation	-1.29989	0.204163	-6.36692	1.92856e-10	5.70581e-09
ENSGALG00000033781	FEN1	1292.99	down-regulation	-1.30162	0.177067	-7.35102	1.96704e-13	8.03969e-12
ENSGALG00000049859	H2AFJ	876.59	down-regulation	-1.30407	0.261998	-4.97741	6.44419e-07	1.13321e-05
ENSGALG00000005451	HELLS	846.76	down-regulation	-1.30448	0.153933	-8.47432	2.36463e-17	1.50294e-15
ENSGALG00000013776	CEP135	178.76	down-regulation	-1.30878	0.227014	-5.76517	8.15735e-09	1.92997e-07
ENSGALG00000037453	TERF1	642.13	down-regulation	-1.31159	0.156366	-8.38797	4.94608e-17	3.02822e-15
ENSGALG00000023882	MALL	529.048	down-regulation	-1.31185	0.25651	-5.11421	3.15052e-07	5.7914e-06
ENSGALG00000038649	DONSON	75.5426	down-regulation	-1.31225	0.326124	-4.02377	5.72734e-05	0.000662711
ENSGALG00000010081	SH3D19	2027.86	down-regulation	-1.31327	0.427533	-3.07174	0.00212812	0.0149938
ENSGALG00000015034	ANKRD29	247.973	down-regulation	-1.31476	0.320472	-4.10257	4.08582e-05	0.000489124
ENSGALG00000016908	PCDH9	76.0778	down-regulation	-1.31548	0.379897	-3.46273	0.000534728	0.00467965
ENSGALG00000015709	TACC3	3968.44	down-regulation	-1.3224	0.177033	-7.46977	8.03357e-14	3.39447e-12
ENSGALG00000016278	PRIM2	539.521	down-regulation	-1.32292	0.190455	-6.94608	3.75587e-12	1.38052e-10
ENSGALG00000001491	NCAPD3	367.775	down-regulation	-1.33018	0.261759	-5.08169	3.74093e-07	6.78524e-06
ENSGALG00000016332	MCPH1	174.196	down-regulation	-1.33169	0.241093	-5.52358	3.32161e-08	7.22774e-07
ENSGALG00000014793		45.6372	down-regulation	-1.33414	0.411181	-3.24465	0.00117595	0.00912061
ENSGALG00000054256	HAUS3	154.21	down-regulation	-1.33637	0.287065	-4.65527	3.23549e-06	4.96749e-05
ENSGALG00000017046	POSTN	4102.93	down-regulation	-1.33734	0.175776	-7.60818	2.77986e-14	1.27516e-12
ENSGALG00000000775	CTSS	681.563	down-regulation	-1.33913	0.270974	-4.94193	7.73545e-07	1.34608e-05
ENSGALG00000002987	SERPINF2	914.906	down-regulation	-1.34041	0.209936	-6.38486	1.71549e-10	5.11579e-09
ENSGALG00000014872	FGF10	385.819	down-regulation	-1.34143	0.209997	-6.38787	1.68215e-10	5.02635e-09
ENSGALG00000009530	PDZRN4	81.884	down-regulation	-1.34194	0.369893	-3.62791	0.00028573	0.00270407
ENSGALG00000014753	CENPK	677.578	down-regulation	-1.34526	0.170666	-7.88238	3.212e-15	1.63878e-13
ENSGALG00000030179		45.0904	down-regulation	-1.34619	0.476633	-2.82437	0.0047374	0.0288579
ENSGALG00000006106	TNFRSF6B	1995.95	down-regulation	-1.34706	0.218542	-6.16385	7.09964e-10	1.96484e-08
ENSGALG00000034198	MCM10	226.38	down-regulation	-1.34934	0.285098	-4.73288	2.21351e-06	3.5247e-05
ENSGALG00000038502	CCNF	280.182	down-regulation	-1.35172	0.284233	-4.75569	1.97771e-06	3.1933e-05
ENSGALG00000035030	KIF20A	2083.95	down-regulation	-1.35369	0.14972	-9.0415	1.54537e-19	1.15903e-17
ENSGALG00000004106	DHCR7	4040.25	down-regulation	-1.3582	0.126507	-10.7362	6.88398e-27	9.83426e-25
ENSGALG00000043597	RAD54B	172.68	down-regulation	-1.36033	0.256399	-5.30551	1.12361e-07	2.22057e-06
ENSGALG00000038265	CREB5	27.9447	down-regulation	-1.36139	0.52139	-2.61108	0.0090256	0.0477377
ENSGALG00000030209	CPZ	246.08	down-regulation	-1.36394	0.293228	-4.65147	3.29582e-06	5.04463e-05
ENSGALG00000011881	CCNA2	1351.43	down-regulation	-1.36638	0.172363	-7.92736	2.23846e-15	1.16643e-13
ENSGALG00000031159	HIST1H110	2656.22	down-regulation	-1.36664	0.218801	-6.24602	4.21053e-10	1.19176e-08
ENSGALG00000014603	C1S	407.107	down-regulation	-1.3673	0.244691	-5.58785	2.29893e-08	5.08613e-07
ENSGALG00000000102	UBE2T	410.627	down-regulation	-1.37505	0.284327	-4.83617	1.32363e-06	2.21096e-05
ENSGALG00000030597	KIF11	648.059	down-regulation	-1.37847	0.20287	-6.79484	1.08431e-11	3.77371e-10
ENSGALG00000001319	CAMK1G	201.406	down-regulation	-1.37873	0.266072	-5.18179	2.19771e-07	4.16758e-06
ENSGALG00000043167	TNFRSF11B	4409.88	down-regulation	-1.3792	0.149795	-9.20731	3.34393e-20	2.76774e-18
ENSGALG00000034232		113.832	down-regulation	-1.38071	0.291044	-4.744	2.09543e-06	3.36165e-05
ENSGALG00000028501	DCK	673.745	down-regulation	-1.3811	0.20109	-6.86809	6.50668e-12	2.32936e-10
ENSGALG00000041621	LY6E	1890.56	down-regulation	-1.3828	0.167533	-8.25388	1.53339e-16	8.91505e-15
ENSGALG00000034631		61.2966	down-regulation	-1.38513	0.392268	-3.53107	0.000413877	0.00373311
ENSGALG00000017005	CAB39L	756.876	down-regulation	-1.3863	0.474397	-2.92223	0.00347529	0.0225278
ENSGALG00000050840	APCDD1	78.9742	down-regulation	-1.39216	0.377872	-3.6842	0.000229418	0.00223169
ENSGALG00000010949	GPNMB	1113.7	down-regulation	-1.3959	0.185044	-7.54361	4.57148e-14	1.97615e-12
ENSGALG00000004593	SULF2	381.037	down-regulation	-1.39641	0.239068	-5.84104	5.18746e-09	1.27144e-07
ENSGALG00000027871	MAD2L1BP	440.237	down-regulation	-1.39714	0.210758	-6.62912	3.37683e-11	1.11324e-09
ENSGALG00000042619		69.5321	down-regulation	-1.40279	0.331488	-4.2318	2.31833e-05	0.000293212
ENSGALG00000031606	NDC1	1483.58	down-regulation	-1.40497	0.125111	-11.2297	2.9132e-29	4.85533e-27
ENSGALG00000013072	AKR1B10	4760.3	down-regulation	-1.40604	0.163722	-8.58795	8.85382e-18	5.77423e-16
ENSGALG00000007994	PARD6B	85.8649	down-regulation	-1.40653	0.392609	-3.58251	0.000340308	0.00314286
ENSGALG00000005263	SOX8	582.537	down-regulation	-1.41059	0.162838	-8.66253	4.61396e-18	3.06236e-16
ENSGALG00000053680	HIST1H46L2	200.29	down-regulation	-1.41582	0.371072	-3.81547	0.000135923	0.00140999
ENSGALG00000005321	LAMA5	1170.12	down-regulation	-1.41728	0.289978	-4.88756	1.02091e-06	1.74019e-05
ENSGALG00000040397	HAUS1	198.29	down-regulation	-1.42318	0.272871	-5.21558	1.83246e-07	3.51496e-06
ENSGALG00000030008	HHEX	389.903	down-regulation	-1.42362	0.205865	-6.91531	4.66839e-12	1.69144e-10
ENSGALG00000007537	INCENP	1275.97	down-regulation	-1.42705	0.133054	-10.7254	7.73665e-27	1.09481e-24
ENSGALG00000015010	NSG1	83.1877	down-regulation	-1.42908	0.449236	-3.18115	0.00146693	0.0110628
ENSGALG00000028466		55.5286	down-regulation	-1.43482	0.3671	-3.90852	9.28626e-05	0.00101502
ENSGALG00000004400		796.4	down-regulation	-1.43485	0.184247	-7.78765	6.82687e-15	3.40209e-13
ENSGALG00000026757	DHFR	183.936	down-regulation	-1.43562	0.240713	-5.96403	2.46087e-09	6.21432e-08
ENSGALG00000015712	SLBP	112.663	down-regulation	-1.43833	0.339155	-4.24091	2.22615e-05	0.000283225
ENSGALG00000007158	SOCS1	60.5341	down-regulation	-1.44045	0.38057	-3.78497	0.000153728	0.00157616
ENSGALG00000049626	KIFC1	1243.23	down-regulation	-1.44283	0.188823	-7.64119	2.1523e-14	1.01445e-12
ENSGALG00000029932	LURAP1L	37.558	down-regulation	-1.44403	0.463535	-3.11527	0.00183779	0.0132916
ENSGALG00000047126		351.157	down-regulation	-1.44681	0.300749	-4.8107	1.50404e-06	2.48192e-05
ENSGALG00000048205		4098.1	down-regulation	-1.44874	0.290232	-4.99167	5.98609e-07	1.05637e-05
ENSGALG00000017394	INSIG1	13445.6	down-regulation	-1.45029	0.128187	-11.3139	1.11981e-29	1.97613e-27
ENSGALG00000022875		34.5442	down-regulation	-1.45934	0.455633	-3.20288	0.00136063	0.0103525
ENSGALG00000050350	HIST1H2B7	504.82	down-regulation	-1.4599	0.184278	-7.92228	2.33189e-15	1.20615e-13
ENSGALG00000006051	CDC7	224.124	down-regulation	-1.46006	0.255159	-5.72215	1.05185e-08	2.4386e-07
ENSGALG00000039964		1255.17	down-regulation	-1.46096	0.221779	-6.58747	4.47397e-11	1.43396e-09
ENSGALG00000016692	CENPQ	278.59	down-regulation	-1.46281	0.272647	-5.3652	8.0859e-08	1.63242e-06
ENSGALG00000002175	KIF14	76.3714	down-regulation	-1.46289	0.529874	-2.76083	0.00576542	0.0338744
ENSGALG00000040929	C15orf62	328.772	down-regulation	-1.46317	0.193233	-7.57203	3.67432e-14	1.61627e-12
ENSGALG00000004809	PPIF	186.563	down-regulation	-1.46746	0.248569	-5.90366	3.55533e-09	8.81486e-08
ENSGALG00000054381	SNORD14	34.0405	down-regulation	-1.46838	0.451682	-3.25091	0.00115036	0.00895456
ENSGALG00000006491	ANKRD1	2238.64	down-regulation	-1.47127	0.16328	-9.01076	2.04631e-19	1.5271e-17
ENSGALG00000053860		53.5186	down-regulation	-1.47249	0.428763	-3.43427	0.00059416	0.00511325
ENSGALG00000049193	IQGAP3	515.338	down-regulation	-1.47514	0.205111	-7.19193	6.38809e-13	2.515e-11
ENSGALG00000053422		50.6526	down-regulation	-1.47563	0.420988	-3.50517	0.000456324	0.00407675
ENSGALG00000036390	PPP1R17	286.976	down-regulation	-1.47816	0.247987	-5.96063	2.5127e-09	6.33454e-08
ENSGALG00000007174	TNFSF15	492.19	down-regulation	-1.47827	0.274121	-5.39274	6.93897e-08	1.42973e-06
ENSGALG00000004209	ELFN1	83.4674	down-regulation	-1.48256	0.352164	-4.20986	2.55534e-05	0.000319684
ENSGALG00000029381		119.58	down-regulation	-1.48293	0.480293	-3.08756	0.00201806	0.0143532
ENSGALG00000012801	LY86	218.725	down-regulation	-1.48375	0.28686	-5.17239	2.31116e-07	4.36617e-06
ENSGALG00000019967	MTFR2	240.254	down-regulation	-1.48708	0.240593	-6.1809	6.37381e-10	1.7705e-08
ENSGALG00000025738	RHOU	42.3892	down-regulation	-1.48744	0.421973	-3.52497	0.000423534	0.00381792
ENSGALG00000008803		307.429	down-regulation	-1.48907	0.236572	-6.29435	3.08697e-10	8.97374e-09
ENSGALG00000007493	NSDHL	1225.45	down-regulation	-1.4892	0.162819	-9.14637	5.88806e-20	4.74844e-18
ENSGALG00000001506	PTTG2	553.766	down-regulation	-1.49191	0.270189	-5.52174	3.3565e-08	7.28617e-07
ENSGALG00000028880	FDPS	7602.25	down-regulation	-1.49559	0.275039	-5.43776	5.39557e-08	1.13511e-06
ENSGALG00000052192	TUBA1B	25942.5	down-regulation	-1.49912	0.225317	-6.65337	2.86464e-11	9.52762e-10
ENSGALG00000006871	SLCO3A1	197.725	down-regulation	-1.50128	0.250044	-6.00407	1.92428e-09	4.92562e-08
ENSGALG00000009680	PAQR7	64.1018	down-regulation	-1.50164	0.481869	-3.11629	0.00183145	0.0132521
ENSGALG00000037852	HSD17B7	1659.25	down-regulation	-1.50346	0.244593	-6.14681	7.9058e-10	2.164e-08
ENSGALG00000003999	NAV2	114.14	down-regulation	-1.50478	0.462637	-3.25261	0.0011435	0.00892892
ENSGALG00000010748	EXO1	186.499	down-regulation	-1.50501	0.275134	-5.47008	4.49826e-08	9.62162e-07
ENSGALG00000038789	CLIC3	465.996	down-regulation	-1.50637	0.227608	-6.61825	3.63475e-11	1.19042e-09
ENSGALG00000033919		95.9778	down-regulation	-1.50656	0.34757	-4.33456	1.46053e-05	0.000194738
ENSGALG00000030313	RAD51	701.954	down-regulation	-1.51309	0.195967	-7.72118	1.15254e-14	5.59486e-13
ENSGALG00000007140	NRP1	1556.21	down-regulation	-1.51555	0.316148	-4.79382	1.63638e-06	2.67966e-05
ENSGALG00000006378	LIPA	6466.54	down-regulation	-1.51561	0.132726	-11.4191	3.35849e-30	5.9973e-28
ENSGALG00000009731	ARHGAP11B	984.203	down-regulation	-1.52895	0.15169	-10.0794	6.81359e-24	7.98468e-22
ENSGALG00000003690	KRT14	210.665	down-regulation	-1.53144	0.286493	-5.34546	9.01899e-08	1.80621e-06
ENSGALG00000054598		49.2682	down-regulation	-1.53368	0.51636	-2.97018	0.00297629	0.0197979
ENSGALG00000035016	ID2	621.013	down-regulation	-1.53508	0.236563	-6.48911	8.63431e-11	2.68703e-09
ENSGALG00000041858		36.949	down-regulation	-1.53873	0.588851	-2.61311	0.00897227	0.047573
ENSGALG00000001616	CDC45	887.216	down-regulation	-1.53974	0.191048	-8.05941	7.6663e-16	4.19688e-14
ENSGALG00000012756	PARPBP	80.1064	down-regulation	-1.54166	0.368455	-4.18413	2.8626e-05	0.000353991
ENSGALG00000044404		319.966	down-regulation	-1.54176	0.250759	-6.14837	7.82851e-10	2.15069e-08
ENSGALG00000051176		85.3948	down-regulation	-1.54219	0.351105	-4.39238	1.12116e-05	0.000154006
ENSGALG00000012462	KIF5C	533.528	down-regulation	-1.54461	0.211167	-7.31462	2.58103e-13	1.04354e-11
ENSGALG00000012522	PVALB	40.6339	down-regulation	-1.55446	0.579077	-2.68437	0.00726668	0.0404754
ENSGALG00000046263		143.685	down-regulation	-1.55567	0.394274	-3.94566	7.95797e-05	0.000888166
ENSGALG00000051251		489.043	down-regulation	-1.55818	0.212201	-7.34295	2.08929e-13	8.49306e-12
ENSGALG00000033694	IFI30	152.901	down-regulation	-1.55915	0.364893	-4.27289	1.92955e-05	0.000248653
ENSGALG00000013420	FOXM1	371.819	down-regulation	-1.55948	0.203799	-7.65204	1.97816e-14	9.36039e-13
ENSGALG00000003149		955.242	down-regulation	-1.55972	0.223208	-6.98776	2.79302e-12	1.03445e-10
ENSGALG00000049992		35.4248	down-regulation	-1.56319	0.566668	-2.75856	0.00580566	0.0340308
ENSGALG00000029583	PLBD1	35.1475	down-regulation	-1.56555	0.488838	-3.20258	0.001362	0.0103548
ENSGALG00000009157	ECT2	616.219	down-regulation	-1.57043	0.197588	-7.94799	1.89559e-15	9.97678e-14
ENSGALG00000009594	RARRES1	521.211	down-regulation	-1.57081	0.177908	-8.82935	1.05285e-18	7.37979e-17
ENSGALG00000002346	CLSPN	374.591	down-regulation	-1.57403	0.194834	-8.07886	6.53774e-16	3.61867e-14
ENSGALG00000000003	PANX2	37.2305	down-regulation	-1.57686	0.497094	-3.17217	0.00151306	0.0113366
ENSGALG00000033063	GINS2	148.531	down-regulation	-1.5797	0.270734	-5.8349	5.38228e-09	1.31275e-07
ENSGALG00000038710	MANSC1	58.9284	down-regulation	-1.5799	0.538747	-2.93254	0.00336204	0.0219067
ENSGALG00000023818	HSPB9	750.698	down-regulation	-1.58083	0.254769	-6.20494	5.47174e-10	1.53127e-08
ENSGALG00000010258	LTBP2	803.96	down-regulation	-1.58354	0.171994	-9.20697	3.35464e-20	2.76774e-18
ENSGALG00000043734	LIPG	2315.89	down-regulation	-1.58447	0.165668	-9.56413	1.13149e-21	1.08104e-19
ENSGALG00000006482	FAH	184.791	down-regulation	-1.5859	0.318214	-4.98377	6.23587e-07	1.09915e-05
ENSGALG00000036645	KIF15	626.659	down-regulation	-1.58815	0.16266	-9.76362	1.61295e-22	1.65714e-20
ENSGALG00000004037	DNA2	204.819	down-regulation	-1.59348	0.236614	-6.7345	1.64491e-11	5.6721e-10
ENSGALG00000002781	BRCA1	485.146	down-regulation	-1.59373	0.198808	-8.01644	1.08858e-15	5.87363e-14
ENSGALG00000054821	NAALAD2	37.0878	down-regulation	-1.59401	0.445208	-3.58036	0.000343118	0.00316335
ENSGALG00000050024		40.241	down-regulation	-1.59411	0.512595	-3.10989	0.00187155	0.0134773
ENSGALG00000011967	MAD2L1	748.676	down-regulation	-1.59776	0.191091	-8.36126	6.20504e-17	3.73798e-15
ENSGALG00000016931	BORA	280.007	down-regulation	-1.60001	0.235146	-6.80434	1.01516e-11	3.55779e-10
ENSGALG00000039576	KNSTRN	649.473	down-regulation	-1.60152	0.239102	-6.69804	2.11233e-11	7.16854e-10
ENSGALG00000011419	DUSP4	71.4355	down-regulation	-1.6045	0.327492	-4.89934	9.61612e-07	1.6466e-05
ENSGALG00000015150	RORB	91.2174	down-regulation	-1.6049	0.375795	-4.27069	1.94868e-05	0.000250473
ENSGALG00000042009	HMMR	403.427	down-regulation	-1.60846	0.199297	-8.07066	6.99189e-16	3.85582e-14
ENSGALG00000010745	HMGB2	860.13	down-regulation	-1.60917	0.221421	-7.26745	3.66337e-13	1.46535e-11
ENSGALG00000050309		474.721	down-regulation	-1.61141	0.203706	-7.91046	2.56437e-15	1.32184e-13
ENSGALG00000006325		185.869	down-regulation	-1.61604	0.375516	-4.30351	1.68117e-05	0.000219856
ENSGALG00000016937	DIAPH3	201.663	down-regulation	-1.6168	0.513407	-3.14915	0.00163745	0.0120875
ENSGALG00000010900	SPC25	695.074	down-regulation	-1.61767	0.254004	-6.36869	1.90645e-10	5.65154e-09
ENSGALG00000026080	OMD	104.951	down-regulation	-1.6273	0.494283	-3.29224	0.000993933	0.00793032
ENSGALG00000031149		50.7052	down-regulation	-1.62904	0.417994	-3.89727	9.72831e-05	0.00105671
ENSGALG00000016569	FANCB	61.8863	down-regulation	-1.63092	0.419841	-3.88461	0.000102492	0.00110603
ENSGALG00000031553	KIF18B	296.685	down-regulation	-1.63234	0.238886	-6.83313	8.30828e-12	2.93925e-10
ENSGALG00000008256	BLM	560.285	down-regulation	-1.6368	0.297187	-5.50765	3.6365e-08	7.85987e-07
ENSGALG00000025996		1154.02	down-regulation	-1.64153	0.211924	-7.74588	9.49258e-15	4.62301e-13
ENSGALG00000012160	KIF18A	352.027	down-regulation	-1.64619	0.255544	-6.44192	1.17969e-10	3.58933e-09
ENSGALG00000051645	CDC6	243.79	down-regulation	-1.64733	0.300231	-5.48688	4.09084e-08	8.81646e-07
ENSGALG00000040794	CCNE2	87.4991	down-regulation	-1.65211	0.390341	-4.23249	2.31121e-05	0.000292559
ENSGALG00000051754	KRT17	50.4183	down-regulation	-1.65216	0.487647	-3.38801	0.00070401	0.00589623
ENSGALG00000017195	PGR	1367.91	down-regulation	-1.65442	0.165488	-9.99723	1.56715e-23	1.75427e-21
ENSGALG00000044485	F2RL3	27.8161	down-regulation	-1.65579	0.538304	-3.07594	0.0020984	0.0148192
ENSGALG00000010195		232.595	down-regulation	-1.65769	0.216988	-7.63956	2.17963e-14	1.01852e-12
ENSGALG00000040586	TUBA3E	6163.46	down-regulation	-1.66463	0.197009	-8.44952	2.92507e-17	1.8349e-15
ENSGALG00000006009		1261.79	down-regulation	-1.6683	0.140838	-11.8455	2.27017e-32	5.00773e-30
ENSGALG00000037166		261.853	down-regulation	-1.66865	0.225661	-7.39447	1.41968e-13	5.85034e-12
ENSGALG00000048137		23.0298	down-regulation	-1.67724	0.611768	-2.74163	0.00611357	0.0354616
ENSGALG00000001475	STMN1	2675.55	down-regulation	-1.68332	0.183859	-9.15549	5.41099e-20	4.41113e-18
ENSGALG00000033561	DGKB	78.028	down-regulation	-1.68496	0.417174	-4.03898	5.3685e-05	0.000624729
ENSGALG00000054015	PRR11	271.598	down-regulation	-1.68531	0.243646	-6.91704	4.61178e-12	1.67498e-10
ENSGALG00000041923	ESPL1	1152.9	down-regulation	-1.68631	0.149201	-11.3022	1.27911e-29	2.23101e-27
ENSGALG00000051113		182.385	down-regulation	-1.68805	0.335015	-5.03873	4.68642e-07	8.39861e-06
ENSGALG00000009850	NOVA1	39.6974	down-regulation	-1.68854	0.449962	-3.75264	0.000174985	0.00176278
ENSGALG00000000632	CHTF8	279.688	down-regulation	-1.69079	0.231985	-7.28834	3.13796e-13	1.26191e-11
ENSGALG00000011275	DEPDC1	286.492	down-regulation	-1.6909	0.269545	-6.27317	3.53766e-10	1.01657e-08
ENSGALG00000007507	MASTL	490.646	down-regulation	-1.69662	0.17467	-9.71328	2.64689e-22	2.62936e-20
ENSGALG00000027255	NRXN3	117.616	down-regulation	-1.69894	0.295563	-5.74813	9.02378e-09	2.10836e-07
ENSGALG00000014261	UCHL1	1219.43	down-regulation	-1.70686	0.178277	-9.5742	1.02649e-21	9.87008e-20
ENSGALG00000008095	KIF23	1495.27	down-regulation	-1.71356	0.136701	-12.5351	4.79807e-36	1.3328e-33
ENSGALG00000030417	PDC	31.0193	down-regulation	-1.71394	0.495625	-3.45814	0.000543922	0.00474043
ENSGALG00000029002		108.559	down-regulation	-1.71758	0.318578	-5.39137	6.99212e-08	1.43477e-06
ENSGALG00000005209	AQP1	1899.81	down-regulation	-1.71761	0.159078	-10.7973	3.54406e-27	5.31609e-25
ENSGALG00000034919	CDK2AP1	1372.35	down-regulation	-1.71808	0.1999	-8.59471	8.34776e-18	5.46796e-16
ENSGALG00000009740	RASGRP1	386.528	down-regulation	-1.72002	0.229436	-7.49675	6.5421e-14	2.79577e-12
ENSGALG00000033231	RACGAP1	1493.16	down-regulation	-1.72246	0.193229	-8.9141	4.91816e-19	3.54675e-17
ENSGALG00000015874	TTK	466.217	down-regulation	-1.72356	0.182784	-9.42948	4.12122e-21	3.7694e-19
ENSGALG00000032567	SPINK6	635.494	down-regulation	-1.72388	0.324966	-5.3048	1.12794e-07	2.22621e-06
ENSGALG00000011802	GSG1	68.8007	down-regulation	-1.72436	0.396754	-4.34618	1.38529e-05	0.000186696
ENSGALG00000000818		46.5067	down-regulation	-1.72891	0.452741	-3.81877	0.000134118	0.00139222
ENSGALG00000010268		726.308	down-regulation	-1.729	0.232454	-7.43803	1.02197e-13	4.25822e-12
ENSGALG00000047829		65.1994	down-regulation	-1.73223	0.387339	-4.47212	7.74487e-06	0.000110221
ENSGALG00000032398	ASPM	1637.57	down-regulation	-1.73516	0.16809	-10.3228	5.55699e-25	6.83236e-23
ENSGALG00000027534	GM2A	564.05	down-regulation	-1.73669	0.202456	-8.57807	9.64789e-18	6.26487e-16
ENSGALG00000032270	NCAPH	779.629	down-regulation	-1.73972	0.197234	-8.82061	1.13841e-18	7.94241e-17
ENSGALG00000009567	TLL1	47.3104	down-regulation	-1.73999	0.455467	-3.82024	0.00013332	0.00138683
ENSGALG00000007354	CIT	238.585	down-regulation	-1.74258	0.441541	-3.94659	7.92731e-05	0.000885404
ENSGALG00000003438	NUF2	1102.19	down-regulation	-1.74674	0.176386	-9.90293	4.0426e-23	4.4262e-21
ENSGALG00000021126	SLC2A11L1	36.8857	down-regulation	-1.75177	0.466136	-3.75806	0.000171233	0.00173196
ENSGALG00000027514		510.181	down-regulation	-1.75235	0.263165	-6.65874	2.76183e-11	9.26787e-10
ENSGALG00000045478		178.017	down-regulation	-1.75485	0.289722	-6.057	1.3868e-09	3.63671e-08
ENSGALG00000000681	PAK1	584.774	down-regulation	-1.75658	0.183058	-9.59576	8.33019e-22	8.16685e-20
ENSGALG00000040716	PRLH	142.494	down-regulation	-1.75705	0.471981	-3.7227	0.0001971	0.00195682
ENSGALG00000004444	SHCBP1	216.176	down-regulation	-1.75826	0.398736	-4.40959	1.03565e-05	0.000142914
ENSGALG00000005257		37.0248	down-regulation	-1.76025	0.506229	-3.47717	0.000506732	0.00445816
ENSGALG00000009705	RYR3	56.1435	down-regulation	-1.76168	0.390662	-4.50948	6.49882e-06	9.39136e-05
ENSGALG00000012165	DLGAP5	897.281	down-regulation	-1.76508	0.175234	-10.0727	7.29656e-24	8.48437e-22
ENSGALG00000003881	ERCC6L	341.969	down-regulation	-1.77222	0.201695	-8.78664	1.541e-18	1.06032e-16
ENSGALG00000006785	IRF1	169.393	down-regulation	-1.77385	0.370565	-4.78689	1.69385e-06	2.76773e-05
ENSGALG00000008840	ACSL5	113.689	down-regulation	-1.78448	0.292473	-6.10134	1.05182e-09	2.81738e-08
ENSGALG00000026301		224.238	down-regulation	-1.78769	0.241295	-7.40875	1.27492e-13	5.28282e-12
ENSGALG00000043914		945.429	down-regulation	-1.78832	0.14124	-12.6616	9.65524e-37	2.83978e-34
ENSGALG00000053916	ABCB1	71.8135	down-regulation	-1.79287	0.356347	-5.03125	4.87297e-07	8.68106e-06
ENSGALG00000008584	NUSAP1	1004.17	down-regulation	-1.79627	0.159547	-11.2586	2.10075e-29	3.58082e-27
ENSGALG00000002771	CRIP1	5523.6	down-regulation	-1.80288	0.229549	-7.85401	4.0294e-15	2.04885e-13
ENSGALG00000003922	TOP2A	4028.93	down-regulation	-1.80567	0.122088	-14.7899	1.7029e-49	1.02174e-46
ENSGALG00000028664	CKS1B	1943.86	down-regulation	-1.8073	0.299268	-6.03905	1.5502e-09	4.023e-08
ENSGALG00000009241	SFRP2	798.424	down-regulation	-1.81102	0.191664	-9.44895	3.42255e-21	3.14959e-19
ENSGALG00000003103	MST1R	92.8436	down-regulation	-1.8184	0.368623	-4.93296	8.09921e-07	1.40449e-05
ENSGALG00000008298	LRRC17	352.257	down-regulation	-1.82282	0.21812	-8.35695	6.43585e-17	3.86151e-15
ENSGALG00000017044	TRPC4	116.847	down-regulation	-1.82885	0.39061	-4.68204	2.84034e-06	4.42421e-05
ENSGALG00000038411	CENPL	256.074	down-regulation	-1.82897	0.224307	-8.15386	3.52481e-16	2.01802e-14
ENSGALG00000005011		253.532	down-regulation	-1.83235	0.241544	-7.58599	3.29954e-14	1.48183e-12
ENSGALG00000033304	MYBL1	192.608	down-regulation	-1.83343	0.429217	-4.27158	1.94095e-05	0.000249907
ENSGALG00000052786		77.404	down-regulation	-1.83499	0.321859	-5.70122	1.18954e-08	2.73249e-07
ENSGALG00000021627	IFI27L2	108.127	down-regulation	-1.83534	0.353545	-5.19125	2.08882e-07	3.97619e-06
ENSGALG00000055014		85.5035	down-regulation	-1.83561	0.341693	-5.37211	7.78219e-08	1.57534e-06
ENSGALG00000036796	HYLS1	261.355	down-regulation	-1.83739	0.273273	-6.72364	1.7724e-11	6.06986e-10
ENSGALG00000034505	CDKN2A	3516.98	down-regulation	-1.83744	0.13901	-13.2181	6.90089e-40	2.35257e-37
ENSGALG00000047383		2084.81	down-regulation	-1.83759	0.204266	-8.99606	2.33972e-19	1.72038e-17
ENSGALG00000009107	NRXN1	107.103	down-regulation	-1.83815	0.50163	-3.66435	0.00024797	0.00239517
ENSGALG00000038416		441.324	down-regulation	-1.83907	0.267291	-6.88039	5.96873e-12	2.14703e-10
ENSGALG00000015363	HJURP	281.512	down-regulation	-1.84034	0.236763	-7.77292	7.67e-15	3.79703e-13
ENSGALG00000010120	KIF2C	861.55	down-regulation	-1.84562	0.184501	-10.0033	1.47327e-23	1.67418e-21
ENSGALG00000006267	TPX2	3155.39	down-regulation	-1.85045	0.123425	-14.9925	8.2194e-51	5.13713e-48
ENSGALG00000016463	FAM49A	2698.02	down-regulation	-1.85508	0.375143	-4.94498	7.61498e-07	1.32665e-05
ENSGALG00000008233	BUB1	1349.61	down-regulation	-1.859	0.144813	-12.8373	1.01336e-37	3.10212e-35
ENSGALG00000048771		1946.33	down-regulation	-1.85946	0.234577	-7.92687	2.24732e-15	1.16643e-13
ENSGALG00000039385		25.5956	down-regulation	-1.86353	0.68239	-2.73089	0.00631632	0.0363599
ENSGALG00000014788	CENPH	625.763	down-regulation	-1.8652	0.246953	-7.55283	4.2591e-14	1.85178e-12
ENSGALG00000017025	CKAP2	1710.9	down-regulation	-1.86815	0.133169	-14.0284	1.04436e-44	4.47581e-42
ENSGALG00000005038	CENPI	658.893	down-regulation	-1.8774	0.175511	-10.6967	1.05452e-26	1.4783e-24
ENSGALG00000012298	SLC39A8	221.493	down-regulation	-1.87827	0.267888	-7.01141	2.3593e-12	8.82531e-11
ENSGALG00000011281	SGO1	215.969	down-regulation	-1.88345	0.253704	-7.42381	1.13802e-13	4.72862e-12
ENSGALG00000045842		378.91	down-regulation	-1.88473	0.19307	-9.76192	1.64025e-22	1.67372e-20
ENSGALG00000045185		558.182	down-regulation	-1.88531	0.178038	-10.5894	3.33896e-26	4.51211e-24
ENSGALG00000017119	TNFRSF19	225.581	down-regulation	-1.89186	0.216773	-8.7274	2.60598e-18	1.7768e-16
ENSGALG00000044841		36.7572	down-regulation	-1.89246	0.44058	-4.29538	1.74391e-05	0.000227143
ENSGALG00000014425	NCAPG	595.327	down-regulation	-1.89825	0.198026	-9.58585	9.17027e-22	8.88943e-20
ENSGALG00000020458		20.2557	down-regulation	-1.90462	0.571097	-3.33501	0.000852968	0.00696869
ENSGALG00000029322	FBXO39	108.905	down-regulation	-1.90475	0.374932	-5.08026	3.76915e-07	6.82817e-06
ENSGALG00000004161	CCNB1	2858.1	down-regulation	-1.9057	0.168884	-11.2841	1.57275e-29	2.71164e-27
ENSGALG00000012220	CDKN3	267.78	down-regulation	-1.90909	0.256004	-7.45728	8.83251e-14	3.71114e-12
ENSGALG00000008713	BIRC5	982.578	down-regulation	-1.91105	0.256758	-7.44299	9.84319e-14	4.11275e-12
ENSGALG00000038933	FABP7	2345.69	down-regulation	-1.91865	0.222324	-8.62997	6.13661e-18	4.05503e-16
ENSGALG00000030096		2109.61	down-regulation	-1.92067	0.16585	-11.5808	5.15768e-31	1.03154e-28
ENSGALG00000013208	CENPE	869.001	down-regulation	-1.92566	0.251574	-7.65446	1.94131e-14	9.21509e-13
ENSGALG00000015425	LPL	3676.97	down-regulation	-1.92568	0.149594	-12.8727	6.41345e-38	2.0042e-35
ENSGALG00000012200	GCH1	180.614	down-regulation	-1.93559	0.241089	-8.02853	9.86459e-16	5.38069e-14
ENSGALG00000013268		439.873	down-regulation	-1.94066	0.228007	-8.5114	1.7185e-17	1.10161e-15
ENSGALG00000017128	SKA3	476.871	down-regulation	-1.9408	0.256199	-7.57534	3.58196e-14	1.58687e-12
ENSGALG00000006110	PLK1	1674.54	down-regulation	-1.94124	0.131799	-14.7289	4.20768e-49	2.42751e-46
ENSGALG00000031934	TES	1262.32	down-regulation	-1.94245	0.155133	-12.5212	5.71707e-36	1.5592e-33
ENSGALG00000002763	FRZB	2001.02	down-regulation	-1.94488	0.137611	-14.1332	2.3716e-45	1.078e-42
ENSGALG00000054137		24.1631	down-regulation	-1.94864	0.535838	-3.63662	0.000276242	0.00262754
ENSGALG00000008896	PPP1R1C	21.887	down-regulation	-1.95589	0.747001	-2.61833	0.00883619	0.0469982
ENSGALG00000042491		363.904	down-regulation	-1.95607	0.293853	-6.6566	2.80232e-11	9.38276e-10
ENSGALG00000014801	NDC80	777.441	down-regulation	-1.9568	0.18705	-10.4614	1.29988e-25	1.68087e-23
ENSGALG00000019553	SERPINB10B	14.099	down-regulation	-1.95696	0.707582	-2.7657	0.00568003	0.0334776
ENSGALG00000043381		2724.14	down-regulation	-1.95736	0.18892	-10.3608	3.73941e-25	4.71355e-23
ENSGALG00000023881	PLXDC1	111.088	down-regulation	-1.96193	0.338297	-5.79942	6.65442e-09	1.59451e-07
ENSGALG00000015573	FHL5	299.754	down-regulation	-1.96979	0.235763	-8.35498	6.54446e-17	3.91103e-15
ENSGALG00000002692		11.9723	down-regulation	-1.9752	0.740464	-2.66751	0.00764151	0.0420017
ENSGALG00000036892	BUB1B	1280.91	down-regulation	-1.9768	0.161319	-12.254	1.59956e-34	3.99891e-32
ENSGALG00000016582	PBK	1039.91	down-regulation	-1.97786	0.167754	-11.7902	4.3858e-32	9.39814e-30
ENSGALG00000033144	COLEC10	860.35	down-regulation	-1.97828	0.19684	-10.0502	9.17017e-24	1.0581e-21
ENSGALG00000006048		126.004	down-regulation	-1.97928	0.411068	-4.81497	1.47222e-06	2.44014e-05
ENSGALG00000006525	NCAPG2	324.604	down-regulation	-1.98207	0.218799	-9.05883	1.31852e-19	1.00395e-17
ENSGALG00000001749	ACSBG2	2873.57	down-regulation	-1.98549	0.139915	-14.1907	1.04536e-45	5.05819e-43
ENSGALG00000034498		139.043	down-regulation	-1.987	0.363031	-5.47337	4.41552e-08	9.47536e-07
ENSGALG00000016342	MYOM2	64.5117	down-regulation	-1.99263	0.483115	-4.12455	3.71461e-05	0.000447903
ENSGALG00000043642	ANLN	2713.9	down-regulation	-1.99384	0.266087	-7.49318	6.72236e-14	2.86464e-12
ENSGALG00000015754		29.2013	down-regulation	-1.99402	0.554382	-3.59684	0.000322106	0.0029917
ENSGALG00000012173	LGALS3	757.474	down-regulation	-1.99469	0.238556	-8.36151	6.1923e-17	3.73798e-15
ENSGALG00000014729	DEPDC1B	126.776	down-regulation	-1.99529	0.259135	-7.69978	1.36304e-14	6.57414e-13
ENSGALG00000025810	CCNB3	1333.58	down-regulation	-1.9988	0.239548	-8.34406	7.17795e-17	4.2557e-15
ENSGALG00000054021		145.065	down-regulation	-2.00344	0.344271	-5.81938	5.90671e-09	1.43135e-07
ENSGALG00000048349	PRC1	596.855	down-regulation	-2.00349	0.282467	-7.09285	1.3138e-12	5.06606e-11
ENSGALG00000012985	SLC6A13	18.4477	down-regulation	-2.00659	0.751529	-2.67001	0.00758489	0.0418194
ENSGALG00000028373	GAS2L3	154.569	down-regulation	-2.0141	0.349631	-5.76063	8.38009e-09	1.97333e-07
ENSGALG00000004195	KIF4B	2909.08	down-regulation	-2.01679	0.165032	-12.2206	2.41316e-34	5.83829e-32
ENSGALG00000009690	CENPF	1266.19	down-regulation	-2.01923	0.229144	-8.81207	1.22854e-18	8.53151e-17
ENSGALG00000030526	IL1RL2	15.6482	down-regulation	-2.02404	0.664153	-3.04755	0.00230717	0.0160741
ENSGALG00000038817	CKS2	67.7952	down-regulation	-2.02533	0.441403	-4.58839	4.46681e-06	6.65363e-05
ENSGALG00000003484	BARD1	324.261	down-regulation	-2.03536	0.207238	-9.82138	9.10921e-23	9.69065e-21
ENSGALG00000052696		26.2632	down-regulation	-2.03762	0.677469	-3.0077	0.00263236	0.0179806
ENSGALG00000009854	NEK2	243.718	down-regulation	-2.04078	0.287799	-7.091	1.33145e-12	5.12098e-11
ENSGALG00000007609	ARHGAP19	403.275	down-regulation	-2.04541	0.245945	-8.31657	9.05493e-17	5.32643e-15
ENSGALG00000040672	IGFBP4	731.724	down-regulation	-2.05678	0.223397	-9.20686	3.35819e-20	2.76774e-18
ENSGALG00000047014		1751.77	down-regulation	-2.05752	0.162549	-12.6578	1.01303e-36	2.9222e-34
ENSGALG00000015691	SMC2	1650	down-regulation	-2.06157	0.186893	-11.0308	2.71435e-28	4.37798e-26
ENSGALG00000011080	BDKRB2	27.0164	down-regulation	-2.06857	0.783695	-2.63951	0.00830264	0.0447984
ENSGALG00000006973	SH2D6	114.364	down-regulation	-2.07623	0.36604	-5.67215	1.41016e-08	3.20492e-07
ENSGALG00000007768	AURKA	812.576	down-regulation	-2.0892	0.155287	-13.4538	2.92364e-41	1.04416e-38
ENSGALG00000047488		23.4413	down-regulation	-2.09246	0.577022	-3.6263	0.000287508	0.00271576
ENSGALG00000005961	DGUOK	1292.74	down-regulation	-2.09378	0.226993	-9.22398	2.86281e-20	2.4399e-18
ENSGALG00000037064		13.118	down-regulation	-2.09469	0.798005	-2.62491	0.00866731	0.0463658
ENSGALG00000051142	FAM180B	63.5882	down-regulation	-2.09811	0.486182	-4.31548	1.59257e-05	0.000210102
ENSGALG00000007191	TK1	2178.01	down-regulation	-2.11258	0.156853	-13.4686	2.39491e-41	8.76186e-39
ENSGALG00000013956	MYB	39.1739	down-regulation	-2.11786	0.446472	-4.74354	2.10016e-06	3.36565e-05
ENSGALG00000038969		72.5174	down-regulation	-2.12169	0.376527	-5.63491	1.75149e-08	3.93889e-07
ENSGALG00000036883	MET	151.678	down-regulation	-2.12395	0.369706	-5.74498	9.1933e-09	2.14463e-07
ENSGALG00000052514		113.747	down-regulation	-2.12524	0.39276	-5.41103	6.26634e-08	1.30368e-06
ENSGALG00000027640		102.74	down-regulation	-2.12766	0.293181	-7.25718	3.95253e-13	1.57681e-11
ENSGALG00000048231		39.9581	down-regulation	-2.13153	0.450005	-4.73668	2.17244e-06	3.46665e-05
ENSGALG00000009971	CDC20	1546.31	down-regulation	-2.13301	0.195963	-10.8847	1.36294e-27	2.10764e-25
ENSGALG00000026380	UBE2C	1342.96	down-regulation	-2.13326	0.263089	-8.10849	5.1251e-16	2.89009e-14
ENSGALG00000012004	PRSS12	96.7031	down-regulation	-2.13467	0.405888	-5.25925	1.44647e-07	2.82146e-06
ENSGALG00000042726	TRMT9B	21.8668	down-regulation	-2.13913	0.689019	-3.1046	0.00190535	0.0136682
ENSGALG00000012971	CCDC170	36.3304	down-regulation	-2.14283	0.506097	-4.23403	2.2954e-05	0.000290954
ENSGALG00000013422	RHNO1	44.2573	down-regulation	-2.1496	0.554793	-3.8746	0.000106801	0.00114271
ENSGALG00000043355		93.0387	down-regulation	-2.15376	0.420614	-5.12051	3.04708e-07	5.61501e-06
ENSGALG00000027633	RASSF9	13.7416	down-regulation	-2.16266	0.791024	-2.734	0.00625696	0.036084
ENSGALG00000010794	MEOX2	153.474	down-regulation	-2.17381	0.308682	-7.04224	1.89179e-12	7.14782e-11
ENSGALG00000041344	FABP5	241.4	down-regulation	-2.1803	0.23617	-9.23189	2.65893e-20	2.27908e-18
ENSGALG00000039008		2393.48	down-regulation	-2.18461	0.190178	-11.4872	1.53031e-30	2.90566e-28
ENSGALG00000006639	CEP55	263.75	down-regulation	-2.18958	0.260964	-8.39034	4.84745e-17	2.97999e-15
ENSGALG00000011914	CENPM	203.108	down-regulation	-2.19709	0.260039	-8.44909	2.93584e-17	1.8349e-15
ENSGALG00000008954	RUNDC3B	34.0234	down-regulation	-2.20904	0.603772	-3.65872	0.000253474	0.00243881
ENSGALG00000043257		52.7214	down-regulation	-2.2113	0.4105	-5.38685	7.17049e-08	1.46337e-06
ENSGALG00000004897	GTSE1	552.788	down-regulation	-2.21331	0.180664	-12.2509	1.66103e-34	4.08451e-32
ENSGALG00000008080	C1QTNF4	10643	down-regulation	-2.21384	0.178296	-12.4166	2.12297e-35	5.58677e-33
ENSGALG00000051988		199.76	down-regulation	-2.21681	0.2539	-8.73104	2.52351e-18	1.72843e-16
ENSGALG00000011406	NTN4	258.964	down-regulation	-2.2247	0.228125	-9.75209	1.80701e-22	1.83143e-20
ENSGALG00000048077		34.4722	down-regulation	-2.23077	0.586594	-3.80292	0.000143002	0.00147831
ENSGALG00000014897		165.657	down-regulation	-2.23771	0.247428	-9.04388	1.5121e-19	1.14553e-17
ENSGALG00000019663	ACBD7	223.952	down-regulation	-2.24021	0.343629	-6.51927	7.0649e-11	2.22167e-09
ENSGALG00000013085	PTPRO	105.732	down-regulation	-2.24797	0.296836	-7.57309	3.64443e-14	1.60784e-12
ENSGALG00000007226	OSTN	598.042	down-regulation	-2.25601	0.195096	-11.5636	6.3036e-31	1.22854e-28
ENSGALG00000015662		14.3368	down-regulation	-2.26334	0.852162	-2.65599	0.00790754	0.0432242
ENSGALG00000026492	EMC6	667.188	down-regulation	-2.27259	0.763847	-2.9752	0.00292799	0.0195721
ENSGALG00000012836		1594.28	down-regulation	-2.27641	0.215654	-10.5558	4.77439e-26	6.22746e-24
ENSGALG00000015928		19.154	down-regulation	-2.27975	0.638158	-3.5724	0.000353724	0.00324716
ENSGALG00000034661	ID1	423.756	down-regulation	-2.28377	0.215508	-10.5971	3.07279e-26	4.19017e-24
ENSGALG00000000720		465.168	down-regulation	-2.28487	0.223655	-10.2161	1.68027e-24	2.03258e-22
ENSGALG00000008885	PDE1A	49.5398	down-regulation	-2.28508	0.588319	-3.88408	0.000102717	0.00110766
ENSGALG00000010293	RBP	14.9799	down-regulation	-2.28847	0.695571	-3.29007	0.00100164	0.00797837
ENSGALG00000046904		132.773	down-regulation	-2.30338	0.335345	-6.86869	6.47942e-12	2.32515e-10
ENSGALG00000032681		838.194	down-regulation	-2.30871	0.245544	-9.40242	5.33209e-21	4.81816e-19
ENSGALG00000026098	IL8	337.676	down-regulation	-2.31565	0.255585	-9.06019	1.30218e-19	9.96563e-18
ENSGALG00000053511	APOLD1	38.8946	down-regulation	-2.32375	0.529331	-4.38998	1.1336e-05	0.000155572
ENSGALG00000009562	PLEK2	13.4864	down-regulation	-2.32689	0.715612	-3.2516	0.00114756	0.00894203
ENSGALG00000037504	CFAP36	99.7468	down-regulation	-2.32794	0.322502	-7.21838	5.26119e-13	2.08226e-11
ENSGALG00000007543	APCDD1L	896.754	down-regulation	-2.32891	0.254525	-9.15002	5.69256e-20	4.61559e-18
ENSGALG00000016442	RRM2	4002.52	down-regulation	-2.3398	0.155255	-15.0708	2.52221e-51	1.64492e-48
ENSGALG00000023819		61.4398	down-regulation	-2.3405	0.492207	-4.75511	1.9834e-06	3.19904e-05
ENSGALG00000003085	CDK1	3336.14	down-regulation	-2.34388	0.18488	-12.6778	7.84797e-37	2.35439e-34
ENSGALG00000016438	MELK	396.268	down-regulation	-2.34962	0.235426	-9.9803	1.85895e-23	2.05032e-21
ENSGALG00000027454	CENPW	615.377	down-regulation	-2.34972	0.16649	-14.1133	3.14611e-45	1.38799e-42
ENSGALG00000028520	CST3	25091.3	down-regulation	-2.35239	0.182223	-12.9094	3.98455e-38	1.29931e-35
ENSGALG00000026137	CDKN2B	184.699	down-regulation	-2.37214	0.242424	-9.78508	1.30486e-22	1.35923e-20
ENSGALG00000014861	NIM1K	20.3747	down-regulation	-2.37689	0.847697	-2.80394	0.00504828	0.0304725
ENSGALG00000037167	HIST1H103	34.0734	down-regulation	-2.38069	0.526677	-4.52021	6.17785e-06	8.99687e-05
ENSGALG00000003584	KPNA2	7736.85	down-regulation	-2.38405	0.167244	-14.2549	4.17865e-46	2.16137e-43
ENSGALG00000002714	TMEM132C	25.3809	down-regulation	-2.39733	0.64398	-3.72268	0.000197117	0.00195682
ENSGALG00000014513	CDCA3	1035.34	down-regulation	-2.40021	0.324878	-7.38804	1.49012e-13	6.12377e-12
ENSGALG00000008148	MYBPC3	36.2073	down-regulation	-2.40432	0.498757	-4.82063	1.43106e-06	2.37981e-05
ENSGALG00000006413	CEMIP	224.161	down-regulation	-2.41275	0.417577	-5.77798	7.56046e-09	1.80011e-07
ENSGALG00000020386	BDKRB1	420.437	down-regulation	-2.42097	0.288879	-8.38059	5.26625e-17	3.21113e-15
ENSGALG00000013091	EPS8	189.006	down-regulation	-2.4293	0.36836	-6.5949	4.2554e-11	1.37271e-09
ENSGALG00000016522	PPEF1	215.593	down-regulation	-2.43443	0.253965	-9.58567	9.18575e-22	8.88943e-20
ENSGALG00000016017	SLC4A11	192.989	down-regulation	-2.44389	0.378332	-6.45966	1.04941e-10	3.23228e-09
ENSGALG00000007667	GPR158	22.9706	down-regulation	-2.4683	0.643173	-3.8377	0.000124192	0.00130089
ENSGALG00000009032	PIF1	60.6453	down-regulation	-2.46931	0.501468	-4.92415	8.4727e-07	1.46587e-05
ENSGALG00000003323	NECAB2	309.457	down-regulation	-2.48242	0.399518	-6.21355	5.18008e-10	1.45236e-08
ENSGALG00000006064	TEKT1	61.3941	down-regulation	-2.48905	0.473824	-5.25312	1.49543e-07	2.9094e-06
ENSGALG00000004689	PKN1	166.585	down-regulation	-2.51889	0.275667	-9.13746	6.39389e-20	5.07451e-18
ENSGALG00000054020		971.981	down-regulation	-2.52954	0.216431	-11.6875	1.47606e-31	3.11844e-29
ENSGALG00000002908	TRAIP	398.198	down-regulation	-2.55961	0.259332	-9.87003	5.61466e-23	6.01571e-21
ENSGALG00000016185	SLC37A1	432.289	down-regulation	-2.56211	0.215309	-11.8997	1.18819e-32	2.66012e-30
ENSGALG00000030719	CLMN	99.8618	down-regulation	-2.59178	0.360019	-7.19902	6.06456e-13	2.3939e-11
ENSGALG00000005763	VILL	35.0764	down-regulation	-2.59727	0.502529	-5.16839	2.36114e-07	4.4438e-06
ENSGALG00000012219	UNC5C	60.0713	down-regulation	-2.59922	0.510702	-5.08951	3.58997e-07	6.53514e-06
ENSGALG00000028982	CMPK2	233.495	down-regulation	-2.61115	0.286985	-9.09855	9.15476e-20	7.11509e-18
ENSGALG00000009875	HMGA2	30.4253	down-regulation	-2.61662	0.56803	-4.60648	4.09544e-06	6.15548e-05
ENSGALG00000013941	PDE7B	34.1999	down-regulation	-2.63229	0.657527	-4.00332	6.246e-05	0.000714101
ENSGALG00000029788	CCK	1128.09	down-regulation	-2.68194	0.271613	-9.87412	5.39064e-23	5.81724e-21
ENSGALG00000026584		14.6104	down-regulation	-2.69391	0.795035	-3.38841	0.000702983	0.00589421
ENSGALG00000052065		50.5579	down-regulation	-2.72203	0.433033	-6.28596	3.25829e-10	9.39891e-09
ENSGALG00000013468	TLR3	60.6272	down-regulation	-2.72849	0.42955	-6.35198	2.12566e-10	6.26424e-09
ENSGALG00000032098	ARTN	52.6327	down-regulation	-2.73909	0.785195	-3.48841	0.000485894	0.0043017
ENSGALG00000027351	LRRC71	59.1193	down-regulation	-2.74164	0.412391	-6.64816	2.96788e-11	9.83698e-10
ENSGALG00000000949	HBEGF	55.3116	down-regulation	-2.74609	0.432404	-6.35074	2.14279e-10	6.30232e-09
ENSGALG00000037587	ENPP3	809.078	down-regulation	-2.75161	0.213485	-12.889	5.19166e-38	1.65691e-35
ENSGALG00000043080	CCDC85A	48.0856	down-regulation	-2.7733	0.411547	-6.73871	1.59796e-11	5.5229e-10
ENSGALG00000041921	CWH43	100.394	down-regulation	-2.80599	0.337051	-8.32511	8.42507e-17	4.97544e-15
ENSGALG00000034478	CCL4	244.94	down-regulation	-2.81413	0.280239	-10.0419	9.97571e-24	1.14226e-21
ENSGALG00000021598		80.854	down-regulation	-2.85725	0.402511	-7.09856	1.26063e-12	4.87359e-11
ENSGALG00000009069	CAPN14	28.5395	down-regulation	-2.86791	0.625084	-4.58805	4.4741e-06	6.65789e-05
ENSGALG00000008518		33.683	down-regulation	-2.87473	0.61321	-4.688	2.75883e-06	4.32418e-05
ENSGALG00000043245		12.0849	down-regulation	-2.88924	1.06203	-2.72049	0.00651849	0.0371635
ENSGALG00000035244		654.657	down-regulation	-2.89759	0.203766	-14.2202	6.86615e-46	3.43308e-43
ENSGALG00000047672		1001.69	down-regulation	-2.9161	0.186581	-15.6292	4.6073e-55	3.29093e-52
ENSGALG00000032997	EMILIN2	1817.9	down-regulation	-2.9603	0.165767	-17.8582	2.49736e-71	3.74604e-68
ENSGALG00000049487	KCNK15	26.2423	down-regulation	-2.96623	0.687786	-4.31273	1.61253e-05	0.000212454
ENSGALG00000017272	VWF	42.9529	down-regulation	-2.97213	0.520314	-5.71218	1.11537e-08	2.5713e-07
ENSGALG00000001709	MUSTN1	43.029	down-regulation	-2.98184	0.469739	-6.34786	2.18324e-10	6.40872e-09
ENSGALG00000027064	HIST1H3H	170.322	down-regulation	-2.99971	0.2961	-10.1307	4.03655e-24	4.76758e-22
ENSGALG00000008912	ABCB1	8.98297	down-regulation	-3.01157	1.07894	-2.79123	0.00525088	0.0313672
ENSGALG00000052829	MAMDC4	6.82779	down-regulation	-3.01479	1.15601	-2.60792	0.00910938	0.0481129
ENSGALG00000051887		39.9547	down-regulation	-3.02191	0.556184	-5.43329	5.53259e-08	1.16068e-06
ENSGALG00000052297		10.0166	down-regulation	-3.06046	1.01867	-3.00437	0.00266134	0.0181203
ENSGALG00000049094		12.7174	down-regulation	-3.06874	0.94196	-3.25783	0.00112269	0.00879644
ENSGALG00000049881		25.9397	down-regulation	-3.10872	0.768911	-4.04302	5.27667e-05	0.000614997
ENSGALG00000045522	C6orf58	14.8157	down-regulation	-3.10951	1.01481	-3.06413	0.00218303	0.0152945
ENSGALG00000007371	IGDCC3	116.691	down-regulation	-3.11678	0.373386	-8.34735	6.98117e-17	4.15546e-15
ENSGALG00000034590	CELF2	18.3667	down-regulation	-3.11708	0.922105	-3.3804	0.000723807	0.00603508
ENSGALG00000025822	CYP1B1	169.656	down-regulation	-3.16679	0.291452	-10.8656	1.68167e-27	2.57399e-25
ENSGALG00000052523		14.9651	down-regulation	-3.18575	0.952483	-3.34468	0.000823782	0.0067634
ENSGALG00000011961	TNIP3	20.6577	down-regulation	-3.25573	0.813067	-4.00426	6.2212e-05	0.000711807
ENSGALG00000013239		9.90964	down-regulation	-3.28248	1.03727	-3.16454	0.00155328	0.0115744
ENSGALG00000012421	ARHGAP15	16.0996	down-regulation	-3.33127	1.18211	-2.81808	0.00483118	0.0293273
ENSGALG00000015877	SH3BGRL2	36.1023	down-regulation	-3.33306	0.659661	-5.05269	4.35629e-07	7.83505e-06
ENSGALG00000049692		9.01258	down-regulation	-3.35577	1.06444	-3.15261	0.00161816	0.0119662
ENSGALG00000013247		30.2043	down-regulation	-3.37487	0.725138	-4.6541	3.25393e-06	4.98607e-05
ENSGALG00000050629		10.621	down-regulation	-3.37628	0.998987	-3.3797	0.000725642	0.00603695
ENSGALG00000052643	C15orf48	50.7983	down-regulation	-3.43575	0.457163	-7.51537	5.67509e-14	2.43218e-12
ENSGALG00000038087	CACNG3	44.8481	down-regulation	-3.66913	0.491847	-7.4599	8.65866e-14	3.64831e-12
ENSGALG00000043976	RSPH1	9.41747	down-regulation	-3.76471	1.29655	-2.90363	0.00368868	0.0235849
ENSGALG00000031300		9.40698	down-regulation	-3.93034	1.23968	-3.17045	0.00152201	0.0113923
ENSGALG00000054292		18.2847	down-regulation	-3.96097	0.855147	-4.63192	3.62297e-06	5.47277e-05
ENSGALG00000005460	SLCO4A1	54.7015	down-regulation	-3.966	0.469711	-8.44348	3.08024e-17	1.91716e-15
ENSGALG00000052959		5.99375	down-regulation	-4.03791	1.53567	-2.62942	0.00855317	0.0458861
ENSGALG00000016173	UBASH3A	20.5944	down-regulation	-4.0696	0.821566	-4.95347	7.29026e-07	1.27304e-05
ENSGALG00000053272		28.3642	down-regulation	-4.07305	0.670523	-6.07444	1.24422e-09	3.30323e-08
ENSGALG00000039817	NOG2	106.921	down-regulation	-4.07963	0.355708	-11.469	1.88743e-30	3.49525e-28
ENSGALG00000001857	C1QTNF12	2770.91	down-regulation	-4.16477	0.132171	-31.5105	6.23764e-218	9.35646e-214
ENSGALG00000006560	SEMA3A	13.0194	down-regulation	-4.28591	1.0597	-4.04446	5.2443e-05	0.000612523
ENSGALG00000054315		6.81877	down-regulation	-4.33913	1.45768	-2.97673	0.00291342	0.0194921
ENSGALG00000025941	RGS20	11.3181	down-regulation	-4.60997	1.21168	-3.80461	0.000142029	0.00146927
ENSGALG00000016157		30.9341	down-regulation	-4.72375	0.91855	-5.14261	2.70942e-07	5.05489e-06
ENSGALG00000006644		8.71877	down-regulation	-4.81569	1.4109	-3.4132	0.000642049	0.0054689
ENSGALG00000043611		3.04145	down-regulation	-5.10913	1.92763	-2.65047	0.00803793	0.0437025
ENSGALG00000013723	OASL	506.534	down-regulation	-5.15674	0.28576	-18.0457	8.53309e-73	1.42218e-69
ENSGALG00000020084	CAPN13	3.22611	down-regulation	-5.1935	1.8868	-2.75254	0.00591342	0.034541
ENSGALG00000004518		3.2444	down-regulation	-5.20092	1.90874	-2.72479	0.00643424	0.0369341
ENSGALG00000040313		3.36793	down-regulation	-5.25652	1.96603	-2.67367	0.00750256	0.0414578
ENSGALG00000021553	B3GNTL	3.42616	down-regulation	-5.27927	1.96533	-2.6862	0.00722706	0.0402846
ENSGALG00000016964		19.2696	down-regulation	-5.29048	1.1013	-4.80386	1.55632e-06	2.55974e-05
ENSGALG00000016165	TFF2	13.0561	down-regulation	-5.3919	1.28796	-4.18638	2.83436e-05	0.000351076
ENSGALG00000047002		3.90818	down-regulation	-5.47011	1.78822	-3.05896	0.00222105	0.0155173
ENSGALG00000021910	gga-mir-147	4.41017	down-regulation	-5.64469	1.72367	-3.27481	0.00105731	0.00835161
ENSGALG00000045052	MAB21L1	4.58567	down-regulation	-5.70079	1.85225	-3.07777	0.00208556	0.0147563
ENSGALG00000047141		4.71129	down-regulation	-5.74073	1.85175	-3.10016	0.00193418	0.013842
ENSGALG00000027192	NTS	4.71253	down-regulation	-5.74125	1.76778	-3.24771	0.00116337	0.00904641
ENSGALG00000047578	SELENOP1	61.5372	down-regulation	-5.86597	1.81224	-3.23686	0.00120851	0.00934418
ENSGALG00000013616	OPRM1	5.1879	down-regulation	-5.87957	2.22303	-2.64485	0.00817275	0.0443047
ENSGALG00000008733	LPAR3	5.59589	down-regulation	-5.98826	1.62266	-3.6904	0.000223906	0.00219086
ENSGALG00000015089	GAP43	5.81007	down-regulation	-6.04147	1.64972	-3.66211	0.000250148	0.0024099
ENSGALG00000012594	NTRK2	5.95439	down-regulation	-6.0774	1.61466	-3.7639	0.000167283	0.00169658
ENSGALG00000045085	IFIT5	994.471	down-regulation	-6.1106	0.299327	-20.4145	1.24342e-92	3.10854e-89
ENSGALG00000030571		6.09789	down-regulation	-6.11227	1.68283	-3.63214	0.000281078	0.00266508
ENSGALG00000014225	KCTD8	6.73754	down-regulation	-6.25658	1.75911	-3.55668	0.000375575	0.00342678
ENSGALG00000016142	MX1	141.188	down-regulation	-6.42337	0.571916	-11.2313	2.86194e-29	4.82349e-27
ENSGALG00000045520		9.18298	down-regulation	-6.7025	1.57667	-4.25105	2.12775e-05	0.000272091
ENSGALG00000013575	IFI6	342.448	down-regulation	-6.7807	1.10362	-6.14408	8.04307e-10	2.19756e-08
ENSGALG00000011668	IL8L1	25.7386	down-regulation	-8.18988	1.30756	-6.2635	3.76439e-10	1.0735e-08

## Sheet: Sheet 4 21 d VS 11 d
Ensembl_gene_ID	Gene_symbol	baseMean	up-regulation / down-regulation	log2FoldChange	lfcSE	stat	pvalue	padj
ENSGALG00000041280	FOSB	2760.03	up-regulation	7.71241	0.350436	22.008	2.41288e-107	4.46141e-104
ENSGALG00000053080		14.6093	up-regulation	4.95601	1.16567	4.25164	2.12208e-05	0.000380417
ENSGALG00000002549	RGS1	664.003	up-regulation	4.87068	0.509478	9.56015	1.17587e-21	2.08484e-19
ENSGALG00000012538	NR4A2	286.843	up-regulation	4.3583	0.575303	7.57566	3.57294e-14	2.92687e-12
ENSGALG00000013568	NR4A3	1198.06	up-regulation	4.341	0.160036	27.1252	4.97329e-162	6.43692e-158
ENSGALG00000047422		87.5753	up-regulation	3.92132	0.389505	10.0674	7.69483e-24	1.53222e-21
ENSGALG00000000818		162.754	up-regulation	3.80297	0.286116	13.2917	2.5864e-40	1.04612e-37
ENSGALG00000019552	SERPINB10	4943.11	up-regulation	3.43482	0.180711	19.0073	1.48495e-80	1.60164e-77
ENSGALG00000002055	HES4	1721.94	up-regulation	3.35683	0.143225	23.4374	1.77532e-121	4.5956e-118
ENSGALG00000001946	RSPO1	18.7628	up-regulation	3.35142	0.842141	3.97964	6.90189e-05	0.00103994
ENSGALG00000051275		10.8016	up-regulation	3.29654	1.11229	2.96374	0.00303921	0.0226332
ENSGALG00000011404	HOPX	76.3679	up-regulation	3.23501	0.47956	6.74579	1.52198e-11	8.63988e-10
ENSGALG00000043727	NR4A1	572.498	up-regulation	3.234	0.251626	12.8524	8.33938e-38	2.7676e-35
ENSGALG00000031350	KCNE4	48.5716	up-regulation	3.20001	0.490912	6.5185	7.1013e-11	3.59032e-09
ENSGALG00000034970		19.0535	up-regulation	3.18823	0.719539	4.43093	9.38267e-06	0.000185404
ENSGALG00000007448	SPRY3	12.4024	up-regulation	3.07042	1.14128	2.69032	0.00713826	0.0441848
ENSGALG00000028037	FOS	57954.5	up-regulation	2.95047	0.159802	18.4632	4.08078e-76	4.06289e-73
ENSGALG00000042744	RGS2	567.022	up-regulation	2.82762	0.168842	16.7471	5.94513e-63	5.12985e-60
ENSGALG00000009700	PDK4	7423.69	up-regulation	2.82576	0.120225	23.5039	3.72146e-122	1.20417e-118
ENSGALG00000040971	EGR2	1408.48	up-regulation	2.78862	0.117725	23.6876	4.84483e-124	2.09022e-120
ENSGALG00000016580	SCARA5	31.7292	up-regulation	2.75592	0.75592	3.64578	0.000266584	0.00327507
ENSGALG00000050526		12.1575	up-regulation	2.73929	0.92165	2.97216	0.00295709	0.0222005
ENSGALG00000028015	HES1	450.074	up-regulation	2.73104	0.171054	15.9659	2.20728e-57	1.42844e-54
ENSGALG00000031450	MYO7A	25.0298	up-regulation	2.72901	0.689992	3.95513	7.6492e-05	0.00113018
ENSGALG00000004127		1225.8	up-regulation	2.64848	0.193148	13.7122	8.58357e-43	3.96775e-40
ENSGALG00000047341		17.0999	up-regulation	2.53435	0.889003	2.85078	0.00436122	0.0301374
ENSGALG00000053860		97.082	up-regulation	2.51169	0.313933	8.00073	1.2368e-15	1.27047e-13
ENSGALG00000013929	PDGFRA	38.8174	up-regulation	2.48496	0.708629	3.50672	0.000453665	0.00512507
ENSGALG00000032618	DUSP5	14246.5	up-regulation	2.46275	0.105502	23.3432	1.61633e-120	3.4867e-117
ENSGALG00000040360	DUSP1	4375.61	up-regulation	2.45735	0.143112	17.1708	4.39342e-66	4.06172e-63
ENSGALG00000037437	EGR3	201.138	up-regulation	2.43652	0.287141	8.48545	2.14891e-17	2.78133e-15
ENSGALG00000000619	ANGPTL4	3469.54	up-regulation	2.39967	0.59999	3.99951	6.34748e-05	0.000972254
ENSGALG00000045776	CPN2	16.2482	up-regulation	2.38383	0.871408	2.73561	0.00622656	0.0398371
ENSGALG00000013971	SGK1	5884.03	up-regulation	2.38029	0.122418	19.444	3.27554e-84	3.85412e-81
ENSGALG00000019060	MMP27	1441.65	up-regulation	2.36323	0.114268	20.6814	5.09086e-95	6.5891e-92
ENSGALG00000010738	TC2N	12.4034	up-regulation	2.33308	0.834739	2.79498	0.00519026	0.034592
ENSGALG00000015728	MUSK	74.5185	up-regulation	2.32422	0.366272	6.34562	2.21525e-10	1.05025e-08
ENSGALG00000010036	FOSL2	1112.6	up-regulation	2.31355	0.147896	15.6432	3.69892e-55	2.27977e-52
ENSGALG00000024083	TCIM	4179.68	up-regulation	2.27489	0.173552	13.1079	2.96836e-39	1.12999e-36
ENSGALG00000054941		16.3107	up-regulation	2.27436	0.748586	3.03821	0.00237988	0.0186796
ENSGALG00000023395	PLIN1	255.955	up-regulation	2.26754	0.238174	9.52052	1.72321e-21	3.01399e-19
ENSGALG00000025240	gga-mir-1661	53.9719	up-regulation	2.23854	0.385126	5.81247	6.15572e-09	2.32963e-07
ENSGALG00000032161	SCUBE2	42.9996	up-regulation	2.23786	0.571843	3.91341	9.10019e-05	0.00129718
ENSGALG00000041988	SIK1	5040.31	up-regulation	2.22165	0.105134	21.1316	4.07519e-99	6.59315e-96
ENSGALG00000015721	SVEP1	1704.45	up-regulation	2.21873	0.137362	16.1525	1.09033e-58	8.10819e-56
ENSGALG00000029596	HAS2	401.329	up-regulation	2.21072	0.198827	11.1188	1.01635e-28	2.52972e-26
ENSGALG00000026426		2471.1	up-regulation	2.20611	0.152586	14.4582	2.22567e-47	1.20028e-44
ENSGALG00000030432	RASSF2	79.439	up-regulation	2.19054	0.338883	6.464	1.01972e-10	5.01835e-09
ENSGALG00000047271		18.8681	up-regulation	2.14083	0.64277	3.33064	0.000866473	0.00857397
ENSGALG00000041346	CXCL12	450.462	up-regulation	2.07879	0.168359	12.3474	5.03283e-35	1.58878e-32
ENSGALG00000037666		36.2832	up-regulation	2.05224	0.499444	4.10905	3.97295e-05	0.000650088
ENSGALG00000026928		1444.64	up-regulation	2.03298	0.471972	4.3074	1.65181e-05	0.00030542
ENSGALG00000019063	MMP10	1840.91	up-regulation	2.0315	0.126188	16.0991	2.59035e-58	1.76458e-55
ENSGALG00000011358	WNT6	58.8045	up-regulation	2.03028	0.429603	4.72595	2.29041e-06	5.27486e-05
ENSGALG00000007669	EGR1	37787.6	up-regulation	2.00626	0.0967751	20.7312	1.81201e-95	2.60588e-92
ENSGALG00000034986	HEYL	17.1432	up-regulation	2.00482	0.72144	2.77892	0.00545403	0.0359245
ENSGALG00000036456	TRIB1	127.398	up-regulation	1.97605	0.297807	6.63533	3.23787e-11	1.73891e-09
ENSGALG00000016375	PHEX	460.845	up-regulation	1.96406	0.223611	8.78338	1.58638e-18	2.18431e-16
ENSGALG00000042388		131.288	up-regulation	1.91383	0.309999	6.17366	6.67262e-10	2.98836e-08
ENSGALG00000014412	CSTA	243.978	up-regulation	1.89864	0.277729	6.8363	8.1266e-12	4.80286e-10
ENSGALG00000042067	SPRY1	982.39	up-regulation	1.86749	0.130459	14.3147	1.77101e-46	9.16889e-44
ENSGALG00000012998	WNT5B	1042.35	up-regulation	1.86164	0.124514	14.9513	1.52782e-50	8.59764e-48
ENSGALG00000034188	PAG1	105.65	up-regulation	1.84774	0.363105	5.08872	3.60491e-07	9.78162e-06
ENSGALG00000015147	ALDH1A1	124.308	up-regulation	1.82977	0.400484	4.56889	4.90303e-06	0.000103355
ENSGALG00000015795	ADAMTS5	130.603	up-regulation	1.81986	0.308374	5.90148	3.60261e-09	1.41299e-07
ENSGALG00000023083		25.7645	up-regulation	1.80264	0.598964	3.0096	0.00261593	0.0200462
ENSGALG00000046093		35.9954	up-regulation	1.79242	0.513882	3.488	0.000486645	0.00542519
ENSGALG00000017040		1434.3	up-regulation	1.79114	0.110125	16.2646	1.76005e-59	1.42377e-56
ENSGALG00000053495		85.8465	up-regulation	1.78919	0.324752	5.5094	3.6005e-08	1.19798e-06
ENSGALG00000041644	ATP11A	155.706	up-regulation	1.75046	0.294586	5.94211	2.81377e-09	1.12262e-07
ENSGALG00000010949	GPNMB	1317.08	up-regulation	1.69089	0.129397	13.0675	5.05307e-39	1.81672e-36
ENSGALG00000007337	LPP	423.022	up-regulation	1.6753	0.283555	5.9082	3.45868e-09	1.36481e-07
ENSGALG00000013861	TNFAIP3	186.229	up-regulation	1.66805	0.210879	7.90998	2.57426e-15	2.48646e-13
ENSGALG00000010870	JUN	14544.3	up-regulation	1.66752	0.12745	13.0838	4.07646e-39	1.50748e-36
ENSGALG00000014824	PTGER4	62.7851	up-regulation	1.66743	0.358579	4.65011	3.31765e-06	7.31521e-05
ENSGALG00000002564	RGS4	55.1995	up-regulation	1.66067	0.568074	2.92333	0.00346304	0.0251386
ENSGALG00000006473	PLXNA4	150.71	up-regulation	1.65404	0.345775	4.78357	1.72213e-06	4.05263e-05
ENSGALG00000042134	PIEZO2	393.938	up-regulation	1.65257	0.2254	7.3317	2.27255e-13	1.63568e-11
ENSGALG00000052763	BTG2	29675.8	up-regulation	1.64531	0.124742	13.1897	1.00572e-39	3.94456e-37
ENSGALG00000035317	ID3	6319.22	up-regulation	1.62899	0.100864	16.1504	1.12762e-58	8.10819e-56
ENSGALG00000049751		1156.05	up-regulation	1.59506	0.171551	9.29788	1.43269e-20	2.31792e-18
ENSGALG00000015433	ABCA1	684.331	up-regulation	1.59503	0.209072	7.6291	2.36402e-14	2.03983e-12
ENSGALG00000006567	UBASH3B	143.756	up-regulation	1.59012	0.342937	4.63677	3.53904e-06	7.76369e-05
ENSGALG00000011235	GALNT15	36.5241	up-regulation	1.58651	0.505939	3.13578	0.00171398	0.0144521
ENSGALG00000051433		161.222	up-regulation	1.57921	0.227403	6.94456	3.79636e-12	2.40864e-10
ENSGALG00000007079	PAPPA	305.301	up-regulation	1.57406	0.281807	5.58561	2.32876e-08	7.95279e-07
ENSGALG00000036969	KLHL14	30.6835	up-regulation	1.56781	0.570643	2.74744	0.0060063	0.0387795
ENSGALG00000001892	CYGB	150.33	up-regulation	1.56642	0.253797	6.17193	6.74618e-10	3.01089e-08
ENSGALG00000025915	ARRDC3	534.639	up-regulation	1.56603	0.20079	7.79934	6.22302e-15	5.71238e-13
ENSGALG00000042705	KCNK3	125.308	up-regulation	1.56221	0.362451	4.31012	1.63164e-05	0.000302818
ENSGALG00000020561		64.0334	up-regulation	1.56105	0.39661	3.93599	8.28544e-05	0.00121173
ENSGALG00000008479	PLEKHM3	221.737	up-regulation	1.55666	0.338192	4.6029	4.16657e-06	8.94327e-05
ENSGALG00000021304	RANBP3L	33.2762	up-regulation	1.55421	0.51501	3.01782	0.00254602	0.0196267
ENSGALG00000051867		22.9708	up-regulation	1.55243	0.570485	2.72125	0.00650361	0.0411568
ENSGALG00000005401	WNT9A	312.451	up-regulation	1.54199	0.230891	6.67845	2.41489e-11	1.31328e-09
ENSGALG00000005619	F3	291.521	up-regulation	1.53887	0.21375	7.19938	6.04885e-13	4.16437e-11
ENSGALG00000027905	CSRNP1	2091.97	up-regulation	1.53271	0.129068	11.8752	1.59238e-32	4.48047e-30
ENSGALG00000033129	ZFP36L2	6875.76	up-regulation	1.52833	0.112799	13.5492	8.00925e-42	3.45546e-39
ENSGALG00000049835	S1PR3	216.737	up-regulation	1.52604	0.208146	7.33157	2.27477e-13	1.63568e-11
ENSGALG00000023670	NAALADL2	67.6082	up-regulation	1.52418	0.375327	4.06094	4.88746e-05	0.000785818
ENSGALG00000004860	RASD1	1047.57	up-regulation	1.52061	0.162879	9.33582	1.00217e-20	1.66295e-18
ENSGALG00000036908		48.3102	up-regulation	1.51641	0.379609	3.99467	6.47856e-05	0.000986407
ENSGALG00000011076	SYNE3	247.056	up-regulation	1.49252	0.233281	6.39794	1.57489e-10	7.57761e-09
ENSGALG00000010708	ICA1	78.433	up-regulation	1.49023	0.361416	4.12331	3.73471e-05	0.000615775
ENSGALG00000016265	LANCL3	76.5725	up-regulation	1.47466	0.352552	4.18282	2.87911e-05	0.000492263
ENSGALG00000054431		83.4146	up-regulation	1.46575	0.374235	3.91664	8.9791e-05	0.00128416
ENSGALG00000048035	GCNT2	75.7911	up-regulation	1.46033	0.320605	4.55493	5.24022e-06	0.000108891
ENSGALG00000011635	TFCP2L1	222.087	up-regulation	1.45912	0.225537	6.46956	9.82909e-11	4.87425e-09
ENSGALG00000050309		442.443	up-regulation	1.44193	0.190918	7.55261	4.26625e-14	3.45113e-12
ENSGALG00000051251		464.57	up-regulation	1.42514	0.189244	7.5307	5.04676e-14	4.03211e-12
ENSGALG00000038614		67.4078	up-regulation	1.41791	0.406178	3.49085	0.000481494	0.00537828
ENSGALG00000004525	TSPAN10	89.8657	up-regulation	1.41755	0.31046	4.56596	4.97225e-06	0.000104474
ENSGALG00000015346	NFKBIZ	1083.25	up-regulation	1.41575	0.178764	7.91965	2.38188e-15	2.31794e-13
ENSGALG00000015605	BACH2	104.981	up-regulation	1.41513	0.265328	5.33351	9.63297e-08	2.93364e-06
ENSGALG00000006158	ACVR2B	139.658	up-regulation	1.41377	0.310329	4.55573	5.22037e-06	0.000108804
ENSGALG00000019622	TRIM71	131.141	up-regulation	1.41218	0.267603	5.27713	1.3122e-07	3.90434e-06
ENSGALG00000002470		770.196	up-regulation	1.41022	0.125034	11.2787	1.67234e-29	4.24413e-27
ENSGALG00000049859	H2AFJ	938.306	up-regulation	1.40527	0.206158	6.81648	9.33014e-12	5.46425e-10
ENSGALG00000050350	HIST1H2B7	496.128	up-regulation	1.39241	0.186389	7.47044	7.99279e-14	6.19465e-12
ENSGALG00000001968	SYT6	122.606	up-regulation	1.38877	0.277602	5.00275	5.65187e-07	1.46304e-05
ENSGALG00000011663	FNDC1	37527.6	up-regulation	1.38816	0.107717	12.8871	5.32258e-38	1.8129e-35
ENSGALG00000050373		45.5115	up-regulation	1.37957	0.459736	3.00079	0.00269284	0.0205503
ENSGALG00000052649	HIST1H2B5	607.537	up-regulation	1.36899	0.180447	7.58664	3.28309e-14	2.72391e-12
ENSGALG00000038265	CREB5	28.5142	up-regulation	1.36601	0.50984	2.67929	0.00737784	0.0453426
ENSGALG00000023818	HSPB9	683.266	up-regulation	1.36188	0.166058	8.20123	2.37944e-16	2.65492e-14
ENSGALG00000016959	DGKH	113.165	up-regulation	1.35861	0.338311	4.01585	5.92329e-05	0.000923676
ENSGALG00000023576	PIM3	1834.17	up-regulation	1.35339	0.124806	10.8439	2.13084e-27	4.8385e-25
ENSGALG00000014569	PNPLA2	2246.7	up-regulation	1.35307	0.188823	7.16581	7.73303e-13	5.24024e-11
ENSGALG00000029301	BMP2	296.183	up-regulation	1.34861	0.180678	7.46421	8.3804e-14	6.4182e-12
ENSGALG00000014908	FST	343.63	up-regulation	1.34606	0.185293	7.26447	3.74494e-13	2.64868e-11
ENSGALG00000017184	MMP7	1704.54	up-regulation	1.34496	0.139787	9.62149	6.48843e-22	1.18281e-19
ENSGALG00000005969	ANTXRL	818.075	up-regulation	1.34461	0.205231	6.55167	5.68953e-11	2.94558e-09
ENSGALG00000012712	RBM24	43.4695	up-regulation	1.32997	0.437013	3.04333	0.00233973	0.0184429
ENSGALG00000008501	KLF7	335.575	up-regulation	1.32855	0.250974	5.29357	1.19953e-07	3.61058e-06
ENSGALG00000002818	VAT1	107.071	up-regulation	1.32744	0.339659	3.90815	9.30073e-05	0.00131706
ENSGALG00000015464	PTGFRN	262.828	up-regulation	1.32117	0.270908	4.87681	1.07815e-06	2.64792e-05
ENSGALG00000026098	IL8	199.394	up-regulation	1.30507	0.257428	5.06966	3.98534e-07	1.06136e-05
ENSGALG00000003939	KLF2	11019.7	up-regulation	1.30381	0.156763	8.31705	9.01828e-17	1.05156e-14
ENSGALG00000007324	TP63	350.066	up-regulation	1.30354	0.197542	6.59877	4.14583e-11	2.19916e-09
ENSGALG00000010665	FOXN3	174.119	up-regulation	1.30261	0.321726	4.04881	5.14778e-05	0.000822565
ENSGALG00000007993	DCX	301.216	up-regulation	1.30228	0.241357	5.39564	6.82796e-08	2.15547e-06
ENSGALG00000012061		806.397	up-regulation	1.30076	0.15504	8.3898	4.8697e-17	6.00272e-15
ENSGALG00000041203	CRMP1	80.009	up-regulation	1.28323	0.3565	3.59953	0.000318787	0.00378885
ENSGALG00000017405	NPR3	395.121	up-regulation	1.28213	0.279322	4.59013	4.42978e-06	9.41456e-05
ENSGALG00000011990	USP53	578.342	up-regulation	1.27559	0.256227	4.97835	6.41292e-07	1.6339e-05
ENSGALG00000008072	CHRDL1	317.361	up-regulation	1.27084	0.198506	6.40201	1.53348e-10	7.40592e-09
ENSGALG00000004597	ZBTB37	263.584	up-regulation	1.27009	0.28577	4.44446	8.81124e-06	0.000175183
ENSGALG00000051325		496.682	up-regulation	1.26956	0.183373	6.92339	4.40967e-12	2.74396e-10
ENSGALG00000009606		36.963	up-regulation	1.26399	0.454019	2.78401	0.00536916	0.0354737
ENSGALG00000032506	GEM	1653.26	up-regulation	1.26357	0.107681	11.7344	8.49613e-32	2.24419e-29
ENSGALG00000047827	TMEM86A	113.345	up-regulation	1.26255	0.277419	4.55106	5.33761e-06	0.000110536
ENSGALG00000005821	FAM219A	41.76	up-regulation	1.2604	0.473399	2.66244	0.00775756	0.0469239
ENSGALG00000016299	FAM83B	169.153	up-regulation	1.26014	0.312388	4.0339	5.48581e-05	0.000865888
ENSGALG00000014795	TGIF1	1403.17	up-regulation	1.25989	0.139056	9.06028	1.30119e-19	1.93578e-17
ENSGALG00000006891	ITIH5	2018.42	up-regulation	1.25678	0.0986962	12.7338	3.83556e-37	1.24109e-34
ENSGALG00000038969		46.6775	up-regulation	1.25567	0.419233	2.99515	0.00274308	0.0208355
ENSGALG00000034661	ID1	248.248	up-regulation	1.25167	0.190919	6.55602	5.52641e-11	2.87262e-09
ENSGALG00000030902		3935.98	up-regulation	1.25146	0.106277	11.7755	5.21923e-32	1.40734e-29
ENSGALG00000037387	CLSTN2	77.959	up-regulation	1.24914	0.374891	3.332	0.000862247	0.00856405
ENSGALG00000049408	HIST1H2B8	536.896	up-regulation	1.24894	0.177576	7.03329	2.0172e-12	1.3458e-10
ENSGALG00000035605		76.0808	up-regulation	1.24247	0.383378	3.24085	0.00119172	0.0109466
ENSGALG00000008439	CD36	2427.73	up-regulation	1.24048	0.0888745	13.9576	2.82703e-44	1.40731e-41
ENSGALG00000013640	MBP	157.016	up-regulation	1.2385	0.250078	4.95246	7.32808e-07	1.85249e-05
ENSGALG00000009024	CLIP4	369.966	up-regulation	1.23742	0.179835	6.88088	5.94847e-12	3.6146e-10
ENSGALG00000010664	KIF26B	82.4266	up-regulation	1.23665	0.406178	3.0446	0.00232989	0.018387
ENSGALG00000039102	TOX	45.9518	up-regulation	1.23655	0.403851	3.0619	0.0021994	0.0174965
ENSGALG00000048488		159.829	up-regulation	1.2351	0.253844	4.86559	1.14114e-06	2.78675e-05
ENSGALG00000038984		91.1693	up-regulation	1.23501	0.314051	3.93251	8.40633e-05	0.00122113
ENSGALG00000005086	PLAU	98.6386	up-regulation	1.23283	0.268986	4.58324	4.5782e-06	9.69814e-05
ENSGALG00000016251		356.279	up-regulation	1.23009	0.181426	6.78016	1.20046e-11	6.93642e-10
ENSGALG00000009282	MIDEAS	349.629	up-regulation	1.22855	0.20803	5.90563	3.51299e-09	1.38202e-07
ENSGALG00000011893	SLC38A6	1257.72	up-regulation	1.22493	0.119023	10.2916	7.69087e-25	1.58005e-22
ENSGALG00000004028	MATN4	377.899	up-regulation	1.22121	0.17672	6.91044	4.8316e-12	2.97787e-10
ENSGALG00000050162		50.0031	up-regulation	1.21979	0.389783	3.12941	0.00175157	0.0147307
ENSGALG00000008459	BMPR2	1167.44	up-regulation	1.21938	0.22035	5.53383	3.1332e-08	1.04788e-06
ENSGALG00000011469	IGFBP2	32868.9	up-regulation	1.21877	0.100097	12.1759	4.17944e-34	1.28796e-31
ENSGALG00000048097		628.33	up-regulation	1.21325	0.228502	5.3096	1.09865e-07	3.32239e-06
ENSGALG00000015390	HOOK3	309.678	up-regulation	1.21257	0.237235	5.11126	3.2002e-07	8.75691e-06
ENSGALG00000015446	POU2F1	53.3746	up-regulation	1.2114	0.430638	2.81304	0.00490758	0.0330999
ENSGALG00000040342	ADAMTS1	724.323	up-regulation	1.21087	0.169573	7.14069	9.28603e-13	6.25985e-11
ENSGALG00000031503	LRP6	421.683	up-regulation	1.20797	0.251997	4.7936	1.63819e-06	3.88334e-05
ENSGALG00000023725	IER5	2248.64	up-regulation	1.20634	0.13976	8.63156	6.05202e-18	7.99298e-16
ENSGALG00000004610	SH2B3	165.183	up-regulation	1.20419	0.28732	4.19111	2.77588e-05	0.000478405
ENSGALG00000028466		50.3387	up-regulation	1.2034	0.391235	3.0759	0.00209869	0.0168464
ENSGALG00000017314		78.2653	up-regulation	1.20337	0.306061	3.9318	8.43114e-05	0.00122337
ENSGALG00000039228	ZFP36L1	12067.9	up-regulation	1.20321	0.118715	10.1353	3.85302e-24	7.79213e-22
ENSGALG00000023626	NTN1	246.385	up-regulation	1.20261	0.246042	4.88783	1.01956e-06	2.50877e-05
ENSGALG00000006511	BCL2A1	97.3738	up-regulation	1.20204	0.288697	4.16367	3.13172e-05	0.000525731
ENSGALG00000006425	SLC6A6	1516.97	up-regulation	1.20099	0.208243	5.76724	8.05802e-09	2.95453e-07
ENSGALG00000017183	MMP13	6400.66	up-regulation	1.19902	0.129703	9.24432	2.36752e-20	3.78306e-18
ENSGALG00000004418	SSTR2	89.8615	up-regulation	1.19883	0.285305	4.20192	2.6466e-05	0.000460415
ENSGALG00000008006	CAPN6	421.535	up-regulation	1.19448	0.221652	5.38899	7.08549e-08	2.23133e-06
ENSGALG00000010187	SLC1A1	53.7833	up-regulation	1.19391	0.356942	3.34483	0.000823328	0.00831876
ENSGALG00000004033	GALNT10	136.226	up-regulation	1.1901	0.328243	3.62566	0.000288219	0.00349946
ENSGALG00000027064	HIST1H3H	63.1064	up-regulation	1.18857	0.365348	3.25326	0.00114089	0.0105853
ENSGALG00000001753	SFMBT1	91.5643	up-regulation	1.18677	0.322801	3.67647	0.000236481	0.00295727
ENSGALG00000033880	CRISPLD1	43.182	up-regulation	1.18448	0.438989	2.69819	0.00697182	0.0434455
ENSGALG00000009687	KCNK2	211.462	up-regulation	1.18272	0.197475	5.98921	2.10857e-09	8.60923e-08
ENSGALG00000026663	CX3CL1	228.163	up-regulation	1.17753	0.193298	6.09177	1.11668e-09	4.73874e-08
ENSGALG00000016529	CDKL5	225.178	up-regulation	1.17744	0.268906	4.37864	1.1942e-05	0.000231732
ENSGALG00000037322	HIST1H46	609.463	up-regulation	1.17649	0.197991	5.94214	2.81319e-09	1.12262e-07
ENSGALG00000004559	DPY19L3	117.979	up-regulation	1.17142	0.311093	3.76551	0.000166209	0.00216641
ENSGALG00000039965		73.6599	up-regulation	1.16875	0.329246	3.54976	0.000385579	0.00445585
ENSGALG00000012730	GFOD1	186.554	up-regulation	1.16769	0.314774	3.70961	0.00020758	0.00262118
ENSGALG00000001412	SEMA7A	488.133	up-regulation	1.16615	0.145957	7.98974	1.35229e-15	1.3674e-13
ENSGALG00000050887	CACNB3	72.907	up-regulation	1.16389	0.311974	3.73073	0.000190929	0.00244189
ENSGALG00000006341	SLC25A48	45.0347	up-regulation	1.16298	0.401808	2.89437	0.00379915	0.0270476
ENSGALG00000023541	SPHK1	2722.4	up-regulation	1.15901	0.0973008	11.9116	1.02975e-32	3.02911e-30
ENSGALG00000006689	ABHD2	677.787	up-regulation	1.15861	0.420233	2.75706	0.00583228	0.0379524
ENSGALG00000054659		385.634	up-regulation	1.15596	0.172484	6.70186	2.05782e-11	1.153e-09
ENSGALG00000006352	CH25H	79.7535	up-regulation	1.15526	0.298563	3.86941	0.0001091	0.00150062
ENSGALG00000043044	IL1R1	358.988	up-regulation	1.15485	0.188449	6.1282	8.88768e-10	3.87725e-08
ENSGALG00000004949	GARRE1	1917.31	up-regulation	1.14595	0.141033	8.12544	4.45739e-16	4.80767e-14
ENSGALG00000002878	CREBRF	371.71	up-regulation	1.14589	0.174608	6.56261	5.28741e-11	2.75947e-09
ENSGALG00000008014	CEBPB	3810.78	up-regulation	1.14276	0.147811	7.73121	1.06528e-14	9.44379e-13
ENSGALG00000033157	ADAMTS10	541.979	up-regulation	1.14265	0.135222	8.45021	2.90768e-17	3.72614e-15
ENSGALG00000030613	PDGFRB	1697.86	up-regulation	1.14244	0.183824	6.21489	5.1362e-10	2.3244e-08
ENSGALG00000010943		236.282	up-regulation	1.14045	0.21324	5.34817	8.88461e-08	2.75104e-06
ENSGALG00000012885	BCL2	417.507	up-regulation	1.1393	0.194378	5.86125	4.59385e-09	1.78019e-07
ENSGALG00000011813	HEG1	142.148	up-regulation	1.139	0.308445	3.69273	0.000221863	0.00279336
ENSGALG00000040180	CEBPD	4388.98	up-regulation	1.13775	0.12143	9.36966	7.27651e-21	1.22312e-18
ENSGALG00000005541	GJB1	367.991	up-regulation	1.13257	0.165402	6.8474	7.52017e-12	4.48542e-10
ENSGALG00000010747	FBLN5	418.945	up-regulation	1.12727	0.259967	4.33619	1.44973e-05	0.00027341
ENSGALG00000006647	DUSP8	1270.66	up-regulation	1.12472	0.115138	9.76851	1.53699e-22	2.88309e-20
ENSGALG00000033009		95.2387	up-regulation	1.11842	0.270747	4.13086	3.61407e-05	0.000597406
ENSGALG00000008113	PLCL1	73.8473	up-regulation	1.11786	0.332109	3.36596	0.000762782	0.00784793
ENSGALG00000047769		502.743	up-regulation	1.11512	0.137455	8.11262	4.95413e-16	5.25585e-14
ENSGALG00000029701	INO80D	272.948	up-regulation	1.11423	0.196525	5.66965	1.43086e-08	5.00532e-07
ENSGALG00000005968	MMP11	136.309	up-regulation	1.11183	0.265789	4.18312	2.87535e-05	0.000492263
ENSGALG00000006912	CPEB3	133.968	up-regulation	1.11129	0.340389	3.26476	0.00109557	0.0102828
ENSGALG00000005476	PTH2R	114.321	up-regulation	1.10845	0.374387	2.96071	0.0030693	0.022831
ENSGALG00000010461	EBF3	58.4835	up-regulation	1.10624	0.355564	3.11124	0.00186304	0.0153588
ENSGALG00000009682	VEPH1	289.454	up-regulation	1.10329	0.181796	6.06886	1.28824e-09	5.39603e-08
ENSGALG00000049530		131.412	up-regulation	1.10011	0.239567	4.59205	4.38903e-06	9.3433e-05
ENSGALG00000034788	PHLDA1	260.288	up-regulation	1.09929	0.203128	5.4118	6.23955e-08	1.98913e-06
ENSGALG00000027069	TSC22D4	3949.56	up-regulation	1.09781	0.17664	6.21493	5.13472e-10	2.3244e-08
ENSGALG00000007114	APOA1	1925.48	up-regulation	1.09768	0.100533	10.9186	9.39467e-28	2.17134e-25
ENSGALG00000014758	ARHGAP28	269.043	up-regulation	1.09735	0.232611	4.71751	2.38746e-06	5.44989e-05
ENSGALG00000053262	HIST2H4B	471.306	up-regulation	1.09463	0.201345	5.43657	5.43167e-08	1.75317e-06
ENSGALG00000002854	PDZD2	367.596	up-regulation	1.09326	0.262015	4.1725	3.01271e-05	0.000512398
ENSGALG00000014751	ADAMTS6	1134.23	up-regulation	1.091	0.18903	5.77157	7.85361e-09	2.88776e-07
ENSGALG00000003744	ADAM19	279.091	up-regulation	1.08896	0.232999	4.67366	2.95883e-06	6.62562e-05
ENSGALG00000049422	ATF3	4822.53	up-regulation	1.08487	0.119417	9.08472	1.03968e-19	1.56472e-17
ENSGALG00000006609	EPHB1	1030.86	up-regulation	1.08208	0.139985	7.73	1.07548e-14	9.46937e-13
ENSGALG00000009042	ISM1	197.624	up-regulation	1.07965	0.206409	5.23062	1.68946e-07	4.87007e-06
ENSGALG00000012994	ERC1	598.555	up-regulation	1.07769	0.199043	5.41433	6.15178e-08	1.96599e-06
ENSGALG00000015051	CDK19	285.17	up-regulation	1.07634	0.221561	4.85796	1.18598e-06	2.89081e-05
ENSGALG00000029378	ITGA9	89.5734	up-regulation	1.07522	0.354579	3.03238	0.0024263	0.0189179
ENSGALG00000053663		125.565	up-regulation	1.07281	0.317907	3.37461	0.000739204	0.00766015
ENSGALG00000036920	SLC22A5	180.843	up-regulation	1.06838	0.242021	4.41443	1.01275e-05	0.00019935
ENSGALG00000015040	SLC16A10	648.474	up-regulation	1.06783	0.141405	7.55158	4.30022e-14	3.457e-12
ENSGALG00000006502	PCGF5	93.196	up-regulation	1.06656	0.390511	2.73118	0.0063108	0.0402368
ENSGALG00000008661	CYR61	51686.7	up-regulation	1.06628	0.0827079	12.8921	4.98858e-38	1.74506e-35
ENSGALG00000019761		7828.2	up-regulation	1.06421	0.0970793	10.9623	5.80036e-28	1.36498e-25
ENSGALG00000002759	PEAK1	1241.84	up-regulation	1.06348	0.209375	5.07928	3.7887e-07	1.01737e-05
ENSGALG00000015181	GAREM1	604.98	up-regulation	1.06254	0.215933	4.92069	8.62378e-07	2.15063e-05
ENSGALG00000045312	SEMA6C	166.405	up-regulation	1.06243	0.295696	3.59298	0.000326914	0.00386768
ENSGALG00000054619	GAB2	109.015	up-regulation	1.05691	0.312364	3.38358	0.000715471	0.00746802
ENSGALG00000052753		62.7792	up-regulation	1.0529	0.371122	2.83707	0.00455294	0.0311957
ENSGALG00000047543		73.4644	up-regulation	1.05153	0.328349	3.20247	0.00136253	0.0121706
ENSGALG00000039177		114.403	up-regulation	1.0499	0.361515	2.90416	0.00368236	0.0263611
ENSGALG00000010999	DICER1	801.912	up-regulation	1.04864	0.198659	5.27858	1.30188e-07	3.88255e-06
ENSGALG00000053107		195.339	up-regulation	1.04811	0.210171	4.98692	6.135e-07	1.58494e-05
ENSGALG00000047126		293.9	up-regulation	1.04659	0.223572	4.68123	2.85155e-06	6.4299e-05
ENSGALG00000039553	SULF1	881.477	up-regulation	1.04615	0.156187	6.69805	2.11225e-11	1.17683e-09
ENSGALG00000011442	TGFBR2	1735.97	up-regulation	1.04134	0.112839	9.22851	2.7442e-20	4.33149e-18
ENSGALG00000006598	SORL1	2160.16	up-regulation	1.04126	0.104854	9.93051	3.0669e-23	5.9246e-21
ENSGALG00000006934	PATZ1	90.278	up-regulation	1.04125	0.295832	3.51974	0.000431978	0.00492607
ENSGALG00000040573	FMO3	638.722	up-regulation	1.03792	0.140234	7.40136	1.34795e-13	9.96942e-12
ENSGALG00000049657		286.37	up-regulation	1.03462	0.16941	6.10718	1.01405e-09	4.36043e-08
ENSGALG00000016001	LZTS3	110.168	up-regulation	1.03367	0.303769	3.40282	0.00066694	0.00706992
ENSGALG00000020067	VASH2	441.234	up-regulation	1.0329	0.190224	5.4299	5.63844e-08	1.81088e-06
ENSGALG00000008318	SLK	2033.41	up-regulation	1.03253	0.178561	5.78252	7.35902e-09	2.72916e-07
ENSGALG00000029709	INPP4A	436.578	up-regulation	1.03221	0.215492	4.79	1.6678e-06	3.93912e-05
ENSGALG00000015090	PLIN2	5131.29	up-regulation	1.02714	0.086389	11.8898	1.33806e-32	3.84857e-30
ENSGALG00000029282	FOXL2	87.1939	up-regulation	1.02703	0.303559	3.3833	0.000716203	0.00746963
ENSGALG00000030603	ANTXR1	1252.79	up-regulation	1.02686	0.148498	6.91498	4.67943e-12	2.89789e-10
ENSGALG00000015077	ARHGAP31	827	up-regulation	1.02561	0.194489	5.27334	1.33961e-07	3.97179e-06
ENSGALG00000010915	IL6	108.7	up-regulation	1.0247	0.279755	3.66286	0.000249418	0.00309513
ENSGALG00000043641	JUND	12875.8	up-regulation	1.02071	0.156776	6.51058	7.48633e-11	3.77026e-09
ENSGALG00000011783	HIST1H111R	223.515	up-regulation	1.02025	0.248537	4.10502	4.04275e-05	0.00065984
ENSGALG00000033512	CPEB4	542.252	up-regulation	1.01726	0.186845	5.44438	5.19872e-08	1.68639e-06
ENSGALG00000042491		229.217	up-regulation	1.0167	0.234614	4.33351	1.46751e-05	0.000276075
ENSGALG00000009062	CDK14	1337.18	up-regulation	1.0157	0.15538	6.53689	6.28126e-11	3.18817e-09
ENSGALG00000031375	CHST7	107.801	up-regulation	1.01244	0.322234	3.14195	0.00167826	0.0142344
ENSGALG00000016843	COL4A2	36173.4	up-regulation	1.0116	0.154049	6.56675	5.14249e-11	2.69471e-09
ENSGALG00000040546		568.709	up-regulation	1.00657	0.145191	6.93273	4.1281e-12	2.58116e-10
ENSGALG00000021869	PODN	7909.11	up-regulation	1.00579	0.10642	9.45116	3.35083e-21	5.70655e-19
ENSGALG00000001229	SKI	954.656	up-regulation	1.00068	0.194679	5.14018	2.74477e-07	7.59093e-06
ENSGALG00000002987	SERPINF2	394.338	down-regulation	-1.00654	0.192513	-5.22845	1.70936e-07	4.9056e-06
ENSGALG00000004386	SOX9	254.582	down-regulation	-1.00685	0.20542	-4.90145	9.51342e-07	2.34538e-05
ENSGALG00000033144	COLEC10	264.429	down-regulation	-1.0201	0.252772	-4.03566	5.44479e-05	0.000861515
ENSGALG00000001992	PKLR	24685.4	down-regulation	-1.02261	0.0758999	-13.4732	2.24877e-41	9.38896e-39
ENSGALG00000035675		121.434	down-regulation	-1.02409	0.255225	-4.01251	6.00757e-05	0.000934566
ENSGALG00000010859	EPGN	59.1735	down-regulation	-1.02839	0.376457	-2.73175	0.00629983	0.0402143
ENSGALG00000011323	SNAPC3	203.376	down-regulation	-1.02918	0.228004	-4.51387	6.36542e-06	0.000129949
ENSGALG00000004309	GDAP1L1	72.2418	down-regulation	-1.03148	0.337063	-3.0602	0.00221193	0.0175638
ENSGALG00000006584		313.018	down-regulation	-1.0335	0.272427	-3.79369	0.000148428	0.00196432
ENSGALG00000007493	NSDHL	486.856	down-regulation	-1.03598	0.138791	-7.46434	8.3718e-14	6.4182e-12
ENSGALG00000010120	KIF2C	283.472	down-regulation	-1.03829	0.199058	-5.21602	1.82809e-07	5.21167e-06
ENSGALG00000006725	ACAN	2922.45	down-regulation	-1.03865	0.0996755	-10.4203	2.00261e-25	4.24914e-23
ENSGALG00000009929	SOST	171.071	down-regulation	-1.04252	0.23712	-4.39659	1.09967e-05	0.000214532
ENSGALG00000029509	NECAB1	65.3104	down-regulation	-1.0463	0.355151	-2.94607	0.00321838	0.0237489
ENSGALG00000037558		686.247	down-regulation	-1.05157	0.128838	-8.16193	3.29713e-16	3.6165e-14
ENSGALG00000036171		65.3181	down-regulation	-1.05834	0.369009	-2.86806	0.00412995	0.0288473
ENSGALG00000011805		83.848	down-regulation	-1.07382	0.308643	-3.47915	0.000502998	0.00556912
ENSGALG00000029788	CCK	227.826	down-regulation	-1.07734	0.232154	-4.64063	3.47356e-06	7.633e-05
ENSGALG00000029865		88.0753	down-regulation	-1.08521	0.347619	-3.12184	0.00179723	0.0150174
ENSGALG00000007226	OSTN	154.881	down-regulation	-1.09103	0.278276	-3.92068	8.82988e-05	0.00126843
ENSGALG00000040529	DLX3	54.6351	down-regulation	-1.09863	0.352587	-3.11593	0.00183367	0.0152234
ENSGALG00000043925		93.8082	down-regulation	-1.10588	0.296157	-3.73411	0.000188382	0.00241321
ENSGALG00000007358	CILP	142.5	down-regulation	-1.10802	0.329715	-3.36054	0.000777906	0.00794761
ENSGALG00000002840	GRM4	390.19	down-regulation	-1.12843	0.191382	-5.89621	3.71951e-09	1.45443e-07
ENSGALG00000008815	LRRN4	77.8961	down-regulation	-1.13061	0.340083	-3.32451	0.000885748	0.00871805
ENSGALG00000054657		351.899	down-regulation	-1.13676	0.212966	-5.33777	9.40943e-08	2.87911e-06
ENSGALG00000027514		172.453	down-regulation	-1.14642	0.313342	-3.6587	0.0002535	0.00313976
ENSGALG00000041344	FABP5	64.2594	down-regulation	-1.15255	0.342889	-3.36129	0.000775788	0.00793757
ENSGALG00000000950	MVB12B	1320.17	down-regulation	-1.16537	0.375815	-3.10091	0.00192925	0.0157542
ENSGALG00000045548		421.809	down-regulation	-1.17005	0.203746	-5.74271	9.31755e-09	3.37807e-07
ENSGALG00000053062		48.7802	down-regulation	-1.17105	0.413785	-2.8301	0.00465334	0.0317492
ENSGALG00000046731		85.097	down-regulation	-1.17232	0.38941	-3.0105	0.00260816	0.0200103
ENSGALG00000033683	PHOSPHO1	3341.84	down-regulation	-1.17453	0.0994036	-11.8158	3.23412e-32	8.90623e-30
ENSGALG00000047639		41.5841	down-regulation	-1.17556	0.434478	-2.70569	0.00681634	0.0427351
ENSGALG00000049390		214.169	down-regulation	-1.18138	0.225574	-5.2372	1.63032e-07	4.71008e-06
ENSGALG00000014681	PCSK1	61.1206	down-regulation	-1.18264	0.43041	-2.74771	0.0060013	0.0387793
ENSGALG00000016636	ARSH	36.4705	down-regulation	-1.19412	0.443436	-2.69288	0.00708382	0.0439109
ENSGALG00000040716	PRLH	47.496	down-regulation	-1.19643	0.409315	-2.92301	0.00346663	0.0251506
ENSGALG00000002576	ASL2	105.265	down-regulation	-1.19773	0.28416	-4.21498	2.49796e-05	0.000436317
ENSGALG00000003539	KIAA1522	108.176	down-regulation	-1.20029	0.30684	-3.91178	9.16188e-05	0.00130024
ENSGALG00000001319	CAMK1G	81.4736	down-regulation	-1.20074	0.357804	-3.35587	0.00079115	0.00806287
ENSGALG00000043381		812.685	down-regulation	-1.20711	0.134542	-8.97198	2.9122e-19	4.22003e-17
ENSGALG00000023542	ALPL	633.342	down-regulation	-1.20783	0.20003	-6.03826	1.55789e-09	6.44208e-08
ENSGALG00000008554	IL17REL	80.7583	down-regulation	-1.20902	0.362909	-3.33146	0.000863922	0.00856405
ENSGALG00000040866	P3H2	1889.52	down-regulation	-1.21258	0.109101	-11.1143	1.06855e-28	2.60948e-26
ENSGALG00000034552		102.039	down-regulation	-1.21479	0.311994	-3.89362	9.87583e-05	0.00137594
ENSGALG00000009400	SLC8A3	60.9384	down-regulation	-1.2174	0.354709	-3.43209	0.000598939	0.00647625
ENSGALG00000021443	PANX3	3749.66	down-regulation	-1.22672	0.0900065	-13.6292	2.68444e-42	1.19809e-39
ENSGALG00000013948	RASL11B	284.951	down-regulation	-1.22733	0.200282	-6.12804	8.89704e-10	3.87725e-08
ENSGALG00000043064	EXFABP	3009.99	down-regulation	-1.22776	0.133337	-9.20789	3.32606e-20	5.18665e-18
ENSGALG00000023933	G0S2	5228.43	down-regulation	-1.23364	0.101477	-12.1568	5.27592e-34	1.58805e-31
ENSGALG00000049871		38.2212	down-regulation	-1.23443	0.44839	-2.75302	0.00590488	0.03829
ENSGALG00000053941		401.035	down-regulation	-1.23612	0.151579	-8.15497	3.49265e-16	3.79877e-14
ENSGALG00000023348	HPDL	37.8031	down-regulation	-1.23753	0.422117	-2.93171	0.00337098	0.0246492
ENSGALG00000052056		332.333	down-regulation	-1.23882	0.309464	-4.00311	6.2516e-05	0.000960672
ENSGALG00000045436		140.626	down-regulation	-1.25714	0.248694	-5.05499	4.30404e-07	1.13457e-05
ENSGALG00000019718	KRT13	51.1914	down-regulation	-1.26997	0.412848	-3.07613	0.00209705	0.0168464
ENSGALG00000000667	EDN2	63.8516	down-regulation	-1.27296	0.42347	-3.00602	0.00264695	0.0202599
ENSGALG00000006608		463.253	down-regulation	-1.27766	0.170741	-7.48304	7.26222e-14	5.7314e-12
ENSGALG00000000452	TNFRSF10B	1351.27	down-regulation	-1.28334	0.113007	-11.3563	6.90098e-30	1.78639e-27
ENSGALG00000047845		39.3727	down-regulation	-1.29183	0.419396	-3.08023	0.00206844	0.0166699
ENSGALG00000043734	LIPG	828.056	down-regulation	-1.29876	0.148809	-8.72765	2.60028e-18	3.46963e-16
ENSGALG00000014686	FBN2	97.0761	down-regulation	-1.30289	0.306919	-4.24504	2.18552e-05	0.000390707
ENSGALG00000012298	SLC39A8	67.544	down-regulation	-1.31147	0.320571	-4.09105	4.2943e-05	0.000697379
ENSGALG00000050299		62.9718	down-regulation	-1.316	0.447537	-2.94053	0.00327651	0.0241228
ENSGALG00000054038		105.141	down-regulation	-1.31619	0.428784	-3.06958	0.00214363	0.0171371
ENSGALG00000038141	NCF4	455.003	down-regulation	-1.32187	0.176281	-7.49862	6.44944e-14	5.12117e-12
ENSGALG00000014261	UCHL1	406.789	down-regulation	-1.32428	0.173923	-7.61418	2.6538e-14	2.27471e-12
ENSGALG00000005036	SH2D3C	56.0925	down-regulation	-1.32461	0.37693	-3.5142	0.000441074	0.00502095
ENSGALG00000043499	EGFL7	259.568	down-regulation	-1.33317	0.184958	-7.20796	5.67967e-13	3.93112e-11
ENSGALG00000005643	LYVE1	93.8369	down-regulation	-1.34878	0.327394	-4.11974	3.79307e-05	0.000623017
ENSGALG00000002763	FRZB	583.913	down-regulation	-1.3513	0.160108	-8.43993	3.17537e-17	3.99018e-15
ENSGALG00000004917	DOC2B	41.3428	down-regulation	-1.35287	0.454336	-2.97768	0.00290443	0.0218813
ENSGALG00000032997	EMILIN2	292.608	down-regulation	-1.35409	0.19335	-7.00332	2.49971e-12	1.60964e-10
ENSGALG00000036635		69.1326	down-regulation	-1.3562	0.482893	-2.80849	0.00497741	0.0334663
ENSGALG00000038022	COL22A1	42.557	down-regulation	-1.35645	0.438484	-3.0935	0.00197808	0.0160707
ENSGALG00000046550		37.0475	down-regulation	-1.36147	0.442293	-3.07821	0.0020825	0.0167584
ENSGALG00000051113		61.1006	down-regulation	-1.36582	0.419704	-3.25424	0.00113695	0.0105715
ENSGALG00000030673		56.3837	down-regulation	-1.36818	0.494159	-2.7687	0.00562799	0.0367523
ENSGALG00000014944	GCNT4	28.764	down-regulation	-1.37197	0.499265	-2.74799	0.00599622	0.0387658
ENSGALG00000021542	SNCB	64.1675	down-regulation	-1.37366	0.342392	-4.01195	6.02205e-05	0.000935371
ENSGALG00000006864		71.0173	down-regulation	-1.39014	0.364176	-3.81723	0.000134959	0.001812
ENSGALG00000015324		39.0635	down-regulation	-1.42223	0.484883	-2.93315	0.00335544	0.0245503
ENSGALG00000006572	TNNT3	43.2949	down-regulation	-1.42659	0.396075	-3.6018	0.000316018	0.00376741
ENSGALG00000037939	ADGRG1	91.9825	down-regulation	-1.43132	0.285419	-5.0148	5.30875e-07	1.37974e-05
ENSGALG00000013073	UPP1	142.619	down-regulation	-1.43518	0.233923	-6.13524	8.50319e-10	3.73074e-08
ENSGALG00000049912		75.0805	down-regulation	-1.44863	0.339733	-4.26401	2.00786e-05	0.000361947
ENSGALG00000005857	ALOX5	56.0445	down-regulation	-1.45032	0.35809	-4.05015	5.11856e-05	0.000818907
ENSGALG00000030087	ACTL6B	29.3912	down-regulation	-1.45185	0.521337	-2.78485	0.00535518	0.0353995
ENSGALG00000054460		24.5729	down-regulation	-1.48148	0.543882	-2.7239	0.00645165	0.0409332
ENSGALG00000004209	ELFN1	30.3549	down-regulation	-1.48305	0.476847	-3.11012	0.00187011	0.0153779
ENSGALG00000045125	GP5	27.8665	down-regulation	-1.49669	0.524495	-2.85358	0.00432295	0.0299368
ENSGALG00000051767		55.226	down-regulation	-1.50158	0.401832	-3.73684	0.000186348	0.00239514
ENSGALG00000030032	SLC4A10	77.7334	down-regulation	-1.50845	0.318797	-4.7317	2.22646e-06	5.14591e-05
ENSGALG00000010992	SLC6A15	106.804	down-regulation	-1.5291	0.303173	-5.04366	4.56713e-07	1.19903e-05
ENSGALG00000027501	ANPEP	418.928	down-regulation	-1.53024	0.174807	-8.75384	2.06207e-18	2.80941e-16
ENSGALG00000000681	PAK1	182.738	down-regulation	-1.53468	0.223519	-6.86599	6.60331e-12	3.97519e-10
ENSGALG00000002207	ATP6V1G3	78.7358	down-regulation	-1.5754	0.341348	-4.61524	3.92642e-06	8.49828e-05
ENSGALG00000042619		25.6938	down-regulation	-1.62272	0.513985	-3.15714	0.00159326	0.0137568
ENSGALG00000016797	FHL2	30.2621	down-regulation	-1.63552	0.582142	-2.80948	0.00496219	0.0333987
ENSGALG00000034326	TMEM158	33.2687	down-regulation	-1.65123	0.502424	-3.28652	0.00101432	0.00973189
ENSGALG00000034950	SMPD3	84.4235	down-regulation	-1.71677	0.368191	-4.66271	3.12073e-06	6.91637e-05
ENSGALG00000010901		31.5127	down-regulation	-1.72546	0.479161	-3.60101	0.000316989	0.00377094
ENSGALG00000027255	NRXN3	36.8058	down-regulation	-1.73029	0.476986	-3.62756	0.000286116	0.00348045
ENSGALG00000007701	B3GNT7	38.9838	down-regulation	-1.73339	0.509293	-3.40352	0.000665229	0.00706902
ENSGALG00000010794	MEOX2	36.7168	down-regulation	-1.73422	0.544741	-3.18356	0.00145474	0.0127739
ENSGALG00000035309	HBE	30.2915	down-regulation	-1.74085	0.480767	-3.62098	0.000293488	0.00355011
ENSGALG00000039376	DPT	211.942	down-regulation	-1.74465	0.222607	-7.83735	4.60145e-15	4.28465e-13
ENSGALG00000027640		25.1676	down-regulation	-1.74928	0.548627	-3.18847	0.00143026	0.0126275
ENSGALG00000029983	ANGPT1	344.913	down-regulation	-1.75265	0.218859	-8.00811	1.16481e-15	1.2061e-13
ENSGALG00000047526		34.3906	down-regulation	-1.76159	0.49039	-3.59223	0.000327861	0.00387535
ENSGALG00000011350	NEGR1	18.8981	down-regulation	-1.77791	0.642018	-2.76926	0.00561843	0.0367519
ENSGALG00000013085	PTPRO	24.2327	down-regulation	-1.78287	0.552192	-3.22872	0.00124347	0.0113339
ENSGALG00000006376	TMC3	21.2185	down-regulation	-1.7939	0.678322	-2.64461	0.00817862	0.0489847
ENSGALG00000008283	CYP2AB1	50.4188	down-regulation	-1.801	0.494915	-3.63901	0.000273684	0.00334179
ENSGALG00000044675	MATN2	80.0058	down-regulation	-1.86772	0.310412	-6.01689	1.77797e-09	7.30549e-08
ENSGALG00000053771		22.6484	down-regulation	-1.89936	0.630524	-3.01235	0.00259233	0.0199243
ENSGALG00000050002	COLEC11	22.7482	down-regulation	-1.90518	0.703698	-2.70738	0.00678164	0.0425884
ENSGALG00000013782	CDH7	17.7951	down-regulation	-1.91222	0.672854	-2.84196	0.00448376	0.0308024
ENSGALG00000051063		30.4736	down-regulation	-1.93971	0.486045	-3.99081	6.58492e-05	0.000997993
ENSGALG00000047672		149.864	down-regulation	-1.9428	0.247334	-7.85499	3.99793e-15	3.83298e-13
ENSGALG00000051300		33.6006	down-regulation	-1.98088	0.486085	-4.07518	4.59788e-05	0.000742025
ENSGALG00000006973	SH2D6	28.0634	down-regulation	-1.989	0.606796	-3.27788	0.00104591	0.0099179
ENSGALG00000004230	LIPC	27.0365	down-regulation	-1.99034	0.544942	-3.65238	0.000259821	0.00320272
ENSGALG00000004239	IFITM5	1011.71	down-regulation	-2.02835	0.146065	-13.8866	7.6377e-44	3.66129e-41
ENSGALG00000054020		180.901	down-regulation	-2.0508	0.249716	-8.21254	2.16567e-16	2.45879e-14
ENSGALG00000028871	SLC38A3	158.588	down-regulation	-2.09395	0.23341	-8.97115	2.93442e-19	4.22003e-17
ENSGALG00000021598		12.2514	down-regulation	-2.17584	0.811829	-2.68017	0.00735854	0.0452669
ENSGALG00000040114	PTPRZ1	41.0814	down-regulation	-2.2044	0.544175	-4.0509	5.10206e-05	0.000817277
ENSGALG00000012522	PVALB	12.7531	down-regulation	-2.24511	0.826267	-2.71717	0.0065843	0.0415711
ENSGALG00000010288		30.8116	down-regulation	-2.26385	0.564621	-4.00951	6.08456e-05	0.000940889
ENSGALG00000034174		105.794	down-regulation	-2.26459	0.288661	-7.84515	4.32425e-15	4.05571e-13
ENSGALG00000047667		11.9136	down-regulation	-2.27639	0.853745	-2.66635	0.0076679	0.0465308
ENSGALG00000010927	MEPE	38.6384	down-regulation	-2.31617	0.609537	-3.79989	0.00014476	0.00192365
ENSGALG00000015287	LNP1	11.3455	down-regulation	-2.33666	0.836934	-2.79193	0.00523954	0.0348307
ENSGALG00000036360	TRPV4	14.5072	down-regulation	-2.34058	0.753732	-3.10531	0.00190077	0.0155904
ENSGALG00000051984		16.8246	down-regulation	-2.37002	0.699998	-3.38575	0.000709829	0.00742109
ENSGALG00000003456	CA12	29.4994	down-regulation	-2.38689	0.729834	-3.27046	0.00107373	0.0101292
ENSGALG00000048954	DMP1	18.3319	down-regulation	-2.40885	0.792827	-3.0383	0.00237914	0.0186796
ENSGALG00000016902	GPC5	13.1407	down-regulation	-2.4419	0.776786	-3.1436	0.00166886	0.0142012
ENSGALG00000038740	AMY2A	14.7347	down-regulation	-2.48918	0.777427	-3.20182	0.00136565	0.01219
ENSGALG00000012873	SERPINB5	12.1656	down-regulation	-2.61724	0.821122	-3.18739	0.00143562	0.0126545
ENSGALG00000035219	ALB	17.1064	down-regulation	-2.63082	0.846866	-3.10654	0.00189292	0.0155358
ENSGALG00000042289	SUSD5	33.5377	down-regulation	-2.71337	0.568274	-4.77476	1.79917e-06	4.21098e-05
[truncated: 14 more rows]
