# Supplementary material for: Dynamic transcriptome changes during osteogenic differentiation of bone marrow-derived mesenchymal stem cells isolated from chicken
Source: Front Cell Dev Biol. 2022 Sep 2;10:940248. doi: 10.3389/fcell.2022.940248 (PMC9478182; doi:10.3389/fcell.2022.940248)
Supplement: Supplementary file 6 [file Table5.XLSX]

## Sheet: DEGs in 0 d & in MEblue
Category	Term		Count	%	PValue	Genes	List Total	Pop Hits	Pop Total	Fold Enrichment	Bonferroni	Benjamini	FDR
GOTERM_CC_DIRECT	GO:0042555	MCM complex	6	3.0303	1.23539e-08	MMS22L, MCM3, MCM4, MCM5, MCM6, MCM2	147	7	10057	58.6414	1.72955e-06	1.72955e-06	1.72955e-06
GOTERM_MF_DIRECT	GO:0003678	DNA helicase activity	5	2.52525	4.59114e-06	MCM3, MCM5, MCM6, DNA2, MCM2	122	9	8532	38.8525	0.000876526	0.000876908	0.000863135
GOTERM_BP_DIRECT	GO:0006270	DNA replication initiation	5	2.52525	5.49799e-05	MCM3, MCM4, MCM5, MCM6, MCM2	134	15	8994	22.3731	0.0319717	0.0324931	0.0324931
GOTERM_MF_DIRECT	GO:0003689	DNA clamp loader activity	4	2.0202	0.000147938	RFC3, RFC2, DSCC1, CHTF18	122	8	8532	34.9672	0.0278627	0.0105422	0.0103766
GOTERM_MF_DIRECT	GO:0043142	single-stranded DNA-dependent ATPase activity	4	2.0202	0.000219611	RFC3, DSCC1, DNA2, CHTF18	122	9	8532	31.082	0.0410826	0.0105422	0.0103766
GOTERM_MF_DIRECT	GO:0005524	ATP binding	28	14.1414	0.000220779	DNAH1, NLRC5, KIF14, TTK, SMC5, KIF11, CHTF18, HSPA13, ACTG2, HSP90B1, RAD54L, RRM1, RFC2, ASNS, MAT1A, MAPK13, CIT, RAD51B, QARS, KIF26A, MCM3, MCM4, MCM5, DNA2, MCM6, TRIP13, ABCG2, MCM2	122	935	8532	2.09429	0.0412966	0.0105422	0.0103766
GOTERM_CC_DIRECT	GO:0000784	nuclear chromosome, telomeric region	7	3.53535	0.000515789	DCLRE1B, MCM3, MCM4, MCM5, MCM6, DNA2, MCM2	147	70	10057	6.8415	0.0696822	0.0361052	0.0361052
GOTERM_MF_DIRECT	GO:0003677	DNA binding	16	8.08081	0.000970721	CDT1, RFC3, SATB1, RFC2, BRCA1, RAD52, MYCN, EXO1, MCM3, RAD54L, MCM6, DNA2, POLE, LBR, TMPO, MCM2	122	426	8532	2.62665	0.169309	0.0370815	0.0364991
GOTERM_BP_DIRECT	GO:1900264	positive regulation of DNA-directed DNA polymerase activity	3	1.51515	0.00210798	RFC3, DSCC1, CHTF18	134	5	8994	40.2716	0.712672	0.616879	0.616879
GOTERM_CC_DIRECT	GO:0031390	Ctf18 RFC-like complex	3	1.51515	0.00302191	RFC3, DSCC1, CHTF18	147	6	10057	34.2075	0.345385	0.141022	0.141022
GOTERM_BP_DIRECT	GO:0006268	DNA unwinding involved in DNA replication	3	1.51515	0.00313137	MCM4, MCM6, MCM2	134	6	8994	33.5597	0.843319	0.616879	0.616879
GOTERM_BP_DIRECT	GO:0006260	DNA replication	5	2.52525	0.00715013	RFC3, RRM1, DNA2, POLE, DTL	134	52	8994	6.45379	0.985605	0.903857	0.903857
GOTERM_BP_DIRECT	GO:0000724	double-strand break repair via homologous recombination	5	2.52525	0.00764684	MMS22L, RFC2, RAD54L, SMC5, BRCA1	134	53	8994	6.33202	0.989291	0.903857	0.903857
GOTERM_CC_DIRECT	GO:0005654	nucleoplasm	24	12.1212	0.00788717	FANCI, SERPINB10, HMGCS1, VDR, FANCL, RFC2, DSCC1, LIN9, BRCA1, CHTF18, ETS2, EXO1, MCM3, RAD54L, MCM4, MCM5, SNRNP48, MCM6, CENPO, MSC, POLE, DTL, ITGB3BP, MCM2	147	932	10057	1.76176	0.669973	0.276051	0.276051
GOTERM_MF_DIRECT	GO:0008574	ATP-dependent microtubule motor activity, plus-end-directed	3	1.51515	0.00833275	KIF26A, KIF14, KIF11	122	10	8532	20.9803	0.797745	0.265259	0.261093
GOTERM_MF_DIRECT	GO:0003697	single-stranded DNA binding	4	2.0202	0.0200515	RAD51B, TEN1, MCM4, MCM6	122	41	8532	6.82287	0.979115	0.547119	0.538525
GOTERM_MF_DIRECT	GO:0019911	structural constituent of myelin sheath	2	1.0101	0.0281643	MAL, MBP	122	2	8532	69.9344	0.995732	0.672423	0.661862
GOTERM_CC_DIRECT	GO:0005783	endoplasmic reticulum	11	5.55556	0.0338621	CUBN, RNF103, BRINP1, ANGEL1, MAL, ELOVL6, CRELD2, KCTD17, PDIA6, BRINP3, HSP90B1	147	355	10057	2.1199	0.991956	0.948139	0.948139
GOTERM_BP_DIRECT	GO:0006730	one-carbon metabolic process	3	1.51515	0.0346562	CA12, CA2, MAT1A	134	20	8994	10.0679	1	1	1
GOTERM_BP_DIRECT	GO:0034508	centromere complex assembly	2	1.0101	0.0437149	CENPN, CENPO	134	3	8994	44.7463	1	1	1
GOTERM_BP_DIRECT	GO:0071300	cellular response to retinoic acid	3	1.51515	0.0448452	BRINP1, ALDH1A2, BRINP3	134	23	8994	8.7547	1	1	1
GOTERM_MF_DIRECT	GO:0035312	5'-3' exodeoxyribonuclease activity	2	1.0101	0.0555418	DCLRE1B, EXO1	122	4	8532	34.9672	0.999982	1	0.989474
GOTERM_BP_DIRECT	GO:0000076	DNA replication checkpoint	2	1.0101	0.0578608	CDT1, DNA2	134	4	8994	33.5597	1	1	1
GOTERM_BP_DIRECT	GO:0060982	coronary artery morphogenesis	2	1.0101	0.0578608	NRP1, ETS2	134	4	8994	33.5597	1	1	1
GOTERM_BP_DIRECT	GO:0048729	tissue morphogenesis	2	1.0101	0.0578608	NRP1, GCNT4	134	4	8994	33.5597	1	1	1
GOTERM_BP_DIRECT	GO:1902857	positive regulation of nonmotile primary cilium assembly	2	1.0101	0.0578608	CEP135, CENPJ	134	4	8994	33.5597	1	1	1
GOTERM_BP_DIRECT	GO:0006880	intracellular sequestering of iron ion	2	1.0101	0.0578608	FTL, HSP90B1	134	4	8994	33.5597	1	1	1
GOTERM_BP_DIRECT	GO:0051304	chromosome separation	2	1.0101	0.0578608	TTK, NCAPD3	134	4	8994	33.5597	1	1	1
GOTERM_CC_DIRECT	GO:0005623	cell	6	3.0303	0.058872	NRP1, CA2, CASP3, LEPR, SLIT1, FTL	147	144	10057	2.85062	0.999795	1	1
GOTERM_MF_DIRECT	GO:0070915	lysophosphatidic acid receptor activity	2	1.0101	0.0689423	LPAR6, LPAR1	122	5	8532	27.9738	0.999999	1	0.989474
GOTERM_MF_DIRECT	GO:0015238	drug transmembrane transporter activity	2	1.0101	0.0689423	SLC47A1, ABCG2	122	5	8532	27.9738	0.999999	1	0.989474
GOTERM_CC_DIRECT	GO:0005663	DNA replication factor C complex	2	1.0101	0.0705227	RFC3, RFC2	147	5	10057	27.366	0.999964	1	1
GOTERM_BP_DIRECT	GO:0006855	drug transmembrane transport	2	1.0101	0.071799	SLC47A1, ABCG2	134	5	8994	26.8478	1	1	1
GOTERM_BP_DIRECT	GO:0098743	cell aggregation	2	1.0101	0.0855326	NRP1, SLIT1	134	6	8994	22.3731	1	1	1
GOTERM_CC_DIRECT	GO:0005871	kinesin complex	3	1.51515	0.0912882	KIF26A, KIF14, KIF11	147	35	10057	5.86414	0.999998	1	1
GOTERM_BP_DIRECT	GO:0051301	cell division	4	2.0202	0.0933696	CENPJ, KIF14, SMC5, ITGB3BP	134	73	8994	3.67778	1	1	1
GOTERM_BP_DIRECT	GO:0007059	chromosome segregation	3	1.51515	0.0987636	CENPN, KIF11, BRCA1	134	36	8994	5.59328	1	1	1
GOTERM_BP_DIRECT	GO:0006826	iron ion transport	2	1.0101	0.0990644	SFXN1, FTL	134	7	8994	19.177	1	1	1
GOTERM_BP_DIRECT	GO:0007099	centriole replication	2	1.0101	0.0990644	CEP135, CENPJ	134	7	8994	19.177	1	1	1
GOTERM_BP_DIRECT	GO:0045717	negative regulation of fatty acid biosynthetic process	2	1.0101	0.0990644	LEPR, BRCA1	134	7	8994	19.177	1	1	1

## Sheet: DEGs in 1 d & in MEbrow
Category	Term		Count	%	PValue	Genes	List Total	Pop Hits	Pop Total	Fold Enrichment	Bonferroni	Benjamini	FDR
GOTERM_CC_DIRECT	GO:0000776	kinetochore	12	4.93827	9.33776e-11	CENPT, CENPE, CENPF, CENPI, KIF2C, NEK2, NUP43, KNSTRN, CENPA, NDC80, CENPC, MAD2L1	187	40	10057	16.1342	1.64345e-08	8.50473e-09	7.58661e-09
GOTERM_CC_DIRECT	GO:0005654	nucleoplasm	48	19.7531	9.66447e-11	TOP2A, FEN1, ERCC6L, PID1, PCNA, PARPBP, FOXM1, BRCA2, SMC4, LMNB1, CDC20, CHAF1B, CHEK1, MYBL2, FBXO5, CLSPN, KPNA2, BUB1, BARD1, WDHD1, DUT, LIG1, EAF2, KIF23, VRK1, HAUS6, CDC7, CHD1L, MASTL, TERF1, FANCG, TICRR, ANLN, TPX2, ACLY, CENPF, RAD51, RFWD3, ID2, HAT1, DEPDC1, CDK1, NCAPD2, NSMF, FGFR4, CENPQ, RAD18, MCPH1	187	932	10057	2.76982	1.70095e-08	8.50473e-09	7.58661e-09
GOTERM_CC_DIRECT	GO:0005634	nucleus	73	30.0412	1.86487e-10	TOP2A, CCNF, FHL2, HMGB2, ENO1, FOXM1, BRCA2, SMC4, SMC2, CHAF1B, CHAF1A, SFR1, EME1, CHEK1, NUF2, NUSAP1, NEK2, MYBL2, FBXO5, SPDL1, KPNA2, DLGAP5, HELLS, LIG1, RMI1, VRK1, MASTL, DCK, CCNA2, MELK, CCNE2, INCENP, HAT1, BIRC5, RHNO1, PIF1, NIM1K, BLM, PARPBP, PCNA, PARN, CENPA, RAD54B, CCNB3, E2F1, ECT2, CENPT, GINS1, CENPU, RRM2, CENPW, DONSON, MAD2L1BP, RPA2, CDC7, DHCR24, CENPE, WEE1, KIF18B, …	187	1905	10057	2.06089	3.28217e-08	1.09276e-08	9.74792e-09
GOTERM_CC_DIRECT	GO:0000777	condensed chromosome kinetochore	9	3.7037	2.48355e-10	CENPT, CENPW, CENPH, INCENP, NUF2, CENPK, CENPA, NDC80, SPC25	187	17	10057	28.4722	4.37104e-08	1.09276e-08	9.74792e-09
GOTERM_BP_DIRECT	GO:0051301	cell division	14	5.76132	1.06729e-09	CENPT, CENPW, MASTL, NDC80, NCAPH, SMC2, CCNB3, CCNA2, KIF18B, NUF2, CDK1, BIRC5, NCAPD2, SPDL1	175	73	8994	9.85644	7.40698e-07	7.40698e-07	7.21487e-07
GOTERM_MF_DIRECT	GO:0005524	ATP binding	42	17.284	1.39714e-09	TOP2A, PIF1, NIM1K, BLM, ERCC6L, DGKB, MST1R, SMC4, AACS, AURKA, KIF15, SMC2, RAD54B, DGUOK, ORC1, CHEK1, NEK2, TK1, BUB1, HELLS, LIG1, PLK1, KIF23, VRK1, CDC7, CHD1L, MASTL, DCK, ACLY, CENPE, WEE1, KIF18B, MELK, RAD51, KIFC1, UBE2T, CDK2, CDK1, KIF2C, MVD, KIF20A, FGFR4	140	935	8532	2.73754	2.86413e-07	2.86413e-07	2.83618e-07
GOTERM_BP_DIRECT	GO:0006281	DNA repair	14	5.76132	1.75304e-08	PIF1, BLM, PCNA, PARPBP, RPA2, FANCC, FANCG, RAD54B, CHAF1B, CHAF1A, RAD51, EME1, UBE2T, CHEK1	175	91	8994	7.90681	1.2166e-05	6.08306e-06	5.92528e-06
GOTERM_CC_DIRECT	GO:0000775	chromosome, centromeric region	8	3.29218	2.39809e-07	CENPU, INCENP, CENPL, CENPM, BIRC5, CENPP, CENPQ, CENPC	187	25	10057	17.2098	4.22055e-05	8.44128e-06	7.53e-06
GOTERM_CC_DIRECT	GO:0030496	midbody	10	4.11523	1.57951e-06	CENPE, CENPF, INCENP, CDK1, BIRC5, NEK2, KIF23, KIF20A, ECT2, CEP55	187	61	10057	8.81652	0.000277956	4.63324e-05	4.13306e-05
GOTERM_BP_DIRECT	GO:0000281	mitotic cytokinesis	6	2.46914	4.44753e-06	ANLN, STMN1, NUSAP1, KIF23, KIF20A, CEP55	175	14	8994	22.0261	0.00308184	0.00102886	0.00100218
GOTERM_BP_DIRECT	GO:0006260	DNA replication	9	3.7037	6.08365e-06	TOP2A, GINS1, PIF1, CHAF1B, BLM, CHAF1A, RMI1, RPA2, TICRR	175	52	8994	8.89516	0.00421316	0.00105551	0.00102814
GOTERM_CC_DIRECT	GO:0005737	cytoplasm	63	25.9259	7.23425e-06	ERCC6L, PID1, HMGB2, FOXM1, SMC4, SMC2, CDC20, EME1, LRRTM3, STMN1, CHEK1, NUF2, NUSAP1, NEK2, FBXO5, TK1, KPNA2, DLGAP5, VRK1, HAUS6, CHD1L, MASTL, HAUS1, ACLY, MELK, INCENP, BIRC5, EVL, NSMF, NIM1K, PSMD12, BLM, PARPBP, PCNA, PARN, PDC, ORC5, TUBA3E, SLC9A3R1, KIAA1524, ORC1, CLSPN, ECT2, BUB1, BARD1, GINS1, FDPS, MCOLN3, DUT, MAD2L1BP, CDC7, FANCC, NDC80, GFAP, CENPE, CENPF, KIF18B, RAD51, CEN…	187	1984	10057	1.70776	0.00127242	0.000164307	0.00014657
GOTERM_CC_DIRECT	GO:0005813	centrosome	17	6.99588	7.46851e-06	ERCC6L, PCNA, HAUS6, KIF23, MASTL, BRCA2, HAUS1, SLC9A3R1, CENPF, HAUS8, ID2, CHEK1, CDK1, NEK2, CCDC77, RAD18, CEP55	187	236	10057	3.87404	0.0013136	0.000164307	0.00014657
GOTERM_BP_DIRECT	GO:0007067	mitotic nuclear division	9	3.7037	1.23029e-05	CENPT, CCNA2, WEE1, CENPW, INCENP, NUF2, CDK1, NUSAP1, MASTL	175	57	8994	8.11489	0.00850192	0.00156735	0.0015267
GOTERM_BP_DIRECT	GO:0051382	kinetochore assembly	5	2.05761	1.5809e-05	CENPT, CENPW, CENPH, CENPA, CENPC	175	9	8994	28.5524	0.0109116	0.00156735	0.0015267
GOTERM_BP_DIRECT	GO:0007076	mitotic chromosome condensation	5	2.05761	1.5809e-05	NUSAP1, NCAPD2, SMC4, NCAPH, SMC2	175	9	8994	28.5524	0.0109116	0.00156735	0.0015267
GOTERM_CC_DIRECT	GO:0000784	nuclear chromosome, telomeric region	9	3.7037	4.17413e-05	ORC5, PIF1, FEN1, RAD51, PCNA, ORC1, HAT1, CDK1, BRCA2	187	70	10057	6.91467	0.00731969	0.000816273	0.000728153
GOTERM_BP_DIRECT	GO:0000910	cytokinesis	6	2.46914	6.48939e-05	INCENP, PRC1, BIRC5, KIF20A, ECT2, BRCA2	175	23	8994	13.4072	0.0440387	0.00504623	0.00491535
GOTERM_BP_DIRECT	GO:0000724	double-strand break repair via homologous recombination	8	3.29218	6.5441e-05	BLM, RAD51, SFR1, CHEK1, CDK1, BRCA2, RAD54B, MCPH1	175	53	8994	7.75763	0.0444016	0.00504623	0.00491535
GOTERM_BP_DIRECT	GO:0006695	cholesterol biosynthetic process	5	2.05761	8.4422e-05	FDPS, INSIG1, DHCR24, MVD, HMGCR	175	13	8994	19.767	0.0569079	0.00585888	0.00570693
GOTERM_CC_DIRECT	GO:0005874	microtubule	10	4.11523	0.000100789	TUBA3E, CENPE, TPX2, KIF18B, INCENP, KIFC1, STMN1, NUSAP1, KIF23, KIF20A	187	101	10057	5.32483	0.0175834	0.00177389	0.00158239
GOTERM_BP_DIRECT	GO:0007018	microtubule-based movement	7	2.88066	0.000161889	CENPE, KIF18B, KIFC1, KIF2C, KIF23, KIF20A, KIF15	175	43	8994	8.36651	0.106277	0.0102137	0.0099488
GOTERM_MF_DIRECT	GO:0003777	microtubule motor activity	6	2.46914	0.000393801	CENPE, KIFC1, KIF2C, KIF23, KIF20A, KIF15	140	39	8532	9.37582	0.0775712	0.0403646	0.0399708
GOTERM_BP_DIRECT	GO:0006310	DNA recombination	5	2.05761	0.000417898	PIF1, BLM, LIG1, HMGB2, RPA2	175	19	8994	13.5248	0.251798	0.0241684	0.0235416
GOTERM_CC_DIRECT	GO:0005871	kinesin complex	6	2.46914	0.000424201	CENPE, KIF18B, KIF2C, KIF23, KIF20A, KIF15	187	35	10057	9.21956	0.0719552	0.00678722	0.00605451
GOTERM_BP_DIRECT	GO:0007059	chromosome segregation	6	2.46914	0.000593236	TOP2A, INCENP, NEK2, KNSTRN, NDC80, SPC25	175	36	8994	8.56571	0.337562	0.0310355	0.0302305
GOTERM_BP_DIRECT	GO:0000086	G2/M transition of mitotic cell cycle	5	2.05761	0.000626076	CHEK1, CDK1, BIRC5, FOXM1, MASTL	175	21	8994	12.2367	0.352498	0.0310355	0.0302305
GOTERM_CC_DIRECT	GO:0000778	condensed nuclear chromosome kinetochore	3	1.23457	0.00100828	BUB1B, CENPA, NDC80	187	3	10057	53.7807	0.162678	0.0126755	0.0113071
GOTERM_CC_DIRECT	GO:0000796	condensin complex	3	1.23457	0.00100828	SMC4, NCAPH, SMC2	187	3	10057	53.7807	0.162678	0.0126755	0.0113071
GOTERM_CC_DIRECT	GO:0031262	Ndc80 complex	3	1.23457	0.00100828	NUF2, NDC80, SPC25	187	3	10057	53.7807	0.162678	0.0126755	0.0113071
GOTERM_BP_DIRECT	GO:0006974	cellular response to DNA damage stimulus	7	2.88066	0.00110646	TOP2A, RAD51, UBE2T, CHEK1, CHD1L, MASTL, FANCG	175	61	8994	5.8977	0.536204	0.0511923	0.0498646
GOTERM_MF_DIRECT	GO:0005515	protein binding	8	3.29218	0.00125978	CENPT, CHAF1B, CENPW, CENPH, INCENP, NUF2, STMN1, NDC80	140	101	8532	4.82716	0.227728	0.0860852	0.0852453
GOTERM_CC_DIRECT	GO:0005657	replication fork	4	1.64609	0.00155284	PIF1, UHRF1, CHEK1, RAD18	187	13	10057	16.5479	0.239298	0.01822	0.0162531
GOTERM_BP_DIRECT	GO:0000070	mitotic sister chromatid segregation	4	1.64609	0.00176454	KIF18B, NEK2, CENPA, MAD2L1	175	13	8994	15.8136	0.70644	0.0765369	0.0745518
GOTERM_CC_DIRECT	GO:0070652	HAUS complex	3	1.23457	0.001992	HAUS8, HAUS6, HAUS1	187	4	10057	40.3356	0.295975	0.021912	0.0195465
GOTERM_BP_DIRECT	GO:0051988	regulation of attachment of spindle microtubules to kinetochore	3	1.23457	0.00217646	NEK2, ECT2, KNSTRN	175	4	8994	38.5457	0.779555	0.0853631	0.0831491
GOTERM_BP_DIRECT	GO:0007052	mitotic spindle organization	4	1.64609	0.00221403	STMN1, NDC80, AURKA, SPC25	175	14	8994	14.6841	0.785241	0.0853631	0.0831491
GOTERM_BP_DIRECT	GO:0006270	DNA replication initiation	4	1.64609	0.00272845	ORC5, CCNE2, MCM10, CDC7	175	15	8994	13.7051	0.849852	0.0996601	0.0970753
GOTERM_CC_DIRECT	GO:0005819	spindle	5	2.05761	0.00340471	TPX2, INCENP, NUSAP1, KIF20A, FBXO5	187	34	10057	7.90893	0.451326	0.0352488	0.0314435
GOTERM_BP_DIRECT	GO:0010032	meiotic chromosome condensation	3	1.23457	0.00358131	NCAPD2, SMC4, SMC2	175	5	8994	30.8366	0.917081	0.124272	0.121048
GOTERM_MF_DIRECT	GO:0003677	DNA binding	16	6.58436	0.00387112	CENPT, TOP2A, PRIM2, FEN1, BLM, PCNA, PARPBP, CENPW, LIG1, RPA2, CENPA, RAD54B, EME1, E2F1, NUSAP1, RAD18	140	426	8532	2.28893	0.548473	0.198395	0.196459
GOTERM_CC_DIRECT	GO:0005876	spindle microtubule	4	1.64609	0.00413919	CDK1, NUSAP1, BIRC5, AURKA	187	18	10057	11.9513	0.518095	0.0404721	0.0361029
GOTERM_BP_DIRECT	GO:0071479	cellular response to ionizing radiation	4	1.64609	0.00468917	BLM, RAD51, ECT2, RHNO1	175	18	8994	11.421	0.961686	0.154966	0.150947
GOTERM_BP_DIRECT	GO:0051310	metaphase plate congression	3	1.23457	0.00530378	CENPF, CENPQ, NDC80	175	6	8994	25.6971	0.975043	0.160036	0.155885
GOTERM_BP_DIRECT	GO:0034501	protein localization to kinetochore	3	1.23457	0.00530378	CDK1, BUB1B, SPDL1	175	6	8994	25.6971	0.975043	0.160036	0.155885
GOTERM_CC_DIRECT	GO:0000922	spindle pole	5	2.05761	0.00562114	TPX2, CENPF, NEK2, SPDL1, MAD2L1	187	39	10057	6.89497	0.629207	0.0520695	0.0464484
GOTERM_BP_DIRECT	GO:0010389	regulation of G2/M transition of mitotic cell cycle	3	1.23457	0.00733119	CCNB3, CCNA2, CENPF	175	7	8994	22.0261	0.993943	0.211994	0.206495
GOTERM_BP_DIRECT	GO:0090307	mitotic spindle assembly	4	1.64609	0.00836263	TPX2, BIRC5, MYBL2, NEK2	175	22	8994	9.34442	0.997056	0.232147	0.226126
GOTERM_CC_DIRECT	GO:0000228	nuclear chromosome	3	1.23457	0.00885285	TOP2A, RAD51, SMC2	187	8	10057	20.1678	0.79092	0.0779051	0.0694948
GOTERM_MF_DIRECT	GO:0008144	drug binding	4	1.64609	0.00929822	DHFR, TOP2A, HMGB2, DCK	140	27	8532	9.02857	0.852666	0.381227	0.377508
GOTERM_BP_DIRECT	GO:0007094	mitotic spindle assembly checkpoint	3	1.23457	0.00965123	BUB1B, BUB1, MAD2L1	175	8	8994	19.2729	0.998806	0.257614	0.250932
GOTERM_CC_DIRECT	GO:0005730	nucleolus	15	6.17284	0.0145524	TOP2A, FEN1, BLM, HMGB2, ACSL5, HN1, VRK1, FANCG, ACAT2, SMC2, CHAF1A, RAD51, ORC1, NUSAP1, CENPP	187	394	10057	2.04749	0.924229	0.121963	0.108797
GOTERM_BP_DIRECT	GO:0000079	regulation of cyclin-dependent protein serine/threonine kinase activity	3	1.23457	0.0151218	CCNB3, CCNA2, BLM	175	10	8994	15.4183	0.999974	0.374804	0.365082
GOTERM_BP_DIRECT	GO:0007019	microtubule depolymerization	3	1.23457	0.0151218	KIF18B, STMN1, KIF2C	175	10	8994	15.4183	0.999974	0.374804	0.365082
GOTERM_CC_DIRECT	GO:0005694	chromosome	4	1.64609	0.0159766	TOP2A, BLM, SMC4, RHNO1	187	29	10057	7.41803	0.941257	0.127813	0.114015
GOTERM_BP_DIRECT	GO:0010212	response to ionizing radiation	4	1.64609	0.0163482	RAD51, RFWD3, TICRR, RAD54B	175	28	8994	7.34204	0.999989	0.391228	0.381081
GOTERM_CC_DIRECT	GO:0043240	Fanconi anaemia nuclear complex	3	1.23457	0.0167673	FANCC, FANCB, FANCG	187	11	10057	14.6675	0.949007	0.128306	0.114455
GOTERM_MF_DIRECT	GO:0004674	protein serine/threonine kinase activity	8	3.29218	0.0170184	NIM1K, MELK, CHEK1, PLK1, CDK1, VRK1, CDC7, MASTL	140	163	8532	2.99106	0.970365	0.55876	0.553308
GOTERM_MF_DIRECT	GO:0000287	magnesium ion binding	7	2.88066	0.0192923	TOP2A, PIF1, NIM1K, DUT, WEE1, FEN1, ENO1	140	130	8532	3.28154	0.981566	0.55876	0.553308
GOTERM_MF_DIRECT	GO:0003682	chromatin binding	9	3.7037	0.0218053	TOP2A, HELLS, RAD51, PCNA, ORC1, UBE2T, CDK1, NCAPD2, TICRR	140	211	8532	2.59946	0.989106	0.55876	0.553308
GOTERM_CC_DIRECT	GO:0000794	condensed nuclear chromosome	3	1.23457	0.0232105	RAD51, CHEK1, NEK2	187	13	10057	12.4109	0.983968	0.17021	0.151835
GOTERM_BP_DIRECT	GO:0008152	metabolic process	5	2.05761	0.0241409	ACSS3, ACAA2, ACSL5, ACAT2, AACS	175	57	8994	4.50827	1	0.530693	0.516929
GOTERM_BP_DIRECT	GO:0051276	chromosome organization	3	1.23457	0.0252347	NCAPH2, BRCA2, SMC4	175	13	8994	11.8602	1	0.530693	0.516929
GOTERM_BP_DIRECT	GO:0051225	spindle assembly	3	1.23457	0.0252347	HAUS8, HAUS6, HAUS1	175	13	8994	11.8602	1	0.530693	0.516929
GOTERM_BP_DIRECT	GO:0006335	DNA replication-dependent nucleosome assembly	3	1.23457	0.0252347	CHAF1B, CHAF1A, HAT1	175	13	8994	11.8602	1	0.530693	0.516929
GOTERM_CC_DIRECT	GO:0000793	condensed chromosome	3	1.23457	0.026754	TOP2A, RAD51, HMGB2	187	14	10057	11.5244	0.991544	0.188348	0.168015
GOTERM_MF_DIRECT	GO:0003697	single-stranded DNA binding	4	1.64609	0.0287452	BLM, RAD51, MCM10, BRCA2	140	41	8532	5.94564	0.997469	0.654753	0.648365
GOTERM_BP_DIRECT	GO:0000132	establishment of mitotic spindle orientation	3	1.23457	0.0331242	SPDL1, CENPA, NDC80	175	15	8994	10.2789	1	0.664857	0.647613
GOTERM_CC_DIRECT	GO:0000790	nuclear chromatin	6	2.46914	0.0337486	CHAF1B, RAD51, CHAF1A, EME1, HAT1, HMGB2	187	97	10057	3.32664	0.997624	0.228452	0.20379
GOTERM_CC_DIRECT	GO:0097149	centralspindlin complex	2	0.823045	0.0366489	KIF23, ECT2	187	2	10057	53.7807	0.9986	0.230365	0.205496
GOTERM_CC_DIRECT	GO:0000942	condensed nuclear chromosome outer kinetochore	2	0.823045	0.0366489	BUB1, NDC80	187	2	10057	53.7807	0.9986	0.230365	0.205496
GOTERM_BP_DIRECT	GO:0051297	centrosome organization	3	1.23457	0.0373833	HAUS8, HAUS6, HAUS1	175	16	8994	9.63643	1	0.664857	0.647613
GOTERM_BP_DIRECT	GO:0051383	kinetochore organization	2	0.823045	0.0383203	SMC4, SMC2	175	2	8994	51.3943	1	0.664857	0.647613
GOTERM_BP_DIRECT	GO:1990426	mitotic recombination-dependent replication fork processing	2	0.823045	0.0383203	RAD51, BRCA2	175	2	8994	51.3943	1	0.664857	0.647613
GOTERM_BP_DIRECT	GO:0031577	spindle checkpoint	2	0.823045	0.0383203	BIRC5, SPDL1	175	2	8994	51.3943	1	0.664857	0.647613
GOTERM_BP_DIRECT	GO:0007057	spindle assembly involved in female meiosis I	2	0.823045	0.0383203	FBXO5, AURKA	175	2	8994	51.3943	1	0.664857	0.647613
GOTERM_BP_DIRECT	GO:0072757	cellular response to camptothecin	2	0.823045	0.0383203	BLM, RAD51	175	2	8994	51.3943	1	0.664857	0.647613
GOTERM_CC_DIRECT	GO:0035861	site of double-strand break	3	1.23457	0.0385661	RAD51, RFWD3, RAD18	187	17	10057	9.49072	0.999014	0.234056	0.208789
GOTERM_MF_DIRECT	GO:0003824	catalytic activity	4	1.64609	0.0386151	ACSS3, AMACR, ACSL5, AACS	140	46	8532	5.29938	0.999688	0.758318	0.75092
GOTERM_CC_DIRECT	GO:0072686	mitotic spindle	3	1.23457	0.0428695	CDK1, AURKA, MAD2L1	187	18	10057	8.96346	0.999552	0.248282	0.221478
GOTERM_MF_DIRECT	GO:0016887	ATPase activity	5	2.05761	0.0445026	CENPE, KIF2C, KIF23, KIF20A, KIF15	140	82	8532	3.71603	0.999911	0.758318	0.75092
GOTERM_CC_DIRECT	GO:0016363	nuclear matrix	4	1.64609	0.0447651	CENPF, BLM, UHRF1, LMNB1	187	43	10057	5.00286	0.999684	0.248282	0.221478
GOTERM_CC_DIRECT	GO:0016020	membrane	19	7.81893	0.0451421	PTPRT, NCAPH2, ENO1, NDC80, NCAPH, KIF15, GFAP, CENPE, NUF2, STMN1, CDK1, KIF2C, NCAPD2, EVL, CCDC77, KPNA2, BUB1, GTSE1, CEP55	187	633	10057	1.61427	0.999705	0.248282	0.221478
GOTERM_MF_DIRECT	GO:0042393	histone binding	3	1.23457	0.0452133	CHAF1B, HAT1, NCAPD2	140	21	8532	8.70612	0.999924	0.758318	0.75092
GOTERM_BP_DIRECT	GO:0032147	activation of protein kinase activity	3	1.23457	0.0464831	TPX2, CLSPN, ECT2	175	18	8994	8.56571	1	0.778758	0.75856
GOTERM_BP_DIRECT	GO:0007049	cell cycle	4	1.64609	0.0471295	CCNB3, CHAF1B, CHAF1A, E2F1	175	42	8994	4.89469	1	0.778758	0.75856
GOTERM_MF_DIRECT	GO:0016747	transferase activity, transferring acyl groups other than amino-acyl groups	2	0.823045	0.0480884	ACAA2, ACAT2	140	3	8532	40.6286	0.999959	0.758318	0.75092
GOTERM_BP_DIRECT	GO:0032508	DNA duplex unwinding	3	1.23457	0.0513058	PIF1, GINS2, BLM	175	19	8994	8.11489	1	0.828051	0.806574
GOTERM_CC_DIRECT	GO:0043234	protein complex	6	2.46914	0.0514207	CRB2, FEN1, INCENP, ID2, HAT1, HMGB2	187	109	10057	2.96041	0.999908	0.266294	0.237546
GOTERM_CC_DIRECT	GO:0000781	chromosome, telomeric region	3	1.23457	0.0519774	BLM, HAT1, CHEK1	187	20	10057	8.06711	0.999917	0.266294	0.237546
GOTERM_CC_DIRECT	GO:0000811	GINS complex	2	0.823045	0.0544692	GINS1, GINS2	187	3	10057	35.8538	0.999948	0.266294	0.237546
GOTERM_CC_DIRECT	GO:0033186	CAF-1 complex	2	0.823045	0.0544692	CHAF1B, CHAF1A	187	3	10057	35.8538	0.999948	0.266294	0.237546
GOTERM_BP_DIRECT	GO:0000727	double-strand break repair via break-induced replication	2	0.823045	0.0569293	GINS2, CDC7	175	3	8994	34.2629	1	0.877976	0.855205
GOTERM_BP_DIRECT	GO:0072711	cellular response to hydroxyurea	2	0.823045	0.0569293	BLM, RAD51	175	3	8994	34.2629	1	0.877976	0.855205
GOTERM_BP_DIRECT	GO:0006633	fatty acid biosynthetic process	3	1.23457	0.061454	ACLY, SC5D, MSMO1	175	21	8994	7.34204	1	0.927153	0.903106
GOTERM_MF_DIRECT	GO:0019237	centromeric DNA binding	2	0.823045	0.0636021	CENPA, CENPC	140	4	8532	30.4714	0.999999	0.931316	0.92223
GOTERM_CC_DIRECT	GO:0000779	condensed chromosome, centromeric region	2	0.823045	0.0719616	CENPE, NCAPD2	187	4	10057	26.8904	0.999998	0.316631	0.282449
GOTERM_CC_DIRECT	GO:0000940	condensed chromosome outer kinetochore	2	0.823045	0.0719616	BUB1B, SPDL1	187	4	10057	26.8904	0.999998	0.316631	0.282449
GOTERM_CC_DIRECT	GO:0043203	axon hillock	2	0.823045	0.0719616	TPX2, AURKA	187	4	10057	26.8904	0.999998	0.316631	0.282449
GOTERM_CC_DIRECT	GO:0000800	lateral element	2	0.823045	0.0719616	BLM, RAD51	187	4	10057	26.8904	0.999998	0.316631	0.282449
GOTERM_BP_DIRECT	GO:0085020	protein K6-linked ubiquitination	2	0.823045	0.0751803	BARD1, UBE2T	175	4	8994	25.6971	1	1	0.975469
GOTERM_BP_DIRECT	GO:0045132	meiotic chromosome segregation	2	0.823045	0.0751803	SMC4, SMC2	175	4	8994	25.6971	1	1	0.975469
GOTERM_BP_DIRECT	GO:0046602	regulation of mitotic centrosome separation	2	0.823045	0.0751803	CHEK1, NEK2	175	4	8994	25.6971	1	1	0.975469
GOTERM_CC_DIRECT	GO:0045171	intercellular bridge	3	1.23457	0.0773282	KIF23, CDC7, CEP55	187	25	10057	6.45369	0.999999	0.330021	0.294394
GOTERM_CC_DIRECT	GO:0048471	perinuclear region of cytoplasm	9	3.7037	0.0787551	SLC9A3R1, RAD51, MLPH, CAV1, HMGB2, BUB1B, AURKA, MAD2L1, CDKN3	187	241	10057	2.00841	0.999999	0.330021	0.294394
GOTERM_MF_DIRECT	GO:0010485	H4 histone acetyltransferase activity	2	0.823045	0.0788647	HAT1, BRCA2	140	5	8532	24.3771	1	1	0.995098
GOTERM_BP_DIRECT	GO:0018105	peptidyl-serine phosphorylation	5	2.05761	0.082223	CDK1, VRK1, CDC7, CLSPN, MASTL	175	85	8994	3.02319	1	1	0.975469
GOTERM_CC_DIRECT	GO:0031298	replication fork protection complex	2	0.823045	0.0891322	GINS2, MCM10	187	5	10057	21.5123	1	0.36482	0.325436
GOTERM_BP_DIRECT	GO:0031497	chromatin assembly	2	0.823045	0.09308	CHAF1B, CHAF1A	175	5	8994	20.5577	1	1	0.975469
GOTERM_BP_DIRECT	GO:0016126	sterol biosynthetic process	2	0.823045	0.09308	MSMO1, HMGCR	175	5	8994	20.5577	1	1	0.975469
GOTERM_BP_DIRECT	GO:0051315	attachment of mitotic spindle microtubules to kinetochore	2	0.823045	0.09308	CENPE, NDC80	175	5	8994	20.5577	1	1	0.975469
GOTERM_BP_DIRECT	GO:0010216	maintenance of DNA methylation	2	0.823045	0.09308	HELLS, UHRF1	175	5	8994	20.5577	1	1	0.975469

## Sheet: DEGs in 11 d & in MEturquoise
Category	Term		Count	%	PValue	Genes	List Total	Pop Hits	Pop Total	Fold Enrichment	Bonferroni	Benjamini	FDR	Genes
GOTERM_CC_DIRECT	GO:0031012	extracellular matrix	21	2.87671	1.48823e-08	FBN3, EGFL7, MMP7, AHSG, MMP2, MEPE, FBLN2, MMP10, COCH, TGFBR2, LGALS3, TF, MMP13, MMP27, CILP, MMP23B, MGP, EMILIN2, COL8A1, IGFBP7, FGF10	541	85	10057	4.59274	4.04799e-06	4.048e-06	3.94382e-06	FBN3, EGFL7, MMP7, AHSG, MMP2, MEPE, FBLN2, MMP10, COCH, TGFBR2, LGALS3, TF, MMP13, MMP27, CILP, MMP23B, MGP, EMILIN2, COL8A1, IGFBP7, FGF10
GOTERM_CC_DIRECT	GO:0005615	extracellular space	65	8.90411	3.09614e-08	WFDC1, CPZ, FGF1, CTSS, LGALS3, BMPER, FGF9, CD36, B2M, POSTN, EDN2, WNT5B, MMP2, ADIPOQ, IL18, MEPE, IL8L1, SFRP2, NRG4, COL6A2, PLBD1, VWA1, TFF2, EZR, GAS6, HBEGF, LAMA5, SEMA3A, OVALX, PDGFA, LPL, TNFRSF11B, EXFABP, FBLN5, CPN1, PRTG, CST3, ADAMTS15, WNT6, TTR, FRZB, C6ORF58, STC2, CCL4, PDGFC, IGFBP7, PLTP, ANGPT1, TNFSF15, RARRES1, ERAP1, LY86, PODN, SORL1, BMP4, MOV10, BMP2, IL6, TF, FABP3…	541	587	10057	2.05848	8.42146e-06	4.21075e-06	4.10238e-06	WFDC1, CPZ, FGF1, CTSS, LGALS3, BMPER, FGF9, CD36, B2M, POSTN, EDN2, WNT5B, MMP2, ADIPOQ, IL18, MEPE, IL8L1, SFRP2, NRG4, COL6A2, PLBD1, VWA1, TFF2, EZR, GAS6, HBEGF, LAMA5, SEMA3A, OVALX, PDGFA, LPL, TNFRSF11B, EXFABP, FBLN5, CPN1, PRTG, CST3, ADAMTS15, WNT6, TTR, FRZB, C6ORF58, STC2, CCL4, PDGFC, IGFBP7, PLTP, ANGPT1, TNFSF15, RARRES1, ERAP1, LY86, PODN, SORL1, BMP4, MOV10, BMP2, IL6, TF, FABP3…
GOTERM_CC_DIRECT	GO:0005578	proteinaceous extracellular matrix	25	3.42466	8.5662e-08	VIT, FBN3, ELN, LECT1, NDNF, TNFRSF11B, CPZ, FGF1, COCH, HAPLN1, ADAMTS15, VTN, WNT6, SGPL1, ADAMTS18, POSTN, VWF, WNT5B, RARRES1, MEPE, CRISPLD2, COL6A2, COL6A1, MATN1, HPSE	541	130	10057	3.57493	2.32998e-05	7.76669e-06	7.56681e-06	VIT, FBN3, ELN, LECT1, NDNF, TNFRSF11B, CPZ, FGF1, COCH, HAPLN1, ADAMTS15, VTN, WNT6, SGPL1, ADAMTS18, POSTN, VWF, WNT5B, RARRES1, MEPE, CRISPLD2, COL6A2, COL6A1, MATN1, HPSE
GOTERM_CC_DIRECT	GO:0005887	integral component of plasma membrane	60	8.21918	2.75209e-07	STEAP3, TENM3, TNFRSF6B, CD82, PLXND1, SLC7A11, AQP1, ALCAM, HTR7, SLC22A16, NRCAM, SLC39A8, SLC16A2, EPHB1, IFITM5, CDON, EPHA5, UTS2R, SLC13A4, TRPC4, SEMA6D, SLC2A12, SLC6A13, OPRM1, SSTR2, ADRA2C, SLCO4A1, SLCO2A1, IGDCC3, PLA2R1, STEAP2, TLR3, HBEGF, NLGN3, SLC43A2, PTGER3, TNFRSF11B, SLC7A1, ANKH, PLXNA2, PLXNA1, TSPAN2, SLC13A5, ABCA1, KCNJ5, NTRK2, KCNJ8, GCGR, HTR1A, LAPTM5, SLC4A10, HTR…	541	555	10057	2.00969	7.48541e-05	1.87142e-05	1.82326e-05	STEAP3, TENM3, TNFRSF6B, CD82, PLXND1, SLC7A11, AQP1, ALCAM, HTR7, SLC22A16, NRCAM, SLC39A8, SLC16A2, EPHB1, IFITM5, CDON, EPHA5, UTS2R, SLC13A4, TRPC4, SEMA6D, SLC2A12, SLC6A13, OPRM1, SSTR2, ADRA2C, SLCO4A1, SLCO2A1, IGDCC3, PLA2R1, STEAP2, TLR3, HBEGF, NLGN3, SLC43A2, PTGER3, TNFRSF11B, SLC7A1, ANKH, PLXNA2, PLXNA1, TSPAN2, SLC13A5, ABCA1, KCNJ5, NTRK2, KCNJ8, GCGR, HTR1A, LAPTM5, SLC4A10, HTR…
GOTERM_CC_DIRECT	GO:0005576	extracellular region	34	4.65753	1.12917e-05	COLEC10, C1S, SEMA3A, LPL, TRH, TULP1, NTS, FGF1, CHRDL1, CXCL14, CST3, PRRG3, FGF7, ESM1, BMPER, FRZB, BGLAP, LIPH, CCL4, B2M, ST6GAL1, F10, IGFBP4, ADIPOQ, NOG2, CCK, NGF, BMP4, BMP2, SFRP2, PGR, TLL1, CCDC3, FGF10	541	275	10057	2.29836	0.00306666	0.000614271	0.000598462	COLEC10, C1S, SEMA3A, LPL, TRH, TULP1, NTS, FGF1, CHRDL1, CXCL14, CST3, PRRG3, FGF7, ESM1, BMPER, FRZB, BGLAP, LIPH, CCL4, B2M, ST6GAL1, F10, IGFBP4, ADIPOQ, NOG2, CCK, NGF, BMP4, BMP2, SFRP2, PGR, TLL1, CCDC3, FGF10
GOTERM_BP_DIRECT	GO:0048709	oligodendrocyte differentiation	7	0.958904	5.41639e-05	NLGN3, VTN, NTRK2, TRPC4, TSPAN2, SOX8, SOX9	494	14	8994	9.10324	0.104902	0.110819	0.110548	NLGN3, VTN, NTRK2, TRPC4, TSPAN2, SOX8, SOX9
GOTERM_BP_DIRECT	GO:0002062	chondrocyte differentiation	8	1.09589	0.000217842	BMP4, SNX19, FGF9, WNT5B, MUSTN1, SOX9, EXFABP, RUNX3	494	24	8994	6.06883	0.359658	0.169085	0.168672	BMP4, SNX19, FGF9, WNT5B, MUSTN1, SOX9, EXFABP, RUNX3
GOTERM_BP_DIRECT	GO:0010811	positive regulation of cell-substrate adhesion	7	0.958904	0.000277322	VIT, VTN, EGFLAM, COL8A1, NDNF, EDIL3, FBLN2	494	18	8994	7.0803	0.433048	0.169085	0.168672	VIT, VTN, EGFLAM, COL8A1, NDNF, EDIL3, FBLN2
GOTERM_BP_DIRECT	GO:0007528	neuromuscular junction development	7	0.958904	0.000386713	NTRK2, CACNB4, ALS2, MUSK, COL4A1, NEDD4, CACNA2D2	494	19	8994	6.70765	0.546775	0.169085	0.168672	NTRK2, CACNB4, ALS2, MUSK, COL4A1, NEDD4, CACNA2D2
GOTERM_BP_DIRECT	GO:0030198	extracellular matrix organization	12	1.64384	0.000413209	VIT, VTN, POSTN, EGFLAM, CRISPLD2, ITGA8, VWA1, NDNF, TNFRSF11B, NCAM1, SOX9, HPSE	494	61	8994	3.5816	0.570701	0.169085	0.168672	VIT, VTN, POSTN, EGFLAM, CRISPLD2, ITGA8, VWA1, NDNF, TNFRSF11B, NCAM1, SOX9, HPSE
GOTERM_CC_DIRECT	GO:0043235	receptor complex	13	1.78082	0.000526458	NTRK2, MUSK, LOXL4, LIFR, ACVR2B, PLXDC1, TGFBR2, KCTD8, ERBB4, PGR, KCTD12, PLA2R1, ENG	541	74	10057	3.26575	0.133449	0.0238661	0.0232519	NTRK2, MUSK, LOXL4, LIFR, ACVR2B, PLXDC1, TGFBR2, KCTD8, ERBB4, PGR, KCTD12, PLA2R1, ENG
GOTERM_BP_DIRECT	GO:0070374	positive regulation of ERK1 and ERK2 cascade	14	1.91781	0.000600936	SEMA7A, ANGPT1, PDGFA, RASGRP1, BMP4, BMPER, ERBB4, PDGFC, CCL4, F2RL1, CD36, GAS6, FGFR3, FGF10	494	84	8994	3.03441	0.707674	0.189498	0.189035	SEMA7A, ANGPT1, PDGFA, RASGRP1, BMP4, BMPER, ERBB4, PDGFC, CCL4, F2RL1, CD36, GAS6, FGFR3, FGF10
GOTERM_BP_DIRECT	GO:0007155	cell adhesion	18	2.46575	0.00064833	MYBPC3, POSTN, VWF, NRXN1, LSAMP, NRXN3, SORBS2, HAPLN1, FERMT1, KITLG, ALCAM, COL6A2, COL6A1, ITGA8, COL8A1, IGFBP7, NCAM1, CNTN4	494	129	8994	2.54044	0.734705	0.189498	0.189035	MYBPC3, POSTN, VWF, NRXN1, LSAMP, NRXN3, SORBS2, HAPLN1, FERMT1, KITLG, ALCAM, COL6A2, COL6A1, ITGA8, COL8A1, IGFBP7, NCAM1, CNTN4
GOTERM_BP_DIRECT	GO:0006955	immune response	16	2.19178	0.000843904	TNFRSF6B, BLB2, TNFSF15, IL18, TNFRSF11B, CXCL14, CTSS, OASL, VTN, IL8L1, C7, CCL4, CD36, ENPP3, B2M	494	109	8994	2.67251	0.822246	0.194679	0.194203	TNFRSF6B, BLB2, TNFSF15, IL18, TNFRSF11B, CXCL14, CTSS, OASL, VTN, IL8L1, C7, CCL4, CD36, ENPP3, B2M
GOTERM_BP_DIRECT	GO:0030335	positive regulation of cell migration	15	2.05479	0.00085636	SEMA7A, CEMIP, WNT5B, SEMA6D, INSR, LEF1, PDGFA, NEDD9, PIK3R1, FGF1, AQP1, TGFBR2, PAK1, FAM110C, PDGFC	494	98	8994	2.78671	0.826723	0.194679	0.194203	SEMA7A, CEMIP, WNT5B, SEMA6D, INSR, LEF1, PDGFA, NEDD9, PIK3R1, FGF1, AQP1, TGFBR2, PAK1, FAM110C, PDGFC
GOTERM_CC_DIRECT	GO:0009986	cell surface	26	3.56164	0.000877697	GRIA1, NLGN3, CLSTN3, NRXN1, SDC3, PDGFA, LPL, SLC7A11, ANTXR1, PKD1, ADAMTS15, WNT6, PDGFC, PRNP, WNT5B, TRPC4, ADIPOQ, ANO6, SULF2, LRFN5, ITGA8, PLA2R1, MET, HBEGF, LY6E, FGF10	541	236	10057	2.04801	0.212458	0.0341048	0.0332271	GRIA1, NLGN3, CLSTN3, NRXN1, SDC3, PDGFA, LPL, SLC7A11, ANTXR1, PKD1, ADAMTS15, WNT6, PDGFC, PRNP, WNT5B, TRPC4, ADIPOQ, ANO6, SULF2, LRFN5, ITGA8, PLA2R1, MET, HBEGF, LY6E, FGF10
GOTERM_CC_DIRECT	GO:0043005	neuron projection	15	2.05479	0.00105577	TPH2, TENM3, SLC6A13, STMN3, UNC5C, OPRM1, HNMT, SSTR2, CYGB, GAP43, GRIN3A, KIF5C, PALM, DCX, GPR149	541	102	10057	2.73377	0.24973	0.0358963	0.0349725	TPH2, TENM3, SLC6A13, STMN3, UNC5C, OPRM1, HNMT, SSTR2, CYGB, GAP43, GRIN3A, KIF5C, PALM, DCX, GPR149
GOTERM_CC_DIRECT	GO:0070062	extracellular exosome	104	14.2466	0.00127565	CD82, CLSTN3, NUDT1, LOXL4, HNMT, LIPA, ANTXR1, AQP1, LGALS3, ALCAM, FGF9, ENPP3, UBASH3A, ENPP6, B2M, EPHB1, TGM2, ST6GAL1, WNT5B, ADIPOQ, SLC6A13, LIFR, TOM1L1, COL4A2, CRISPLD2, COL8A1, PLA2R1, EZR, PVALB, SLC1A1, LPL, FBLN2, FBLN5, VTN, C7, PDGFC, PLCG2, PLXNA1, MYH11, IGFBP7, PRNP, SLC37A2, ST14, INSR, RARRES1, RASSF9, ALDH6A1, CILP, GIPC2, SERINC2, PYGB, GABRB2, BTG2, CAB39L, PTPRO, CPZ, PK…	541	1448	10057	1.33517	0.293335	0.0385531	0.0375609	CD82, CLSTN3, NUDT1, LOXL4, HNMT, LIPA, ANTXR1, AQP1, LGALS3, ALCAM, FGF9, ENPP3, UBASH3A, ENPP6, B2M, EPHB1, TGM2, ST6GAL1, WNT5B, ADIPOQ, SLC6A13, LIFR, TOM1L1, COL4A2, CRISPLD2, COL8A1, PLA2R1, EZR, PVALB, SLC1A1, LPL, FBLN2, FBLN5, VTN, C7, PDGFC, PLCG2, PLXNA1, MYH11, IGFBP7, PRNP, SLC37A2, ST14, INSR, RARRES1, RASSF9, ALDH6A1, CILP, GIPC2, SERINC2, PYGB, GABRB2, BTG2, CAB39L, PTPRO, CPZ, PK…
GOTERM_MF_DIRECT	GO:0004222	metalloendopeptidase activity	12	1.64384	0.00146239	ADAM19, ADAMTS15, SGPL1, MMP7, MMP13, MME, MMP27, MMP2, ADAMTS18, MMP23B, TLL1, MMP10	459	72	8532	3.09804	0.544947	0.341088	0.340454	ADAM19, ADAMTS15, SGPL1, MMP7, MMP13, MME, MMP27, MMP2, ADAMTS18, MMP23B, TLL1, MMP10
GOTERM_BP_DIRECT	GO:0003151	outflow tract morphogenesis	7	0.958904	0.00190614	BMP4, FZD2, SFRP2, PLXND1, NEDD4, ZFPM1, TGFBR2	494	25	8994	5.09781	0.979833	0.315768	0.314996	BMP4, FZD2, SFRP2, PLXND1, NEDD4, ZFPM1, TGFBR2
GOTERM_BP_DIRECT	GO:0001755	neural crest cell migration	9	1.23288	0.00203945	LAMA5, SEMA7A, KITLG, ERBB4, SEMA6D, SEMA3A, LEF1, SOX8, SOX9	494	43	8994	3.81066	0.984655	0.315768	0.314996	LAMA5, SEMA7A, KITLG, ERBB4, SEMA6D, SEMA3A, LEF1, SOX8, SOX9
GOTERM_BP_DIRECT	GO:0032496	response to lipopolysaccharide	10	1.36986	0.00212235	IL8L1, TF, TNFRSF6B, KCNJ8, GCH1, PLCG2, BDKRB1, TNFRSF11B, EXFABP, MT4	494	53	8994	3.43518	0.987054	0.315768	0.314996	IL8L1, TF, TNFRSF6B, KCNJ8, GCH1, PLCG2, BDKRB1, TNFRSF11B, EXFABP, MT4
GOTERM_BP_DIRECT	GO:0051607	defense response to virus	10	1.36986	0.00212235	IL6, KCNJ8, RSAD2, IRF1, MX1, IFIT5, F2RL1, ABCC9, TLR3, OASL	494	53	8994	3.43518	0.987054	0.315768	0.314996	IL6, KCNJ8, RSAD2, IRF1, MX1, IFIT5, F2RL1, ABCC9, TLR3, OASL
GOTERM_CC_DIRECT	GO:0030424	axon	14	1.91781	0.00215511	CHRNB2, EPHA5, MME, CHRNA7, SEMA3A, CCK, GDPD5, AQP1, GAP43, ALCAM, PALM, NRCAM, EPHB1, PVALB	541	98	10057	2.65566	0.443909	0.058619	0.0571105	CHRNB2, EPHA5, MME, CHRNA7, SEMA3A, CCK, GDPD5, AQP1, GAP43, ALCAM, PALM, NRCAM, EPHB1, PVALB
GOTERM_BP_DIRECT	GO:0048747	muscle fiber development	5	0.684932	0.00216068	UCHL1, CACNB4, LEF1, CACNA2D2, EXFABP	494	11	8994	8.27567	0.988032	0.315768	0.314996	UCHL1, CACNB4, LEF1, CACNA2D2, EXFABP
GOTERM_MF_DIRECT	GO:0005509	calcium ion binding	37	5.06849	0.00219182	NECAB2, FBN3, C1S, CETN1, CLSTN3, FBLN2, RASGRP1, RYR3, NCALD, FBLN5, NKD1, RASGRP3, PRRG3, EGFLAM, MMP27, BGLAP, REPS2, SVEP1, EDIL3, DUOX2, EGFL7, F10, SUSD1, TBC1D9, MMP10, SULF2, DLK2, CAPN13, CAPN14, MMP13, MGP, MATN1, PLCH1, TLL1, PPEF1, GAS6, PVALB	459	409	8532	1.68158	0.692873	0.341088	0.340454	NECAB2, FBN3, C1S, CETN1, CLSTN3, FBLN2, RASGRP1, RYR3, NCALD, FBLN5, NKD1, RASGRP3, PRRG3, EGFLAM, MMP27, BGLAP, REPS2, SVEP1, EDIL3, DUOX2, EGFL7, F10, SUSD1, TBC1D9, MMP10, SULF2, DLK2, CAPN13, CAPN14, MMP13, MGP, MATN1, PLCH1, TLL1, PPEF1, GAS6, PVALB
GOTERM_BP_DIRECT	GO:0030154	cell differentiation	18	2.46575	0.00239163	BLK, MUSK, EYA4, SDC3, NOG2, LECT1, MATK, EXFABP, GLI1, HHEX, SFRP2, FRZB, MGP, ITGA8, BTK, RGS20, TLL1, DHCR7	494	145	8994	2.26011	0.992547	0.326218	0.325421	BLK, MUSK, EYA4, SDC3, NOG2, LECT1, MATK, EXFABP, GLI1, HHEX, SFRP2, FRZB, MGP, ITGA8, BTK, RGS20, TLL1, DHCR7
GOTERM_MF_DIRECT	GO:0005201	extracellular matrix structural constituent	8	1.09589	0.00263425	FBN3, COL4A2, COL4A1, ELN, MGP, MATN1, MEPE, HAPLN1	459	36	8532	4.13072	0.758068	0.341088	0.340454	FBN3, COL4A2, COL4A1, ELN, MGP, MATN1, MEPE, HAPLN1
GOTERM_MF_DIRECT	GO:0050839	cell adhesion molecule binding	5	0.684932	0.00287225	POSTN, TENM3, NRCAM, EZR, CD200	459	12	8532	7.7451	0.787219	0.341088	0.340454	POSTN, TENM3, NRCAM, EZR, CD200
GOTERM_BP_DIRECT	GO:0021785	branchiomotor neuron axon guidance	4	0.547945	0.00289061	PLXND1, SEMA3A, PLXNA2, PLXNA1	494	6	8994	12.1377	0.997322	0.347894	0.347043	PLXND1, SEMA3A, PLXNA2, PLXNA1
GOTERM_BP_DIRECT	GO:1902287	semaphorin-plexin signaling pathway involved in axon guidance	4	0.547945	0.00289061	PLXND1, SEMA3A, PLXNA2, PLXNA1	494	6	8994	12.1377	0.997322	0.347894	0.347043	PLXND1, SEMA3A, PLXNA2, PLXNA1
GOTERM_MF_DIRECT	GO:0008201	heparin binding	11	1.50685	0.00316996	BMP4, ADAMTS15, POSTN, PCOLCE2, CRISPLD2, OVALX, LPL, NDNF, FGF1, HBEGF, FGF10	459	68	8532	3.00692	0.818799	0.341088	0.340454	BMP4, ADAMTS15, POSTN, PCOLCE2, CRISPLD2, OVALX, LPL, NDNF, FGF1, HBEGF, FGF10
GOTERM_BP_DIRECT	GO:0030334	regulation of cell migration	8	1.09589	0.00349063	LAMA5, PLXND1, LMO4, PLXNA2, PLXNA1, NEXN, UNC5C, NTN1	494	37	8994	3.93654	0.999219	0.396768	0.395798	LAMA5, PLXND1, LMO4, PLXNA2, PLXNA1, NEXN, UNC5C, NTN1
GOTERM_BP_DIRECT	GO:0007275	multicellular organism development	20	2.73973	0.00399561	FZD2, HLF, TNFRSF6B, MUSK, EYA4, EBF3, TNFRSF11B, UNC5C, CPZ, GLI1, CHRDL1, PRTG, WNT6, HHEX, DACH1, SFRP2, FRZB, SALL4, GSC, TLL1	494	178	8994	2.04567	0.999723	0.430264	0.429212	FZD2, HLF, TNFRSF6B, MUSK, EYA4, EBF3, TNFRSF11B, UNC5C, CPZ, GLI1, CHRDL1, PRTG, WNT6, HHEX, DACH1, SFRP2, FRZB, SALL4, GSC, TLL1
GOTERM_BP_DIRECT	GO:0043065	positive regulation of apoptotic process	13	1.78082	0.00465164	UNC5C, BMP4, NET1, ALDH1A3, IL6, RASSF2, SFRP2, ERBB4, FRZB, KCNMA1, ANKRD1, BMF, TGM2	494	93	8994	2.54499	0.999928	0.46695	0.465809	UNC5C, BMP4, NET1, ALDH1A3, IL6, RASSF2, SFRP2, ERBB4, FRZB, KCNMA1, ANKRD1, BMF, TGM2
GOTERM_BP_DIRECT	GO:0008284	positive regulation of cell proliferation	18	2.46575	0.00479274	NTRK2, MARCKSL1, EDN2, INSR, CHRNA7, PDGFA, LIFR, EXFABP, GLI1, FGF1, NTN1, ESM1, SFRP2, FGF9, PDGFC, MAB21L2, FGFR3, HBEGF	494	155	8994	2.1143	0.999946	0.46695	0.465809	NTRK2, MARCKSL1, EDN2, INSR, CHRNA7, PDGFA, LIFR, EXFABP, GLI1, FGF1, NTN1, ESM1, SFRP2, FGF9, PDGFC, MAB21L2, FGFR3, HBEGF
GOTERM_CC_DIRECT	GO:0043234	protein complex	14	1.91781	0.00548632	TES, DTNA, GCH1, EPB41, CLSTN3, NRXN1, PAK1, RASSF2, TTR, ALS2, COL6A2, SALL4, COL6A1, SNTB1	541	109	10057	2.38766	0.776062	0.135662	0.13217	TES, DTNA, GCH1, EPB41, CLSTN3, NRXN1, PAK1, RASSF2, TTR, ALS2, COL6A2, SALL4, COL6A1, SNTB1
GOTERM_MF_DIRECT	GO:0005539	glycosaminoglycan binding	4	0.547945	0.00702681	VIT, EGFLAM, TGFBR2, ENG	459	8	8532	9.29412	0.977489	0.565669	0.564617	VIT, EGFLAM, TGFBR2, ENG
GOTERM_CC_DIRECT	GO:0005886	plasma membrane	76	10.411	0.00708557	GABRB2, SLC27A1, TES, ATP8A2, DIRAS1, FHL1, TRH, PANX2, UCHL1, ALCAM, RGS1, PALM, BDKRB2, NRCAM, CA9, SCN5A, SLC16A9, ENPP6, RGS6, EPHA5, ZHX2, MUSK, ENTPD3, MME, MMP2, RHBDF2, EMP1, ANO6, UNC5C, IL16, TGFBR2, SLCO4A1, SLCO2A1, MALL, BTK, GAS1, RGS7BP, CAMK1G, LY6E, CEMIP, EPB41, NPR2, CHRNA7, LPL, LPAR4, TULP1, CD1C, PAK1, TMEM204, PDGFC, PLCG2, RGS20, S1PR3, NCAM1, GPR158, MFAP3L, PRNP, LINGO1,…	541	1060	10057	1.33284	0.855451	0.160606	0.156473	GABRB2, SLC27A1, TES, ATP8A2, DIRAS1, FHL1, TRH, PANX2, UCHL1, ALCAM, RGS1, PALM, BDKRB2, NRCAM, CA9, SCN5A, SLC16A9, ENPP6, RGS6, EPHA5, ZHX2, MUSK, ENTPD3, MME, MMP2, RHBDF2, EMP1, ANO6, UNC5C, IL16, TGFBR2, SLCO4A1, SLCO2A1, MALL, BTK, GAS1, RGS7BP, CAMK1G, LY6E, CEMIP, EPB41, NPR2, CHRNA7, LPL, LPAR4, TULP1, CD1C, PAK1, TMEM204, PDGFC, PLCG2, RGS20, S1PR3, NCAM1, GPR158, MFAP3L, PRNP, LINGO1,…
GOTERM_BP_DIRECT	GO:0001569	patterning of blood vessels	6	0.821918	0.00716763	SFRP2, PLXND1, COL4A1, LEF1, TGFBR2, ENG	494	23	8994	4.74952	1	0.623854	0.62233	SFRP2, PLXND1, COL4A1, LEF1, TGFBR2, ENG
GOTERM_BP_DIRECT	GO:0001843	neural tube closure	8	1.09589	0.00722448	BMP4, ST14, MTHFD1L, LMO4, SALL4, SHROOM3, PRICKLE1, CC2D2A	494	42	8994	3.4679	1	0.623854	0.62233	BMP4, ST14, MTHFD1L, LMO4, SALL4, SHROOM3, PRICKLE1, CC2D2A
GOTERM_MF_DIRECT	GO:0008083	growth factor activity	8	1.09589	0.00736	BMP4, KITLG, BMP2, IL6, PDGFC, NGF, FGF1, HBEGF	459	43	8532	3.45828	0.981208	0.565669	0.564617	BMP4, KITLG, BMP2, IL6, PDGFC, NGF, FGF1, HBEGF
GOTERM_BP_DIRECT	GO:0006954	inflammatory response	15	2.05479	0.00779132	TNFRSF6B, PTGER3, LY86, IL18, TNFRSF11B, EXFABP, LIPA, PTGS1, IL8L1, IL6, CCL4, BDKRB1, S1PR3, TSPAN2, TLR3	494	124	8994	2.2024	1	0.623854	0.62233	TNFRSF6B, PTGER3, LY86, IL18, TNFRSF11B, EXFABP, LIPA, PTGS1, IL8L1, IL6, CCL4, BDKRB1, S1PR3, TSPAN2, TLR3
GOTERM_BP_DIRECT	GO:0001503	ossification	7	0.958904	0.00822233	BMP4, BMP2, RASSF2, AHSG, MGP, SOX9, RUNX3	494	33	8994	3.86198	1	0.623854	0.62233	BMP4, BMP2, RASSF2, AHSG, MGP, SOX9, RUNX3
GOTERM_BP_DIRECT	GO:0051897	positive regulation of protein kinase B signaling	8	1.09589	0.00823268	F10, ANGPT1, INSR, FAM110C, PDGFA, HPSE, GAS6, HBEGF	494	43	8994	3.38725	1	0.623854	0.62233	F10, ANGPT1, INSR, FAM110C, PDGFA, HPSE, GAS6, HBEGF
GOTERM_BP_DIRECT	GO:0014068	positive regulation of phosphatidylinositol 3-kinase signaling	8	1.09589	0.00823268	NTRK2, ANGPT1, ERBB4, NEDD4, PDGFC, PDGFA, F2RL1, SOX9	494	43	8994	3.38725	1	0.623854	0.62233	NTRK2, ANGPT1, ERBB4, NEDD4, PDGFC, PDGFA, F2RL1, SOX9
GOTERM_CC_DIRECT	GO:0002116	semaphorin receptor complex	3	0.410959	0.00832598	PLXND1, PLXNA2, PLXNA1	541	3	10057	18.5896	0.897115	0.174205	0.169722	PLXND1, PLXNA2, PLXNA1
GOTERM_BP_DIRECT	GO:0048841	regulation of axon extension involved in axon guidance	3	0.410959	0.00866905	PLXND1, PLXNA2, PLXNA1	494	3	8994	18.2065	1	0.63346	0.631912	PLXND1, PLXNA2, PLXNA1
GOTERM_BP_DIRECT	GO:0035987	endodermal cell differentiation	5	0.684932	0.00957663	VTN, COL4A2, MMP2, COL6A1, COL8A1	494	16	8994	5.68952	1	0.665087	0.663462	VTN, COL4A2, MMP2, COL6A1, COL8A1
GOTERM_BP_DIRECT	GO:0090090	negative regulation of canonical Wnt signaling pathway	10	1.36986	0.0104102	SFRP2, WNT5B, FRZB, PTPRO, LEF1, RGS20, SOX9, PRICKLE1, NKD1, DACT1	494	67	8994	2.71738	1	0.665087	0.663462	SFRP2, WNT5B, FRZB, PTPRO, LEF1, RGS20, SOX9, PRICKLE1, NKD1, DACT1
GOTERM_BP_DIRECT	GO:0042755	eating behavior	4	0.547945	0.0107272	UCHL1, ATP8A2, CCK, TRH	494	9	8994	8.09177	1	0.665087	0.663462	UCHL1, ATP8A2, CCK, TRH
GOTERM_BP_DIRECT	GO:0031589	cell-substrate adhesion	4	0.547945	0.0107272	VWF, ANGPT1, GAS6, EPHB1	494	9	8994	8.09177	1	0.665087	0.663462	VWF, ANGPT1, GAS6, EPHB1
GOTERM_BP_DIRECT	GO:0031954	positive regulation of protein autophosphorylation	4	0.547945	0.0107272	TOM1L1, RASSF2, PDGFC, PDGFA	494	9	8994	8.09177	1	0.665087	0.663462	TOM1L1, RASSF2, PDGFC, PDGFA
GOTERM_BP_DIRECT	GO:0045740	positive regulation of DNA replication	5	0.684932	0.0119908	KITLG, INSR, PDGFC, PDGFA, FGF10	494	17	8994	5.35485	1	0.721566	0.719802	KITLG, INSR, PDGFC, PDGFA, FGF10
GOTERM_BP_DIRECT	GO:0007596	blood coagulation	7	0.958904	0.0125917	VWF, F10, PDGFC, PDGFA, F2RL1, ANO6, GAS6	494	36	8994	3.54015	1	0.736076	0.734277	VWF, F10, PDGFC, PDGFA, F2RL1, ANO6, GAS6
GOTERM_BP_DIRECT	GO:0071222	cellular response to lipopolysaccharide	7	0.958904	0.0143532	ABCA1, IL6, IL18, ANKRD1, CMPK2, CD36, B2M	494	37	8994	3.44447	1	0.743619	0.741802	ABCA1, IL6, IL18, ANKRD1, CMPK2, CD36, B2M
GOTERM_BP_DIRECT	GO:0046579	positive regulation of Ras protein signal transduction	4	0.547945	0.0147088	KITLG, RASGEF1A, RASGRP1, FGF10	494	10	8994	7.28259	1	0.743619	0.741802	KITLG, RASGEF1A, RASGRP1, FGF10
GOTERM_BP_DIRECT	GO:0001816	cytokine production	4	0.547945	0.0147088	S1PR3, PLA2R1, LIPA, RASGRP1	494	10	8994	7.28259	1	0.743619	0.741802	S1PR3, PLA2R1, LIPA, RASGRP1
GOTERM_BP_DIRECT	GO:0048593	camera-type eye morphogenesis	4	0.547945	0.0147088	TENM3, COL8A1, EPHB1, AQP1	494	10	8994	7.28259	1	0.743619	0.741802	TENM3, COL8A1, EPHB1, AQP1
GOTERM_BP_DIRECT	GO:0060317	cardiac epithelial to mesenchymal transition	5	0.684932	0.0147627	BMP2, ID1, FBLN2, TGFBR2, ENG	494	18	8994	5.05735	1	0.743619	0.741802	BMP2, ID1, FBLN2, TGFBR2, ENG
GOTERM_MF_DIRECT	GO:0015349	thyroid hormone transmembrane transporter activity	3	0.410959	0.0160485	SLCO4A1, SLC16A10, SLC16A2	459	4	8532	13.9412	0.999834	1	1	SLCO4A1, SLC16A10, SLC16A2
GOTERM_BP_DIRECT	GO:0030324	lung development	7	0.958904	0.0162792	LAMA5, FGF9, DHCR7, FGF1, ACVR2B, LIPA, TGFBR2	494	38	8994	3.35382	1	0.743619	0.741802	LAMA5, FGF9, DHCR7, FGF1, ACVR2B, LIPA, TGFBR2
GOTERM_BP_DIRECT	GO:0014910	regulation of smooth muscle cell migration	3	0.410959	0.0167099	PDGFA, PLXNA1, SORL1	494	4	8994	13.6549	1	0.743619	0.741802	PDGFA, PLXNA1, SORL1
GOTERM_BP_DIRECT	GO:0050702	interleukin-1 beta secretion	3	0.410959	0.0167099	ABCA1, F2RL1, CD36	494	4	8994	13.6549	1	0.743619	0.741802	ABCA1, F2RL1, CD36
GOTERM_BP_DIRECT	GO:0033564	anterior/posterior axon guidance	3	0.410959	0.0167099	UNC5A, UNC5C, NTN1	494	4	8994	13.6549	1	0.743619	0.741802	UNC5A, UNC5C, NTN1
GOTERM_BP_DIRECT	GO:0035914	skeletal muscle cell differentiation	6	0.821918	0.0167187	BTG2, HLF, ANKRD1, SOX8, FOS, ASB2	494	28	8994	3.90139	1	0.743619	0.741802	BTG2, HLF, ANKRD1, SOX8, FOS, ASB2
GOTERM_BP_DIRECT	GO:0071230	cellular response to amino acid stimulus	6	0.821918	0.0167187	NTRK2, SOCS1, COL4A1, MMP2, COL6A1, PDGFC	494	28	8994	3.90139	1	0.743619	0.741802	NTRK2, SOCS1, COL4A1, MMP2, COL6A1, PDGFC
GOTERM_CC_DIRECT	GO:0043025	neuronal cell body	11	1.50685	0.0191547	GRIA1, UCHL1, BRINP2, GRIN3A, ALCAM, PSD2, NRXN1, FABP7, SLC4A10, GDPD5, CYGB	541	88	10057	2.32371	0.994808	0.372148	0.362571	GRIA1, UCHL1, BRINP2, GRIN3A, ALCAM, PSD2, NRXN1, FABP7, SLC4A10, GDPD5, CYGB
GOTERM_MF_DIRECT	GO:0005515	protein binding	12	1.64384	0.019167	CHRNB2, TF, TTR, MYB, KCNMA1, PGR, MYH11, SOX9, GDPD5, NTN1, HBEGF, TGFBR2	459	101	8532	2.2085	0.99997	1	1	CHRNB2, TF, TTR, MYB, KCNMA1, PGR, MYH11, SOX9, GDPD5, NTN1, HBEGF, TGFBR2
GOTERM_BP_DIRECT	GO:0008543	fibroblast growth factor receptor signaling pathway	6	0.821918	0.0193176	TRIM71, FGF7, FGF9, FGF1, FGFR3, FGF10	494	29	8994	3.76686	1	0.794436	0.792494	TRIM71, FGF7, FGF9, FGF1, FGFR3, FGF10
GOTERM_BP_DIRECT	GO:0042310	vasoconstriction	4	0.547945	0.0194144	HTR7, HTR1A, BDKRB2, HTR1B	494	11	8994	6.62054	1	0.794436	0.792494	HTR7, HTR1A, BDKRB2, HTR1B
GOTERM_BP_DIRECT	GO:0006953	acute-phase response	4	0.547945	0.0194144	TF, IL6, AHSG, EXFABP	494	11	8994	6.62054	1	0.794436	0.792494	TF, IL6, AHSG, EXFABP
GOTERM_BP_DIRECT	GO:0006811	ion transport	4	0.547945	0.0194144	GABRB2, TF, SLCO4A1, SLCO2A1	494	11	8994	6.62054	1	0.794436	0.792494	GABRB2, TF, SLCO4A1, SLCO2A1
GOTERM_BP_DIRECT	GO:0050731	positive regulation of peptidyl-tyrosine phosphorylation	7	0.958904	0.0206512	PRNP, VTN, FGF7, KITLG, ANGPT1, CD36, FGF10	494	40	8994	3.18613	1	0.812548	0.810563	PRNP, VTN, FGF7, KITLG, ANGPT1, CD36, FGF10
GOTERM_BP_DIRECT	GO:0007186	G-protein coupled receptor signaling pathway	13	1.78082	0.0206513	ABCA1, FZD2, INSR, PIK3R6, IL8L1, GNGT2, SFRP2, FRZB, CCL4, RGS7BP, KCNK2, RGS6, GPR158	494	113	8994	2.09455	1	0.812548	0.810563	ABCA1, FZD2, INSR, PIK3R6, IL8L1, GNGT2, SFRP2, FRZB, CCL4, RGS7BP, KCNK2, RGS6, GPR158
GOTERM_CC_DIRECT	GO:0045121	membrane raft	10	1.36986	0.0216675	ABCA1, PRNP, MYO1C, ANGPT1, MALL, BTK, CD36, HPSE, EPHB1, TGFBR2	541	77	10057	2.41424	0.997416	0.392903	0.382792	ABCA1, PRNP, MYO1C, ANGPT1, MALL, BTK, CD36, HPSE, EPHB1, TGFBR2
GOTERM_CC_DIRECT	GO:0005604	basement membrane	7	0.958904	0.023577	COL28A1, EGFLAM, MMP2, NTN4, VWA1, COL8A1, NTN1	541	42	10057	3.09827	0.998481	0.40081	0.390495	COL28A1, EGFLAM, MMP2, NTN4, VWA1, COL8A1, NTN1
GOTERM_BP_DIRECT	GO:0031290	retinal ganglion cell axon guidance	4	0.547945	0.0248519	ALCAM, PTPRM, NRCAM, EPHB1	494	12	8994	6.06883	1	0.946995	0.944681	ALCAM, PTPRM, NRCAM, EPHB1
GOTERM_MF_DIRECT	GO:0017154	semaphorin receptor activity	3	0.410959	0.0258029	PLXND1, PLXNA2, PLXNA1	459	5	8532	11.1529	0.999999	1	1	PLXND1, PLXNA2, PLXNA1
GOTERM_CC_DIRECT	GO:0005768	endosome	12	1.64384	0.0266112	TOM1L1, STEAP3, ATP8A2, BDKRB2, MLC1, RASSF9, NSG1, EZR, KCNK1, ASTN2, STEAP2, ASTN1	541	106	10057	2.10449	0.999349	0.42578	0.414822	TOM1L1, STEAP3, ATP8A2, BDKRB2, MLC1, RASSF9, NSG1, EZR, KCNK1, ASTN2, STEAP2, ASTN1
GOTERM_BP_DIRECT	GO:0060666	dichotomous subdivision of terminal units involved in salivary gland branching	3	0.410959	0.0268454	PLXND1, SEMA3A, PLXNA1	494	5	8994	10.9239	1	0.946995	0.944681	PLXND1, SEMA3A, PLXNA1
GOTERM_BP_DIRECT	GO:0070208	protein heterotrimerization	3	0.410959	0.0268454	COL6A2, COL6A1, ADIPOQ	494	5	8994	10.9239	1	0.946995	0.944681	COL6A2, COL6A1, ADIPOQ
GOTERM_BP_DIRECT	GO:2000121	regulation of removal of superoxide radicals	3	0.410959	0.0268454	GCH1, CD36, FBLN5	494	5	8994	10.9239	1	0.946995	0.944681	GCH1, CD36, FBLN5
GOTERM_BP_DIRECT	GO:0051549	positive regulation of keratinocyte migration	3	0.410959	0.0268454	FGF7, HBEGF, FGF10	494	5	8994	10.9239	1	0.946995	0.944681	FGF7, HBEGF, FGF10
GOTERM_BP_DIRECT	GO:0060100	positive regulation of phagocytosis, engulfment	3	0.410959	0.0268454	F2RL1, ANO6, CD36	494	5	8994	10.9239	1	0.946995	0.944681	F2RL1, ANO6, CD36
GOTERM_BP_DIRECT	GO:0001525	angiogenesis	11	1.50685	0.0286149	ESM1, FGF9, NRXN1, IL18, NRXN3, COL8A1, NRCAM, FGF1, MEOX2, EPHB1, PLXDC1	494	92	8994	2.17686	1	0.992306	0.989881	ESM1, FGF9, NRXN1, IL18, NRXN3, COL8A1, NRCAM, FGF1, MEOX2, EPHB1, PLXDC1
GOTERM_BP_DIRECT	GO:0035690	cellular response to drug	5	0.684932	0.0296998	PRNP, ADIPOQ, ANKRD1, HTR1B, GAS6	494	22	8994	4.13784	1	1	0.998044	PRNP, ADIPOQ, ANKRD1, HTR1B, GAS6
GOTERM_BP_DIRECT	GO:0008277	regulation of G-protein coupled receptor protein signaling pathway	4	0.547945	0.0310209	KCTD8, RGS1, KCTD12, GPR158	494	13	8994	5.60199	1	1	0.998044	KCTD8, RGS1, KCTD12, GPR158
GOTERM_BP_DIRECT	GO:0045662	negative regulation of myoblast differentiation	4	0.547945	0.0310209	BMP4, SOX8, SOX9, CXCL14	494	13	8994	5.60199	1	1	0.998044	BMP4, SOX8, SOX9, CXCL14
GOTERM_CC_DIRECT	GO:0016323	basolateral plasma membrane	8	1.09589	0.0319644	ERBB4, TRPC4, PALM, SLC40A1, SLC4A10, MLC1, PKD1, AQP1	541	57	10057	2.60907	0.999855	0.483018	0.470587	ERBB4, TRPC4, PALM, SLC40A1, SLC4A10, MLC1, PKD1, AQP1
GOTERM_BP_DIRECT	GO:0006508	proteolysis	9	1.23288	0.0341634	CAPN13, CAPN14, F10, CAPN6, CASP6, MMP2, ERAP1, RHBDF2, TLL1	494	69	8994	2.37476	1	1	0.998044	CAPN13, CAPN14, F10, CAPN6, CASP6, MMP2, ERAP1, RHBDF2, TLL1
GOTERM_BP_DIRECT	GO:0043410	positive regulation of MAPK cascade	6	0.821918	0.0362289	NTRK2, IL6, TNFRSF6B, PELI2, TNFRSF11B, CDON	494	34	8994	3.21291	1	1	0.998044	NTRK2, IL6, TNFRSF6B, PELI2, TNFRSF11B, CDON
GOTERM_BP_DIRECT	GO:0002931	response to ischemia	4	0.547945	0.0379139	PANX2, UCHL1, PPIF, NDNF	494	14	8994	5.20185	1	1	0.998044	PANX2, UCHL1, PPIF, NDNF
GOTERM_BP_DIRECT	GO:0007169	transmembrane receptor protein tyrosine kinase signaling pathway	8	1.09589	0.038162	BLK, DOK4, ERBB4, INSR, BTK, MATK, NGF, MET	494	58	8994	2.51124	1	1	0.998044	BLK, DOK4, ERBB4, INSR, BTK, MATK, NGF, MET
GOTERM_MF_DIRECT	GO:0005102	receptor binding	7	0.958904	0.0385002	BLK, NRG4, BTK, MATK, LPL, MTSS1, CD200	459	47	8532	2.76846	1	1	1	BLK, NRG4, BTK, MATK, LPL, MTSS1, CD200
GOTERM_BP_DIRECT	GO:0019227	neuronal action potential propagation	3	0.410959	0.0388228	CNTNAP1, CACNB4, NRCAM	494	6	8994	9.10324	1	1	0.998044	CNTNAP1, CACNB4, NRCAM
GOTERM_BP_DIRECT	GO:0050884	neuromuscular process controlling posture	3	0.410959	0.0388228	CNTNAP1, ATP8A2, GCH1	494	6	8994	9.10324	1	1	0.998044	CNTNAP1, ATP8A2, GCH1
GOTERM_BP_DIRECT	GO:2000279	negative regulation of DNA biosynthetic process	3	0.410959	0.0388228	DACH1, ADIPOQ, ANKRD1	494	6	8994	9.10324	1	1	0.998044	DACH1, ADIPOQ, ANKRD1
GOTERM_CC_DIRECT	GO:0030425	dendrite	11	1.50685	0.0442248	CHRNB2, EPHA5, BRINP2, ALCAM, MME, PSD2, CHRNA7, HTR1A, HTR1B, ELFN1, EPHB1	541	101	10057	2.02462	0.999995	0.633113	0.61682	CHRNB2, EPHA5, BRINP2, ALCAM, MME, PSD2, CHRNA7, HTR1A, HTR1B, ELFN1, EPHB1
GOTERM_BP_DIRECT	GO:0045732	positive regulation of protein catabolic process	5	0.684932	0.0451744	MYLIP, NEDD4, SOX9, SORL1, NKD1	494	25	8994	3.6413	1	1	0.998044	MYLIP, NEDD4, SOX9, SORL1, NKD1
GOTERM_BP_DIRECT	GO:0048661	positive regulation of smooth muscle cell proliferation	4	0.547945	0.0455168	BMP4, IL6, RBPMS2, HBEGF	494	15	8994	4.85506	1	1	0.998044	BMP4, IL6, RBPMS2, HBEGF
GOTERM_BP_DIRECT	GO:0045766	positive regulation of angiogenesis	7	0.958904	0.0458692	SFRP2, CHRNA7, ERAP1, FGF1, PIK3R6, TGFBR2, ENG	494	48	8994	2.65511	1	1	0.998044	SFRP2, CHRNA7, ERAP1, FGF1, PIK3R6, TGFBR2, ENG
GOTERM_CC_DIRECT	GO:0031225	anchored component of membrane	5	0.684932	0.0480579	PRNP, LSAMP, ALPL, LPL, LY6E	541	26	10057	3.57493	0.999998	0.653588	0.636768	PRNP, LSAMP, ALPL, LPL, LY6E
GOTERM_CC_DIRECT	GO:0031527	filopodium membrane	3	0.410959	0.0504861	GAP43, PALM, ANTXR1	541	7	10057	7.96699	0.999999	0.653915	0.637086	GAP43, PALM, ANTXR1
GOTERM_MF_DIRECT	GO:0005215	transporter activity	8	1.09589	0.050827	ABCA1, FABP3, FABP5, SLCO4A1, FABP7, SLCO2A1, SLC25A4, STEAP2	459	63	8532	2.36041	1	1	1	ABCA1, FABP3, FABP5, SLCO4A1, FABP7, SLCO2A1, SLC25A4, STEAP2
GOTERM_BP_DIRECT	GO:0043406	positive regulation of MAP kinase activity	5	0.684932	0.0511624	KITLG, PDGFC, PDGFA, RASGRP1, PIK3R6	494	26	8994	3.50125	1	1	0.998044	KITLG, PDGFC, PDGFA, RASGRP1, PIK3R6
GOTERM_BP_DIRECT	GO:0010875	positive regulation of cholesterol efflux	3	0.410959	0.0524105	ABCA1, ADIPOQ, PLTP	494	7	8994	7.80278	1	1	0.998044	ABCA1, ADIPOQ, PLTP
GOTERM_BP_DIRECT	GO:0007165	signal transduction	19	2.60274	0.0535459	CHRNB2, LINGO1, TENM3, UNC5A, BCL11A, CHRNA7, RASSF9, TNFRSF11B, UNC5C, TRH, ARHGAP15, ARHGAP6, TOM1L1, RASSF2, SALL4, SOX8, PDE7B, CAP2, ENG	494	218	8994	1.5868	1	1	0.998044	CHRNB2, LINGO1, TENM3, UNC5A, BCL11A, CHRNA7, RASSF9, TNFRSF11B, UNC5C, TRH, ARHGAP15, ARHGAP6, TOM1L1, RASSF2, SALL4, SOX8, PDE7B, CAP2, ENG
GOTERM_BP_DIRECT	GO:0006979	response to oxidative stress	7	0.958904	0.0542636	PRNP, ALS2, GPX3, STC2, SLC25A4, DUOX2, PTGS1	494	50	8994	2.54891	1	1	0.998044	PRNP, ALS2, GPX3, STC2, SLC25A4, DUOX2, PTGS1
GOTERM_BP_DIRECT	GO:0032092	positive regulation of protein binding	6	0.821918	0.0547683	BMP4, VTN, PLXND1, EPB41, PKD1, DACT1	494	38	8994	2.87471	1	1	0.998044	BMP4, VTN, PLXND1, EPB41, PKD1, DACT1
GOTERM_BP_DIRECT	GO:0051965	positive regulation of synapse assembly	6	0.821918	0.0547683	NLGN3, NTRK2, CLSTN3, NRXN1, NRXN3, EPHB1	494	38	8994	2.87471	1	1	0.998044	NLGN3, NTRK2, CLSTN3, NRXN1, NRXN3, EPHB1
GOTERM_MF_DIRECT	GO:0042056	chemoattractant activity	4	0.547945	0.0596461	BMP4, LGALS3, FGF7, FGF10	459	17	8532	4.3737	1	1	1	BMP4, LGALS3, FGF7, FGF10
GOTERM_MF_DIRECT	GO:0008013	beta-catenin binding	4	0.547945	0.0596461	LEF1, RGS20, SOX9, DACT1	459	17	8532	4.3737	1	1	1	LEF1, RGS20, SOX9, DACT1
GOTERM_MF_DIRECT	GO:0005516	calmodulin binding	5	0.684932	0.0604701	GAP43, EPB41, MYH1E, DCX, MYH11	459	28	8532	3.31933	1	1	1	GAP43, EPB41, MYH1E, DCX, MYH11
GOTERM_BP_DIRECT	GO:0034394	protein localization to cell surface	4	0.547945	0.0627721	FGF7, ANGPT1, FBLN5, FGF10	494	17	8994	4.28388	1	1	0.998044	FGF7, ANGPT1, FBLN5, FGF10
GOTERM_BP_DIRECT	GO:0007268	chemical synaptic transmission	9	1.23288	0.0628978	GRIA1, HTR7, CACNB4, GPR149, SLC6A13, HTR1A, HTR1B, OPRM1, SSTR2	494	78	8994	2.10075	1	1	0.998044	GRIA1, HTR7, CACNB4, GPR149, SLC6A13, HTR1A, HTR1B, OPRM1, SSTR2
GOTERM_MF_DIRECT	GO:0003779	actin binding	7	0.958904	0.0631361	MYBPC3, MYO1C, EPB41, MYH1E, MYH11, NCALD, CAP2	459	53	8532	2.45505	1	1	1	MYBPC3, MYO1C, EPB41, MYH1E, MYH11, NCALD, CAP2
GOTERM_MF_DIRECT	GO:0015347	sodium-independent organic anion transmembrane transporter activity	3	0.410959	0.0649275	SLCO3A1, SLCO4A1, SLCO2A1	459	8	8532	6.97059	1	1	1	SLCO3A1, SLCO4A1, SLCO2A1
GOTERM_CC_DIRECT	GO:0032982	myosin filament	3	0.410959	0.0649691	MYBPC3, MYH1E, MYH11	541	8	10057	6.97112	1	0.797072	0.776559	MYBPC3, MYH1E, MYH11
GOTERM_BP_DIRECT	GO:0008584	male gonad development	6	0.821918	0.0657584	KITLG, ABCB1, SFRP2, FGF9, INSR, SOX9	494	40	8994	2.73097	1	1	0.998044	KITLG, ABCB1, SFRP2, FGF9, INSR, SOX9
GOTERM_BP_DIRECT	GO:0048149	behavioral response to ethanol	3	0.410959	0.0673968	CHRNA7, OPRM1, UNC79	494	8	8994	6.82743	1	1	0.998044	CHRNA7, OPRM1, UNC79
GOTERM_BP_DIRECT	GO:0060134	prepulse inhibition	3	0.410959	0.0673968	GRIN3A, NRXN1, FABP7	494	8	8994	6.82743	1	1	0.998044	GRIN3A, NRXN1, FABP7
GOTERM_BP_DIRECT	GO:0060445	branching involved in salivary gland morphogenesis	3	0.410959	0.0673968	LAMA5, FGF7, TGM2	494	8	8994	6.82743	1	1	0.998044	LAMA5, FGF7, TGM2
GOTERM_BP_DIRECT	GO:0030574	collagen catabolic process	3	0.410959	0.0673968	MMP13, MMP2, CTSS	494	8	8994	6.82743	1	1	0.998044	MMP13, MMP2, CTSS
GOTERM_CC_DIRECT	GO:0005901	caveola	5	0.684932	0.0673994	KIF18A, TRPC4, INSR, KCNMA1, TGFBR2	541	29	10057	3.20511	1	0.797072	0.776559	KIF18A, TRPC4, INSR, KCNMA1, TGFBR2
GOTERM_BP_DIRECT	GO:0060326	cell chemotaxis	5	0.684932	0.0715779	CCL4, LEF1, EPHB1, CXCL14, HBEGF	494	29	8994	3.13905	1	1	0.998044	CCL4, LEF1, EPHB1, CXCL14, HBEGF
GOTERM_BP_DIRECT	GO:0010951	negative regulation of endopeptidase activity	4	0.547945	0.0723739	CST3, VTN, OVALX, WFDC1	494	18	8994	4.04588	1	1	0.998044	CST3, VTN, OVALX, WFDC1
GOTERM_MF_DIRECT	GO:0008289	lipid binding	6	0.821918	0.0725646	FABP3, FABP5, FABP7, BTK, CD36, PLTP	459	42	8532	2.65546	1	1	1	FABP3, FABP5, FABP7, BTK, CD36, PLTP
GOTERM_MF_DIRECT	GO:0030246	carbohydrate binding	7	0.958904	0.0782704	GALNT11, LGALS3, GALNT2, EVA1C, NRCAM, BLEC1, CG-16	459	56	8532	2.32353	1	1	1	GALNT11, LGALS3, GALNT2, EVA1C, NRCAM, BLEC1, CG-16
GOTERM_CC_DIRECT	GO:0012505	endomembrane system	7	0.958904	0.0784464	GRTP1, LECT1, TBC1D8, TBC1D9, TSNARE1, GDPD5, CAMK1G	541	56	10057	2.32371	1	0.877813	0.855222	GRTP1, LECT1, TBC1D8, TBC1D9, TSNARE1, GDPD5, CAMK1G
GOTERM_BP_DIRECT	GO:0008283	cell proliferation	11	1.50685	0.0788641	BMP4, UCHL1, DACH1, LEF1, TACC3, HTR1A, EXFABP, ACVR2B, LIPA, BOK, LY6E	494	110	8994	1.82065	1	1	0.998044	BMP4, UCHL1, DACH1, LEF1, TACC3, HTR1A, EXFABP, ACVR2B, LIPA, BOK, LY6E
GOTERM_BP_DIRECT	GO:0042472	inner ear morphogenesis	5	0.684932	0.0791795	ALDH1A3, ATP8A2, FGF9, ITGA8, NTN1	494	30	8994	3.03441	1	1	0.998044	ALDH1A3, ATP8A2, FGF9, ITGA8, NTN1
GOTERM_CC_DIRECT	GO:0045211	postsynaptic membrane	8	1.09589	0.0806813	CHRNB2, GRIA1, NTRK2, GRIN3A, MUSK, CLSTN3, CHRNA7, NSG1	541	70	10057	2.12453	1	0.877813	0.855222	CHRNB2, GRIA1, NTRK2, GRIN3A, MUSK, CLSTN3, CHRNA7, NSG1
GOTERM_BP_DIRECT	GO:0035413	positive regulation of catenin import into nucleus	3	0.410959	0.0835881	SFRP2, DACT1, SULF2	494	9	8994	6.06883	1	1	0.998044	SFRP2, DACT1, SULF2
GOTERM_BP_DIRECT	GO:0010804	negative regulation of tumor necrosis factor-mediated signaling pathway	3	0.410959	0.0835881	ADIPOQ, F2RL1, GAS6	494	9	8994	6.06883	1	1	0.998044	ADIPOQ, F2RL1, GAS6
GOTERM_BP_DIRECT	GO:0043252	sodium-independent organic anion transport	3	0.410959	0.0835881	SLCO3A1, SLCO4A1, SLCO2A1	494	9	8994	6.06883	1	1	0.998044	SLCO3A1, SLCO4A1, SLCO2A1
GOTERM_BP_DIRECT	GO:0050860	negative regulation of T cell receptor signaling pathway	3	0.410959	0.0835881	PRNP, UBASH3A, EZR	494	9	8994	6.06883	1	1	0.998044	PRNP, UBASH3A, EZR
GOTERM_CC_DIRECT	GO:0009897	external side of plasma membrane	9	1.23288	0.0853174	ABCA1, SEMA7A, ALCAM, CHRNA7, CD36, B2M, ASTN1, TGFBR2, ENG	541	85	10057	1.96832	1	0.892551	0.869581	ABCA1, SEMA7A, ALCAM, CHRNA7, CD36, B2M, ASTN1, TGFBR2, ENG
GOTERM_BP_DIRECT	GO:0030514	negative regulation of BMP signaling pathway	5	0.684932	0.0871648	SFRP2, BMPER, RBPMS2, NOG2, CHRDL1	494	31	8994	2.93653	1	1	0.998044	SFRP2, BMPER, RBPMS2, NOG2, CHRDL1
GOTERM_BP_DIRECT	GO:0001764	neuron migration	7	0.958904	0.0905061	NTRK2, DCX, CCK, NDNF, GAS6, NTN1, ASTN1	494	57	8994	2.23588	1	1	0.998044	NTRK2, DCX, CCK, NDNF, GAS6, NTN1, ASTN1
GOTERM_BP_DIRECT	GO:0007224	smoothened signaling pathway	6	0.821918	0.091134	BMP4, GLI1, CC2D2A, PTPDC1, CDON, TGFBR2	494	44	8994	2.4827	1	1	0.998044	BMP4, GLI1, CC2D2A, PTPDC1, CDON, TGFBR2
GOTERM_BP_DIRECT	GO:0033138	positive regulation of peptidyl-serine phosphorylation	6	0.821918	0.091134	NTRK2, PAK1, IL6, SFRP2, ANGPT1, GAS6	494	44	8994	2.4827	1	1	0.998044	NTRK2, PAK1, IL6, SFRP2, ANGPT1, GAS6
GOTERM_BP_DIRECT	GO:0010628	positive regulation of gene expression	12	1.64384	0.0921286	PRNP, NTRK2, FGF9, MST1, ID1, ANKRD1, HMGA2, EZR, NGF, GAS6, GLI1, TGFBR2	494	128	8994	1.70686	1	1	0.998044	PRNP, NTRK2, FGF9, MST1, ID1, ANKRD1, HMGA2, EZR, NGF, GAS6, GLI1, TGFBR2
GOTERM_BP_DIRECT	GO:0001558	regulation of cell growth	5	0.684932	0.0955234	ESM1, IGFBP4, CLSTN3, WFDC1, IGFBP7	494	32	8994	2.84476	1	1	0.998044	ESM1, IGFBP4, CLSTN3, WFDC1, IGFBP7
GOTERM_BP_DIRECT	GO:0038083	peptidyl-tyrosine autophosphorylation	5	0.684932	0.0955234	BLK, ERBB4, INSR, BTK, MATK	494	32	8994	2.84476	1	1	0.998044	BLK, ERBB4, INSR, BTK, MATK
GOTERM_MF_DIRECT	GO:0017017	MAP kinase tyrosine/serine/threonine phosphatase activity	3	0.410959	0.0972585	DUSP4, DUSP5, DUSP14	459	10	8532	5.57647	1	1	1	DUSP4, DUSP5, DUSP14
GOTERM_MF_DIRECT	GO:0030247	polysaccharide binding	3	0.410959	0.0972585	VTN, NRCAM, ENPP3	459	10	8532	5.57647	1	1	1	VTN, NRCAM, ENPP3
GOTERM_BP_DIRECT	GO:0006629	lipid metabolic process	6	0.821918	0.0981653	FABP5, LIPH, LPL, ENPP6, GDPD5, PLTP	494	45	8994	2.42753	1	1	0.998044	FABP5, LIPH, LPL, ENPP6, GDPD5, PLTP
GOTERM_MF_DIRECT	GO:0004714	transmembrane receptor protein tyrosine kinase activity	4	0.547945	0.09982	MUSK, ERBB4, INSR, MET	459	21	8532	3.54062	1	1	1	MUSK, ERBB4, INSR, MET

## Sheet: DEGs in 22 d & in MEturquoise
Category	Term		Count	%	PValue	Genes	List Total	Pop Hits	Pop Total	Fold Enrichment	Bonferroni	Benjamini	FDR
GOTERM_CC_DIRECT	GO:0031012	extracellular matrix	12	4.7619	7.05705e-07	FBN2, MMP11, EGFL7, MMP7, MMP13, MMP27, CILP, EMILIN2, MEPE, F3, MMP10, TGFBR2	197	85	10057	7.20717	0.000121374	0.000121381	0.00011997
GOTERM_MF_DIRECT	GO:0004222	metalloendopeptidase activity	9	3.57143	0.000122204	ADAM19, MMP11, MMP7, MMP13, MMP27, PAPPA, MMP10, PHEX, ADAMTS6	180	72	8532	5.925	0.0341127	0.034706	0.0345838
GOTERM_CC_DIRECT	GO:0005578	proteinaceous extracellular matrix	11	4.36508	0.00022033	ACAN, MMP11, WNT6, PHOSPHO1, PTPRZ1, WNT5B, MEPE, GPC5, WNT9A, CYR61, ADAMTS6	197	130	10057	4.31968	0.0371917	0.0189484	0.0187281
GOTERM_BP_DIRECT	GO:0046777	protein autophosphorylation	9	3.57143	0.000585926	PDGFRB, PDGFRA, PAK1, SLK, CDKL5, PEAK1, DCX, PIM3, EPHB1	188	91	8994	4.73147	0.502733	0.55678	0.55678
GOTERM_MF_DIRECT	GO:0001077	transcriptional activator activity, RNA polymerase II core promoter proximal region sequence-specific binding	10	3.96825	0.000912794	NR4A2, HEYL, EGR1, NR4A3, FOXL2, SOX9, FOS, PATZ1, MEOX2, TP63	180	120	8532	3.95	0.228449	0.129617	0.12916
GOTERM_CC_DIRECT	GO:0005615	extracellular space	24	9.52381	0.00105466	CSTA, EDN2, BMPR2, WNT5B, ANGPT1, APOA1, MEPE, EXFABP, WNT9A, PODN, SULF1, SORL1, F3, FBLN5, WNT6, IL6, BMP2, CILP, PLAU, FRZB, ANPEP, ALB, CD36, OSTN	197	587	10057	2.08725	0.165979	0.060467	0.0597639
GOTERM_BP_DIRECT	GO:0007155	cell adhesion	10	3.96825	0.00143846	ACAN, ADGRG1, NEGR1, NRXN3, HAS2, SULF1, LYVE1, LPP, CYR61, ITGA9	188	129	8994	3.70856	0.820194	0.55678	0.55678
GOTERM_BP_DIRECT	GO:0000122	negative regulation of transcription from RNA polymerase II promoter	15	5.95238	0.0014795	TGIF1, EGR1, JUN, FOXL2, TFCP2L1, ACVR2B, NR4A2, SKI, BMP2, NR4A3, ID3, SOX9, CD36, CPEB3, TP63	188	270	8994	2.6578	0.82879	0.55678	0.55678
GOTERM_BP_DIRECT	GO:0035914	skeletal muscle cell differentiation	5	1.98413	0.0025069	HEYL, EGR1, BTG2, FOS, ATF3	188	28	8994	8.54293	0.949812	0.55678	0.55678
GOTERM_BP_DIRECT	GO:0061298	retina vasculature development in camera-type eye	3	1.19048	0.00250993	PDGFRA, BMPR2, ACVR2B	188	4	8994	35.8803	0.949994	0.55678	0.55678
GOTERM_BP_DIRECT	GO:0007411	axon guidance	7	2.77778	0.00280258	KLF7, NR4A3, CXCL12, KIF26B, PTPRO, CRMP1, EPHB1	188	68	8994	4.92475	0.964753	0.55678	0.55678
GOTERM_BP_DIRECT	GO:0048661	positive regulation of smooth muscle cell proliferation	4	1.5873	0.00334691	PDGFRB, IL6, NR4A3, SULF1	188	15	8994	12.7574	0.981615	0.559754	0.559754
GOTERM_MF_DIRECT	GO:0000982	transcription factor activity, RNA polymerase II core promoter proximal region sequence-specific binding	4	1.5873	0.00343089	JUN, FOS, ATF3, FOSL2	180	15	8532	12.64	0.623203	0.2981	0.29705
GOTERM_CC_DIRECT	GO:0045121	membrane raft	7	2.77778	0.00382031	ABCA1, ANGPT1, CD36, SULF1, EPHB1, PAG1, TGFBR2	197	77	10057	4.64098	0.482296	0.164273	0.162363
GOTERM_BP_DIRECT	GO:0019915	lipid storage	4	1.5873	0.00405679	APOA1, PLIN2, CD36, PNPLA2	188	16	8994	11.9601	0.992137	0.559754	0.559754
GOTERM_MF_DIRECT	GO:0004675	transmembrane receptor protein serine/threonine kinase activity	3	1.19048	0.00419859	BMPR2, ACVR2B, TGFBR2	180	5	8532	28.44	0.697269	0.2981	0.29705
GOTERM_BP_DIRECT	GO:0030335	positive regulation of cell migration	8	3.1746	0.00422633	SEMA7A, PAK1, CXCL12, WNT5B, PLAU, HAS2, CYR61, TGFBR2	188	98	8994	3.90534	0.993581	0.559754	0.559754
GOTERM_BP_DIRECT	GO:0060021	palate development	6	2.38095	0.00552496	PDGFRA, CSRNP1, MEOX2, ACVR2B, TGFBR2, LRP6	188	55	8994	5.21896	0.998645	0.569538	0.569538
GOTERM_BP_DIRECT	GO:0016337	single organismal cell-cell adhesion	5	1.98413	0.00572612	CSTA, NEGR1, SOX9, NTN1, CYR61	188	35	8994	6.83435	0.998935	0.569538	0.569538
GOTERM_BP_DIRECT	GO:0001502	cartilage condensation	4	1.5873	0.0057336	ACAN, SOX9, SULF1, CDH7	188	18	8994	10.6312	0.998945	0.569538	0.569538
GOTERM_MF_DIRECT	GO:0000978	RNA polymerase II core promoter proximal region sequence-specific DNA binding	10	3.96825	0.00619155	SKI, TGIF1, JUN, NR4A3, FOXL2, FOS, PATZ1, MEOX2, ATF3, FOSL2	180	159	8532	2.98113	0.828619	0.35168	0.350442
GOTERM_CC_DIRECT	GO:0009897	external side of plasma membrane	7	2.77778	0.00620225	ABCA1, PDGFRA, SEMA7A, CXCL12, ANPEP, CD36, TGFBR2	197	85	10057	4.20418	0.657029	0.213357	0.210876
GOTERM_BP_DIRECT	GO:0045669	positive regulation of osteoblast differentiation	5	1.98413	0.00633906	FBN2, BMPR2, ACVR2B, CYR61, TP63	188	36	8994	6.6445	0.99949	0.581243	0.581243
GOTERM_BP_DIRECT	GO:0021952	central nervous system projection neuron axonogenesis	3	1.19048	0.00842999	NR4A2, DCX, EPHB1	188	7	8994	20.503	0.999959	0.670293	0.670293
GOTERM_BP_DIRECT	GO:0001501	skeletal system development	5	1.98413	0.0084349	ACAN, RASSF2, NPR3, MEPE, TP63	188	39	8994	6.13339	0.999959	0.670293	0.670293
GOTERM_BP_DIRECT	GO:0060325	face morphogenesis	4	1.5873	0.0101819	PDGFRA, CSRNP1, TGFBR2, LRP6	188	22	8994	8.69826	0.999995	0.731237	0.731237
GOTERM_BP_DIRECT	GO:0043524	negative regulation of neuron apoptotic process	6	2.38095	0.0104287	NR4A2, JUN, NR4A3, ANGPT1, BCL2, SNCB	188	64	8994	4.48504	0.999996	0.731237	0.731237
GOTERM_MF_DIRECT	GO:0005509	calcium ion binding	17	6.74603	0.0119185	FBN2, EGFL7, CLSTN2, SULF1, TC2N, MMP10, FBLN5, SYT6, CDH7, SCUBE2, ACAN, MMP11, MMP13, MMP27, SVEP1, SNCB, PVALB	180	409	8532	1.97017	0.966799	0.495989	0.494242
GOTERM_MF_DIRECT	GO:0004702	receptor signaling protein serine/threonine kinase activity	5	1.98413	0.0122251	PAK1, SLK, BMPR2, ACVR2B, TGFBR2	180	43	8532	5.51163	0.9696	0.495989	0.494242
GOTERM_BP_DIRECT	GO:0042981	regulation of apoptotic process	7	2.77778	0.0140683	EGR1, BMP2, SLK, RASSF2, DUSP1, TNFRSF10B, SGK1	188	95	8994	3.52508	1	0.931635	0.931635
GOTERM_BP_DIRECT	GO:0009791	post-embryonic development	5	1.98413	0.0149605	NR4A2, CSRNP1, SLC4A10, BCL2, ACVR2B	188	46	8994	5.20005	1	0.938577	0.938577
GOTERM_BP_DIRECT	GO:0002063	chondrocyte development	3	1.19048	0.0173383	ACAN, BMPR2, SULF1	188	10	8994	14.3521	1	1	1
GOTERM_CC_DIRECT	GO:0009986	cell surface	11	4.36508	0.0173709	WNT6, BMPR2, CLSTN2, WNT5B, SCARA5, PLAU, PTGFRN, SULF1, ANTXR1, F3, LRP6	197	236	10057	2.37948	0.950908	0.497966	0.492176
GOTERM_MF_DIRECT	GO:0017017	MAP kinase tyrosine/serine/threonine phosphatase activity	3	1.19048	0.0176329	DUSP5, DUSP1, DUSP8	180	10	8532	14.22	0.993606	0.577853	0.575818
GOTERM_MF_DIRECT	GO:0004725	protein tyrosine phosphatase activity	6	2.38095	0.0183122	DUSP5, UBASH3B, PTPRZ1, DUSP1, PTPRO, DUSP8	180	73	8532	3.89589	0.994747	0.577853	0.575818
GOTERM_BP_DIRECT	GO:0007409	axonogenesis	5	1.98413	0.0198089	PAK1, PTPRZ1, BCL2, CCK, GP5	188	50	8994	4.78404	1	1	1
GOTERM_BP_DIRECT	GO:0060326	cell chemotaxis	4	1.5873	0.0217314	PDGFRB, PDGFRA, EPHB1, CX3CL1	188	29	8994	6.59868	1	1	1
GOTERM_CC_DIRECT	GO:0005886	plasma membrane	31	12.3016	0.0229772	NPR3, CDH7, RGS4, PAK1, RGS2, UCHL1, RGS1, ANPEP, S1PR3, GPC5, PTGFRN, ATP6V1G3, PDGFRA, NEGR1, MUSK, ANGPT1, PLCL1, ARRDC3, ATP11A, SULF1, TC2N, F3, LYVE1, SYT6, TGFBR2, PEAK1, ALPL, LANCL3, PLIN2, CDK14, CAMK1G	197	1060	10057	1.49299	0.981651	0.564583	0.558018
GOTERM_BP_DIRECT	GO:0060173	limb development	4	1.5873	0.0281967	BMPR2, MEOX2, CDH7, HES4	188	32	8994	5.98005	1	1	1
GOTERM_BP_DIRECT	GO:0070374	positive regulation of ERK1 and ERK2 cascade	6	2.38095	0.0303757	PDGFRB, SEMA7A, JUN, GAREM1, ANGPT1, CD36	188	84	8994	3.41717	1	1	1
GOTERM_BP_DIRECT	GO:0001938	positive regulation of endothelial cell proliferation	4	1.5873	0.0305542	JUN, EGFL7, BMPR2, F3	188	33	8994	5.79884	1	1	1
GOTERM_BP_DIRECT	GO:0001503	ossification	4	1.5873	0.0305542	BMP2, RASSF2, BCL2, SOX9	188	33	8994	5.79884	1	1	1
GOTERM_BP_DIRECT	GO:0007275	multicellular organism development	9	3.57143	0.0321901	MMP11, WNT6, COLEC11, MUSK, FRZB, TNFRSF10B, EBF3, SPRY1, CHRDL1	188	178	8994	2.4189	1	1	1
GOTERM_BP_DIRECT	GO:0002931	response to ischemia	3	1.19048	0.033207	UCHL1, BCL2, CPEB4	188	14	8994	10.2515	1	1	1
GOTERM_BP_DIRECT	GO:0010634	positive regulation of epithelial cell migration	3	1.19048	0.0378009	JUN, SOX9, TGFBR2	188	15	8994	9.56809	1	1	1
GOTERM_BP_DIRECT	GO:0002053	positive regulation of mesenchymal cell proliferation	3	1.19048	0.0378009	SOX9, TP63, TGFBR2	188	15	8994	9.56809	1	1	1
GOTERM_BP_DIRECT	GO:0060395	SMAD protein signal transduction	4	1.5873	0.0382277	SKI, JUN, BMP2, FOS	188	36	8994	5.3156	1	1	1
GOTERM_CC_DIRECT	GO:1990124	messenger ribonucleoprotein complex	2	0.793651	0.0385999	CPEB3, CPEB4	197	2	10057	51.0508	0.998853	0.739107	0.730513
GOTERM_MF_DIRECT	GO:0005201	extracellular matrix structural constituent	4	1.5873	0.0390839	FBN2, ACAN, COL4A2, MEPE	180	36	8532	5.26667	0.999988	1	1
GOTERM_BP_DIRECT	GO:1900625	positive regulation of monocyte aggregation	2	0.793651	0.0411532	NR4A3, HAS2	188	2	8994	47.8404	1	1	1
GOTERM_BP_DIRECT	GO:0031103	axon regeneration	2	0.793651	0.0411532	JUN, BCL2	188	2	8994	47.8404	1	1	1
GOTERM_BP_DIRECT	GO:0030903	notochord development	2	0.793651	0.0411532	ID3, SOX9	188	2	8994	47.8404	1	1	1
GOTERM_BP_DIRECT	GO:0060841	venous blood vessel development	2	0.793651	0.0411532	BMPR2, ACVR2B	188	2	8994	47.8404	1	1	1
GOTERM_BP_DIRECT	GO:0032489	regulation of Cdc42 protein signal transduction	2	0.793651	0.0411532	ABCA1, APOA1	188	2	8994	47.8404	1	1	1
GOTERM_MF_DIRECT	GO:0005041	low-density lipoprotein receptor activity	2	0.793651	0.0415219	CD36, LRP6	180	2	8532	47.4	0.999994	1	1
GOTERM_BP_DIRECT	GO:0001525	angiogenesis	6	2.38095	0.0424582	JUN, ADGRG1, NRXN3, ANGPTL4, MEOX2, EPHB1	188	92	8994	3.12003	1	1	1
GOTERM_BP_DIRECT	GO:0030282	bone mineralization	3	1.19048	0.0426215	MMP13, IFITM5, PHEX	188	16	8994	8.97008	1	1	1
GOTERM_CC_DIRECT	GO:0005576	extracellular region	11	4.36508	0.0427757	COLEC11, BMP2, COLEC10, CXCL12, PLAU, FRZB, PAPPA, IGFBP2, CCK, CHRDL1, CX3CL1	197	275	10057	2.04203	0.999458	0.739107	0.730513
GOTERM_CC_DIRECT	GO:0005887	integral component of plasma membrane	18	7.14286	0.0429713	PTGER4, ABCA1, BMPR2, SCARA5, SLC6A15, SLC4A10, TNFRSF10B, SLC16A10, SSTR2, TSPAN10, HAS2, SLC38A6, SLC39A8, SLC13A5, KCNK2, EPHB1, PAG1, IFITM5	197	555	10057	1.6557	0.999476	0.739107	0.730513
GOTERM_MF_DIRECT	GO:0019825	oxygen binding	3	1.19048	0.0433154	ALB, HBE, CYGB	180	16	8532	8.8875	0.999997	1	1
GOTERM_BP_DIRECT	GO:0006954	inflammatory response	7	2.77778	0.0444279	PTGER4, IL6, CXCL12, NFKBIZ, TNFRSF10B, S1PR3, EXFABP	188	124	8994	2.70067	1	1	1
GOTERM_BP_DIRECT	GO:2000352	negative regulation of endothelial cell apoptotic process	3	1.19048	0.0476575	ANGPT1, TNFAIP3, ANGPTL4	188	17	8994	8.44243	1	1	1
GOTERM_BP_DIRECT	GO:0072593	reactive oxygen species metabolic process	3	1.19048	0.0476575	PDK4, BCL2, CYR61	188	17	8994	8.44243	1	1	1
GOTERM_BP_DIRECT	GO:0042493	response to drug	5	1.98413	0.0481266	JUN, BCL2, FOS, EXFABP, TGFBR2	188	66	8994	3.62427	1	1	1
GOTERM_MF_DIRECT	GO:0005109	frizzled binding	3	1.19048	0.0484279	WNT6, WNT5B, WNT9A	180	17	8532	8.36471	0.999999	1	1
GOTERM_CC_DIRECT	GO:0043005	neuron projection	6	2.38095	0.0488972	KLHL14, DCX, CPEB3, SSTR2, CYGB, CPEB4	197	102	10057	3.00299	0.99982	0.764575	0.755684
GOTERM_BP_DIRECT	GO:0090090	negative regulation of canonical Wnt signaling pathway	5	1.98413	0.0503842	EGR1, WNT5B, FRZB, PTPRO, SOX9	188	67	8994	3.57018	1	1	1
GOTERM_BP_DIRECT	GO:0034097	response to cytokine	3	1.19048	0.0528979	JUN, BCL2, EXFABP	188	18	8994	7.9734	1	1	1
GOTERM_BP_DIRECT	GO:0060317	cardiac epithelial to mesenchymal transition	3	1.19048	0.0528979	BMP2, ID1, TGFBR2	188	18	8994	7.9734	1	1	1
GOTERM_BP_DIRECT	GO:0007507	heart development	6	2.38095	0.05318	ADAM19, ACAN, ID3, EXFABP, ACVR2B, TGFBR2	188	98	8994	2.92901	1	1	1
GOTERM_CC_DIRECT	GO:0005737	cytoplasm	49	19.4444	0.0573755	ASL2, TNFAIP3, TFCP2L1, MEOX2, RGS4, RGS2, UCHL1, SLK, RASSF2, CAPN6, RGS1, ANPEP, PIM3, UPP1, PDGFRA, CDKL5, DUSP1, DICER1, INPP4A, PEAK1, ALDH1A1, DCX, SGK1, RBM24, PVALB, FBN2, COLEC10, CSTA, CRMP1, AK5, LPP, NTN1, PAK1, PDZD2, HAS2, FAM83B, EGR1, PODN, ACVR2B, SKI, HEYL, GJB1, ID1, CREBRF, ID3, SPRY1, CPEB3, PNPLA2, CPEB4	197	1984	10057	1.26083	0.999961	0.822382	0.812819
GOTERM_BP_DIRECT	GO:0045785	positive regulation of cell adhesion	3	1.19048	0.0583323	ADGRG1, CXCL12, ANGPT1	188	19	8994	7.55375	1	1	1
GOTERM_BP_DIRECT	GO:0009798	axis specification	2	0.793651	0.0610937	WNT6, ACVR2B	188	3	8994	31.8936	1	1	1
GOTERM_BP_DIRECT	GO:0014033	neural crest cell differentiation	2	0.793651	0.0610937	FRZB, LRP6	188	3	8994	31.8936	1	1	1
GOTERM_BP_DIRECT	GO:2000766	negative regulation of cytoplasmic translation	2	0.793651	0.0610937	CPEB3, CPEB4	188	3	8994	31.8936	1	1	1
GOTERM_BP_DIRECT	GO:0070508	cholesterol import	2	0.793651	0.0610937	APOA1, CD36	188	3	8994	31.8936	1	1	1
GOTERM_BP_DIRECT	GO:0070543	response to linoleic acid	2	0.793651	0.0610937	CD36, EXFABP	188	3	8994	31.8936	1	1	1
GOTERM_BP_DIRECT	GO:0002740	negative regulation of cytokine secretion involved in immune response	2	0.793651	0.0610937	ANGPT1, APOA1	188	3	8994	31.8936	1	1	1
GOTERM_MF_DIRECT	GO:0008135	translation factor activity, RNA binding	2	0.793651	0.0616354	CPEB3, CPEB4	180	3	8532	31.6	1	1	1
GOTERM_MF_DIRECT	GO:0008035	high-density lipoprotein particle binding	2	0.793651	0.0616354	APOA1, CD36	180	3	8532	31.6	1	1	1
GOTERM_MF_DIRECT	GO:0000900	translation repressor activity, nucleic acid binding	2	0.793651	0.0616354	CPEB3, CPEB4	180	3	8532	31.6	1	1	1
GOTERM_BP_DIRECT	GO:0033138	positive regulation of peptidyl-serine phosphorylation	4	1.5873	0.0629478	PAK1, IL6, ANGPT1, BCL2	188	44	8994	4.34913	1	1	1
GOTERM_MF_DIRECT	GO:0046982	protein heterodimerization activity	5	1.98413	0.0695355	SKI, BCL2, SOX9, HIST1H2B7, HES4	180	74	8532	3.2027	1	1	1
GOTERM_BP_DIRECT	GO:0030501	positive regulation of bone mineralization	3	1.19048	0.0697422	FBN2, BMPR2, ACVR2B	188	21	8994	6.83435	1	1	1
GOTERM_BP_DIRECT	GO:0043407	negative regulation of MAP kinase activity	3	1.19048	0.0697422	RGS2, UCHL1, SORL1	188	21	8994	6.83435	1	1	1
GOTERM_BP_DIRECT	GO:0007219	Notch signaling pathway	4	1.5873	0.0700451	HEYL, S1PR3, SOX9, TGFBR2	188	46	8994	4.16004	1	1	1
GOTERM_CC_DIRECT	GO:0045202	synapse	5	1.98413	0.0706219	MYO7A, SNCB, CPEB3, CPEB4, LRP6	197	80	10057	3.19067	0.999997	0.93024	0.919423
GOTERM_BP_DIRECT	GO:0030513	positive regulation of BMP signaling pathway	3	1.19048	0.0756982	BMPR2, SULF1, CYR61	188	22	8994	6.52369	1	1	1
GOTERM_CC_DIRECT	GO:0065010	extracellular membrane-bounded organelle	2	0.793651	0.0757172	PHOSPHO1, ALPL	197	4	10057	25.5254	0.999999	0.93024	0.919423
GOTERM_BP_DIRECT	GO:0014910	regulation of smooth muscle cell migration	2	0.793651	0.0806216	PLAU, SORL1	188	4	8994	23.9202	1	1	1
GOTERM_BP_DIRECT	GO:0021860	pyramidal neuron development	2	0.793651	0.0806216	DCX, SLC4A10	188	4	8994	23.9202	1	1	1
GOTERM_BP_DIRECT	GO:0036032	neural crest cell delamination	2	0.793651	0.0806216	SOX9, CDH7	188	4	8994	23.9202	1	1	1
GOTERM_BP_DIRECT	GO:0034380	high-density lipoprotein particle assembly	2	0.793651	0.0806216	ABCA1, APOA1	188	4	8994	23.9202	1	1	1
GOTERM_BP_DIRECT	GO:0015909	long-chain fatty acid transport	2	0.793651	0.0806216	PLIN2, EXFABP	188	4	8994	23.9202	1	1	1
GOTERM_BP_DIRECT	GO:0050702	interleukin-1 beta secretion	2	0.793651	0.0806216	ABCA1, CD36	188	4	8994	23.9202	1	1	1
GOTERM_BP_DIRECT	GO:0060836	lymphatic endothelial cell differentiation	2	0.793651	0.0806216	BMPR2, ACVR2B	188	4	8994	23.9202	1	1	1
GOTERM_BP_DIRECT	GO:0003181	atrioventricular valve morphogenesis	2	0.793651	0.0806216	HEYL, CYR61	188	4	8994	23.9202	1	1	1
GOTERM_BP_DIRECT	GO:0030336	negative regulation of cell migration	4	1.5873	0.0813325	ABHD2, BCL2, PODN, SULF1	188	49	8994	3.90534	1	1	1
GOTERM_MF_DIRECT	GO:0003730	mRNA 3'-UTR binding	3	1.19048	0.0830755	CPEB3, RBM24, CPEB4	180	23	8532	6.18261	1	1	1
GOTERM_BP_DIRECT	GO:0002062	chondrocyte differentiation	3	1.19048	0.0880663	WNT5B, SOX9, EXFABP	188	24	8994	5.98005	1	1	1
GOTERM_CC_DIRECT	GO:0031225	anchored component of membrane	3	1.19048	0.0905365	NEGR1, ALPL, GPC5	197	26	10057	5.89047	1	0.996121	0.984538
GOTERM_BP_DIRECT	GO:0008285	negative regulation of cell proliferation	7	2.77778	0.092476	JUN, ADGRG1, FRZB, SPRY1, WNT9A, PODN, SSTR2	188	150	8994	2.23255	1	1	1
GOTERM_CC_DIRECT	GO:0043025	neuronal cell body	5	1.98413	0.0926624	UCHL1, KLHL14, SLC4A10, CYGB, LRP6	197	88	10057	2.90061	1	0.996121	0.984538
GOTERM_BP_DIRECT	GO:0001658	branching involved in ureteric bud morphogenesis	3	1.19048	0.0944607	WNT6, BCL2, SOX9	188	25	8994	5.74085	1	1	1
GOTERM_BP_DIRECT	GO:0003151	outflow tract morphogenesis	3	1.19048	0.0944607	HEYL, JUN, TGFBR2	188	25	8994	5.74085	1	1	1
GOTERM_BP_DIRECT	GO:0010468	regulation of gene expression	4	1.5873	0.0975105	SCARA5, BCL2, TC2N, TGFBR2	188	53	8994	3.6106	1	1	1
GOTERM_BP_DIRECT	GO:0060840	artery development	2	0.793651	0.0997455	BMPR2, ACVR2B	188	5	8994	19.1362	1	1	1
GOTERM_BP_DIRECT	GO:0001706	endoderm formation	2	0.793651	0.0997455	DUSP5, DUSP1	188	5	8994	19.1362	1	1	1
GOTERM_BP_DIRECT	GO:2000121	regulation of removal of superoxide radicals	2	0.793651	0.0997455	CD36, FBLN5	188	5	8994	19.1362	1	1	1
GOTERM_BP_DIRECT	GO:0071376	cellular response to corticotropin-releasing hormone stimulus	2	0.793651	0.0997455	NR4A2, NR4A3	188	5	8994	19.1362	1	1	1
GOTERM_BP_DIRECT	GO:0010460	positive regulation of heart rate	2	0.793651	0.0997455	EDN2, SLC1A1	188	5	8994	19.1362	1	1	1
GOTERM_BP_DIRECT	GO:0010898	positive regulation of triglyceride catabolic process	2	0.793651	0.0997455	APOA1, PNPLA2	188	5	8994	19.1362	1	1	1
GOTERM_BP_DIRECT	GO:0035265	organ growth	2	0.793651	0.0997455	BCL2, ACVR2B	188	5	8994	19.1362	1	1	1
